# Supplementary material for: Phylogenomics of expanding uncultured environmental Tenericutes provides insights into their pathogenicity and evolutionary relationship with Bacilli
Source: BMC Genomics. 2020 Jun 17;21:408. doi: 10.1186/s12864-020-06807-4 (PMC7301438; doi:10.1186/s12864-020-06807-4)
Supplement: Supplementary file 1 — Additional file 1. [file 12864_2020_6807_MOESM1_ESM.xlsx]

## Sheet: Tenericuts
Acession	Species	Source
AF222894	Ureaplasma parvum serovar 3 str. ATCC 700970
AE017243	Mycoplasma hyopneumoniae J
AE017244	Mycoplasma hyopneumoniae 7448
AE017245	Mycoplasma synoviae 53
AE017263	Mesoplasma florum L1
AE017308	Mycoplasma mobile 163K
AE017332	Mycoplasma hyopneumoniae 232
AP006628	Onion yellows phytoplasma OY-M
BA000026	Mycoplasma penetrans HF-2
BX293980	Mycoplasma mycoides subsp. mycoides SC str. PG1
CP000061	Aster yellows witches'-broom phytoplasma AYWB
CP000123	Mycoplasma capricolum subsp. capricolum ATCC 27343
CP000896	Acholeplasma laidlawii PG-8A
CP000942	Ureaplasma parvum serovar 3 str. ATCC 27815
CP001047	Mycoplasma arthritidis 158L3-1
CP001184	Ureaplasma urealyticum serovar 10 str. ATCC 33699
CP001621	Mycoplasma mycoides subsp. capri str. GM12
CP001668	Mycoplasma mycoides subsp. capri str. GM12
CP001872	Mycoplasma gallisepticum str. R(high)
CP001873	Mycoplasma gallisepticum str. F
CP001991	Mycoplasma crocodyli MP145	synovial fluid of crocodile with polyarthritis
CU469464	Candidatus Phytoplasma mali
FM864216	Mycoplasma conjunctivae
L43967	Mycoplasma genitalium G37
U00089	Mycoplasma pneumoniae M129
CU179680	Mycoplasma agalactiae PG2
AM422018	Candidatus Phytoplasma australiense
FP236530	Mycoplasma hominis ATCC 23114
FP671138	Mycoplasma agalactiae
AE015450	Mycoplasma gallisepticum str. R(low)
CP002107	Mycoplasma mycoides subsp. mycoides SC str. Gladysdale
CP002077	Mycoplasma pneumoniae FH
CP002170	Mycoplasma hyorhinis HUB-1	respiratory tract of swine
CP001995	Mycoplasma fermentans JER
AAGX01000025	Mycoplasma genitalium G37
AAYN02000002	Ureaplasma urealyticum serovar 8 str. ATCC 27618
AAYO02000004	Ureaplasma urealyticum serovar 4 str. ATCC 27816
AAYP01000016	Ureaplasma urealyticum serovar 7 str. ATCC 27819
AAYQ02000010	Ureaplasma urealyticum serovar 9 str. ATCC 33175
AAZQ01000005	Ureaplasma parvum serovar 6 str. ATCC 27818
AAZR01000018	Ureaplasma urealyticum serovar 5 str. ATCC 27817
AAZS01000009	Ureaplasma urealyticum serovar 11 str. ATCC 33695
AAZT01000005	Ureaplasma urealyticum serovar 12 str. ATCC 33696
ABER01000008	Ureaplasma parvum serovar 14 str. ATCC 33697
ABES01000012	Ureaplasma parvum serovar 1 str. ATCC 27813
ABEV01000005	Ureaplasma urealyticum serovar 13 str. ATCC 33698
ABFL02000009	Ureaplasma urealyticum serovar 2 str. ATCC 27814
ADNC01000033	Mycoplasma alligatoris A21JP2	synovium
CP002525	Mycoplasma suis str. Illinois	blood of an infected pig
CP002274	Mycoplasma hyopneumoniae 168
CP002108	Mycoplasma leachii PG50
CP002188	Mycoplasma bovis PG45
CP002458	Mycoplasma fermentans M64	a non-AIDS patient with acute respiratory disease
CP002808	Mycoplasma haemofelis Ohio2	blood from an infected cat
CP017125	Mycoplasma capricolum subsp. capripneumoniae M1601	goat with contagious caprine pleuropneumonia
AL445566	Mycoplasma pulmonis UAB CTIP
FR773153	Mycoplasma haemofelis str. Langford 1	cat blood
FQ790233	Mycoplasma suis KI3806
AP009608	Mycoplasma fermentans PG18
CP002669	Mycoplasma hyorhinis MCLD	melanoma cell line LB33 mel A1 culture
CP006916	Mycoplasma gallisepticum S6
AFHO01000037	Mycoplasma ovipneumoniae SC01	lung of a goat with pneumonia
CP002513	Mycoplasma bovis Hubei-1
AFVJ01000044	Mycoplasma anatis 1340
AFXA01000015	Mycoplasma columbinum SF7	pigeons
CP003021	Mycoplasma putrefaciens KS1
AGFP01000070	Mycoplasma iowae 695
AGBZ02000005	Spiroplasma melliferum KC3	SP4 medium, Universite de Rennes
CP003199	Mycoplasma haemocanis str. Illinois	blood of naturally infected dog
CP003231	Mycoplasma hyorhinis GDL-1
FQ377874	Mycoplasma mycoides subsp. capri LC str. 95010
FR668087	Mycoplasma leachii 99/014/6
AJFX01000013	Ureaplasma urealyticum 2033	male urethra during a study of non-gonococcal urethritis
AJFY01000013	Ureaplasma urealyticum 2608	male urethra during a study of non-gonococcal urethritis
AJFZ01000017	Ureaplasma urealyticum 4155	male urethra during a study of non-gonococcal urethritis
AJGA01000015	Ureaplasma urealyticum 4318	male urethra during a study of non-gonococcal urethritis
AJFQ01000001	Mycoplasma canis PG 14	throat of a dog
AJFR01000001	Mycoplasma canis UF31	vagina of a dog
AJFS01000001	Mycoplasma canis UF33	vagina of a dog
AJFT01000001	Mycoplasma canis UFG1	brain of a dog
AJFU01000001	Mycoplasma canis UFG4	brain of a dog
AJPR01000001	Mycoplasma agalactiae 14628	lung lesions of a dead ibex
CP002058	Mycoplasma bovis HB0801	lung
CP003703	Mycoplasma wenyonii str. Massachusetts
CP003731	Candidatus Mycoplasma haemolamae str. Purdue	blood of Vicugna pacos
AP012303	Mycoplasma pneumoniae 309
CP003506	Mycoplasma gallisepticum VA94_7994-1-7P
CP003507	Mycoplasma gallisepticum NC95_13295-2-2P
CP003508	Mycoplasma gallisepticum NC96_1596-4-2P
CP003509	Mycoplasma gallisepticum NY01_2001.047-5-1P
CP003510	Mycoplasma gallisepticum WI01_2001.043-13-2P
CP003511	Mycoplasma gallisepticum NC06_2006.080-5-2P
CP003512	Mycoplasma gallisepticum CA06_2006.052-5-2P
CP003513	Mycoplasma gallisepticum NC08_2008.031-4-3P
CP003770	Mycoplasma genitalium M2321
CP003771	Mycoplasma genitalium M6282
CP003772	Mycoplasma genitalium M6320
CP003773	Mycoplasma genitalium M2288
AKIM01000001	Italian clover phyllody phytoplasma str. MA1	Italian Clover Phyllody
AKIN01000272	Vaccinium witches'-broom phytoplasma str. VAC	Vaccinium witches'-broom
AKIK01000185	Poinsettia branch-inducing phytoplasma str. JR1	branch-induced Poinsettia
AKIL01000158	Milkweed yellows phytoplasma str. MW1	Milkweed Yellows
CP003914	Mycoplasma hyorhinis SK76
HE613254	Candidatus Mycoplasma haemominutum 'Birmingham 1'	infected host blood of cat
CP010551	Mycoplasma pneumoniae PO1	throat
CP010538	Mycoplasma pneumoniae PI 1428	throat
KB199571	Mycoplasma feriruminatoris	joints
HF559394	Mycoplasma cynos C142
AMGI01000001	Spiroplasma melliferum IPMB4A	homogenized honeybee
CP003913	Mycoplasma pneumoniae M129-B7
KB446531	Mycoplasma mycoides subsp. capri PG3
AMWZ01000014	Peanut witches'-broom phytoplasma NTU2011	artificially infected Catharanthus roseus
AFCG01000001	Mycoplasma flocculare ATCC 27716
AMWK01000001	Mycoplasma alkalescens 14918	lung of a calf with pneumonia
AORI01000001	Mycoplasma auris 15026	ear swab
AORG01000001	Mycoplasma arginini 7264	lung from a calf with pneumonia
AORH01000001	Mycoplasma bovigenitalium 51080	calf with septicemia
CP004357	Mycoplasma putrefaciens Mput9231
AORK01000001	Mycoplasma yeatsii 13926	ear swab
KB911485	Mycoplasma hyorhinis ATCC 17981
ARQG01000001	Mycoplasma hominis ATCC 27545
ARQH01000001	Mycoplasma synoviae ATCC 25204
CP010539	Mycoplasma pneumoniae 19294	throat
CP002548	Strawberry lethal yellows phytoplasma (CPA) str. NZSb11
CP003131	Mycoplasma hyopneumoniae 168-L
CP005077	Spiroplasma chrysopicola DF-1
CP005078	Spiroplasma syrphidicola EA-1
ATUH01000001	Mycoplasma orale ATCC 23714
CP003802	Mycoplasma hyopneumoniae 7422
AUAH01000001	Mycoplasma arginini ATCC 23838
AUAI01000001	Mycoplasma gallisepticum ATCC 19610
AUAL01000001	Acholeplasma axanthum ATCC 25176
HF989885	Acholeplasma sp. CAG:878	derived from human gut metagenome
HF992472	Mycoplasma sp. CAG:877	derived from human gut metagenome
HF993067	Mycoplasma sp. CAG:956	derived from human gut metagenome
HF999747	Mycoplasma sp. CAG:611	derived from human gut metagenome
FR899379	Mycoplasma sp. CAG:472	derived from human gut metagenome
FR903046	Mycoplasma sp. CAG:776	derived from human gut metagenome
CP005074	Spiroplasma taiwanense CT-1
CP005076	Spiroplasma diminutum CUAS-1
CP006771	Mycoplasma parvum str. Indiana	blood of wild boar
CP006778	Mesoplasma florum W37
KI519557	Acholeplasma multilocale ATCC 49900
AXZE01000001	Mycoplasma salivarium ATCC 23064
AVAO01000001	Wheat blue dwarf phytoplasma	WBD-infected periwinkle
CP006849	Mycoplasma hyorhinis DBS 1050
CP006682	Spiroplasma apis B31
CP006935	Mycoplasma ovis str. Michigan	blood sample of Ovis aries
CP002082	Spiroplasma mirum ATCC 29335
JADH01000001	Entomoplasma lucivorax ATCC 49196
KI912416	Mycoplasma imitans ATCC 51306
KI912485	Mesoplasma seiffertii ATCC 49495
JAEI01000010	Mesoplasma chauliocola ATCC 49578
CP007154	Mycoplasma bovoculi M165/69
JAFR01000001	Acholeplasma granularum ATCC 19168
JAGV01000001	Entomoplasma somnilux ATCC 49194
JAGW01000001	Entomoplasma luminosum ATCC 49195
JAHB01000001	Mycoplasma cricetuli ATCC 35279
CP006681	Spiroplasma culicicola AES-1
CP006720	Spiroplasma mirum ATCC 29335	rabbit tick
CP006934	Spiroplasma sabaudiense Ar-1343
CP006932	Candidatus Hepatoplasma crinochetorum Av
JFAD01000001	Mycoplasma ovipneumoniae 14811
JFAE01000001	Mycoplasma mycoides subsp. capri PG3
JHVF01000001	Mycoplasma spumans ATCC 19526
JHZE01000001	Mycoplasma gallinarum DSM 19816
JHWG01000001	Mycoplasma molare ATCC 27746
KK211409	Mycoplasma leonicaptivi ATCC 49890
JMKX01000001	Entomoplasma melaleucae ATCC 49191
JMKZ01000001	Mycoplasma pirum ATCC 25960
KK365981	Mycoplasma pirum MPI25960
JMKV01000001	Mesoplasma syrphidae ATCC 51578
JMKY01000001	Mycoplasma lipofaciens ATCC 35015
JHXL01000001	Acholeplasma equifetale ATCC 29724
JHXS01000001	Mycoplasma felifaucium ATCC 43428
JHXT01000001	Mycoplasma testudinis ATCC 43263
JHXU01000001	Mycoplasma elephantis ATCC 51980
JHYB01000001	Acholeplasma modicum ATCC 29102
JHYE01000001	Mycoplasma glycophilum ATCC 35277
JFKL01000001	Mycoplasma hyosynoviae	Pig
JFKM01000001	Mycoplasma hyosynoviae	Pig
JFKK01000001	Mycoplasma hyosynoviae	Pig
JFKJ01000001	Mycoplasma hyosynoviae	Pig
JFKI01000001	Mycoplasma hyosynoviae	Pig
JFKH01000001	Mycoplasma hyosynoviae	Pig
JFKG01000001	Mycoplasma hyosynoviae	Pig
CP007521	Mycoplasma californicum	cow with mastitis
CP005933	Mycoplasma bovis CQ-W70	lung
KL370785	Mycoplasma sturni DSM 22021
JNJC01000001	Mesoplasma grammopterae ATCC 49580
JNJU01000001	Mycoplasma alvi ATCC 29626
JNJW01000001	Mycoplasma iners ATCC 19705
JNJY01000001	Mycoplasma collis ATCC 35278
JNJZ01000001	Mycoplasma columborale ATCC 29258
JNKA01000001	Mycoplasma felis ATCC 23391
JNJG01000001	Mycoplasma simbae ATCC 49888
JNJI01000001	Mesoplasma photuris ATCC 49581
JNJL01000001	Mycoplasma cloacale ATCC 35276
JNJT01000001	Acholeplasma hippikon ATCC 29725
JNJV01000001	Mycoplasma primatum ATCC 25948
JNJX01000001	Mycoplasma anseris ATCC 49234
KL544010	Ureaplasma canigenitalium ATCC 51252
JONY01000001	Mycoplasma columbinum ATCC 29257
JOOB01000001	Mycoplasma opalescens ATCC 27921
HG937516	Mycoplasma amphoriforme A39
JMJI01000001	Mycoplasma capricolum subsp. capripneumoniae 99108	lung of caprine with contagious caprine pleuropneumonia
JFDO01000001	Mycoplasma capricolum subsp. capricolum 14232	milk of a caprine with mastitis
JFDP01000001	Ureaplasma diversum NCTC 246	lung of a calf with pneumonia
AWQU01000001	Mycoplasma iowae DK-CPA	tracheae, air sacs, and pericardial regions from turkey embryos
JPOK01000001	Mycoplasma buteonis
CP008895	Mycoplasma pneumoniae M29	throat swab
BBIY01000170	'Chrysanthemum coronarium' phytoplasma
JRFF01000001	Candidatus Izimaplasma sp. HR2	ocean sediment core sample 3730
JAKV01000001	Mycoplasma ovipneumoniae NM2010	pericardium
CP009415	Candidatus Izimaplasma sp. HR1
CP033021	Mycoplasma hominis	pelvic cavity of a patient with salpingitis and tubo-ovarian abscess
JRHE01000001	Mycoplasma hominis	cell culture from sample originally received in 1967 from doctor Lemcke R.M. collection (Lister Inst. Of Preventive medicine, London C.W.I.)
CP009652	Mycoplasma hominis ATCC 27545
CP007711	Candidatus Mycoplasma girerdii
CP010267	Mycoplasma mycoides subsp. mycoides	lung
JSWH01000038	Chrysanthemum yellows phytoplasma	Chrysanthemum yellows
CP007585	Mycoplasma flocculare ATCC 27399	pig with catarrhal pneumonia
JTLV02000002	Spiroplasma poulsonii	hemolymph
AP014584	Ureaplasma parvum serovar 3
AP014631	Mycoplasma canadense
AP013353	Mycoplasma californicum HAZ160_1
JXQB01000001	Mycoplasma capricolum subsp. capricolum	septicemia in a late-term, aborted, caprine fetus
CP006959	Mycoplasma capricolum subsp. capripneumoniae 87001	lung
CP007520	Mycoplasma yeatsii GM274B	external ear canal
JRXA01000002	Mycoplasma hominis	patients with intra-amniotic infection and premature labor
JRWZ01000004	Mycoplasma hominis	patients with intra-amniotic infection and premature labor
CP007229	Mycoplasma dispar
CP009770	Ureaplasma diversum	Female bovine urogenital tract
CP009677	Mycoplasma hominis
LM995445	Mycoplasma capricolum subsp. capripneumoniae	pleural fluid
LK028559	Acholeplasma oculi
LN515399	Mycoplasma capricolum subsp. capripneumoniae
LN515398	Mycoplasma capricolum subsp. capripneumoniae
LAEW01000001	Mycoplasma mycoides subsp. mycoides	lung
LAEX01000001	Mycoplasma mycoides subsp. mycoides	lung
CP011021	Mycoplasma gallinaceum	culture
FO681348	Acholeplasma brassicae
FO681347	Acholeplasma palmae J233
JZXN01000001	Mycoplasma meleagridis ATCC 25294	Turkey sinus
CP011096	Mycoplasma synoviae ATCC 25204
FO393427	Candidatus Phytoplasma solani
FO393428	Candidatus Phytoplasma solani
CP011368	Mycoplasma canis	mucosal swab
LBMF01000001	Mycoplasma capricolum subsp. capricolum	Blood
CP011538	Mycoplasma hominis
JPXH01000001	Mycoplasmataceae bacterium CE_OT135	cytoplasm of a fungal host
JQIB01000001	Mycoplasmataceae bacterium RV_VA103A	cytoplasm of a fungal host
JPXG01000001	Mycoplasmataceae bacterium RC_NB112A	cytoplasm of a fungal host
CP011855	Spiroplasma atrichopogonis
CP011856	Spiroplasma eriocheiris
CP011348	Mycoplasma bovis	synovial fluid
JVJC01000024	Mycoplasma hominis
JVIN01000002	Mycoplasma hominis
CWGI01000001	Candidatus Hepatoplasma crinochetorum
JPSQ01000001	Candidatus Phytoplasma phoenicium	almond
LFYS01000001	Mycoplasma sp. HU2014	tissue culture
CP012328	Spiroplasma turonicum
CP012357	Spiroplasma litorale	campground
CP012387	Mycoplasma mycoides subsp. capri
CP010540	Mycoplasma pneumoniae 39443	throat
CP010541	Mycoplasma pneumoniae 51494	Cerebral spinal fluid
CP010542	Mycoplasma pneumoniae 54089	Throat
CP010543	Mycoplasma pneumoniae 54524	Throat
CP010544	Mycoplasma pneumoniae 85084	Respiratory specimen
CP010545	Mycoplasma pneumoniae 85138	Respiratory specimen
CP010546	Mycoplasma pneumoniae FH	sputum
CP010547	Mycoplasma pneumoniae M1139	Respiratory specimen
CP010548	Mycoplasma pneumoniae	Respiratory specimen
CP010549	Mycoplasma pneumoniae M2592	Respiratory specimen
CP010550	Mycoplasma pneumoniae MAC	throat
CP010899	Spiroplasma kunkelii CR2-3x
LHCF01000001	Candidatus Phytoplasma pruni	leaf
CP012622	Spiroplasma cantharicola
LHPO01000001	Mycoplasma pneumoniae	CSF
LHPP01000001	Mycoplasma pneumoniae	Pericardial fluid
LHPR01000001	Mycoplasma pneumoniae	Sternum wound
LHPQ01000001	Mycoplasma pneumoniae	Synovial fluid
LHPS01000001	Mycoplasma pneumoniae	Respiratory tract
LHPU01000001	Mycoplasma pneumoniae	Respiratory tract
LHPV01000001	Mycoplasma pneumoniae	Respiratory tract
LHPX01000001	Mycoplasma pneumoniae	NPA
LHPZ01000001	Mycoplasma pneumoniae	Expectoration
LHQA01000001	Mycoplasma pneumoniae	Respiratory tract
LHQB01000001	Mycoplasma pneumoniae	Respiratory tract
LHQC01000001	Mycoplasma pneumoniae	Throat
LHQD01000001	Mycoplasma pneumoniae	BAL
LHQF01000001	Mycoplasma pneumoniae	NPA
LHQG01000001	Mycoplasma pneumoniae	BAL
LHQI01000001	Mycoplasma pneumoniae	NPA
LHQK01000001	Mycoplasma pneumoniae	Respiratory tract
LHPT01000001	Mycoplasma pneumoniae	Synovial fluid
LHPW01000001	Mycoplasma pneumoniae	Respiratory tract
LHPY01000001	Mycoplasma pneumoniae	Respiratory tract
LHQH01000001	Mycoplasma pneumoniae	NPA
LHQE01000001	Mycoplasma pneumoniae	Throat
LHQJ01000001	Mycoplasma pneumoniae	Respiratory tract
LKAC01000001	'Echinacea purpurea' witches'-broom phytoplasma	artificially infected Catharanthus roseus
JTGU01000001	Mycoplasma pneumoniae	Sputum
JTGX01000001	Mycoplasma pneumoniae	Throat swab
JTGV01000001	Mycoplasma pneumoniae	Sputum
JTGZ01000001	Mycoplasma pneumoniae	bronchoalveolar lavage fluid
JTHA01000001	Mycoplasma pneumoniae	Throat swab
KQ758435	Mycoplasma pneumoniae	Throat swab
JTHC01000001	Mycoplasma pneumoniae	Throat swab
KQ758440	Mycoplasma pneumoniae	Throat swab
KQ758441	Mycoplasma pneumoniae	Throat swab
JTGW01000001	Mycoplasma pneumoniae	bronchoalveolar lavage fluid
CP013128	Mycoplasma sp. (ex Biomphalaria glabrata)
LOHQ01000001	Mycoplasma meleagridis	cloacal swab
CP013829	Mycoplasma pneumoniae	Throat swab
LFRT01000035	Acholeplasmatales bacterium DTU067	pool of bioreactors CSTR01a, CSTR02a, and CSTR03a; thermophilic anaerobic digestion of cattle manure in continuous reactors for biogas production (methane)
LFRX01000027	Acholeplasmatales bacterium DTU056	pool of bioreactors CSTR01a, CSTR02a, and CSTR03a; thermophilic anaerobic digestion of cattle manure in continuous reactors for biogas production (methane)
LFRY01000035	Acholeplasmatales bacterium DTU067	pool of bioreactors CSTR01a, CSTR02a, and CSTR03a; thermophilic anaerobic digestion of cattle manure in continuous reactors for biogas production (methane)
CP013860	Spiroplasma turonicum	horsefly
AP014657	Mycoplasma arginini
CP014281	Mycoplasma canis PG 14	throat
CP011260	Mycoplasma mycoides subsp. mycoides
CP011261	Mycoplasma mycoides subsp. mycoides
CP011262	Mycoplasma mycoides subsp. mycoides
CP011263	Mycoplasma mycoides subsp. mycoides
CP011264	Mycoplasma mycoides subsp. mycoides
CP014267	Mycoplasma pneumoniae	sputum
CP014346	Mycoplasma mycoides subsp. mycoides
LTBM01000001	Candidatus Phytoplasma oryzae	grass sample
LVBR01000001	Acholeplasmatales bacterium Tener_01	3 replicate cellulose-degrading anaerobic digesters sampled at day 96 and day 362
LVBS01000001	Entomoplasmatales bacterium Tener_02	3 replicate cellulose-degrading anaerobic digesters sampled at day 96 and day 362
CP007589	Mycoplasma bovis	Lesioned lung of an infected beef cattle, Yingcheng city in Hubei province, China. In vitro subculture.
CP007590	Mycoplasma bovis	Lesioned lung of an infected beef cattle, Yingcheng city in Hubei province, China. In vitro subculture.
CP007591	Mycoplasma bovis	Lesioned lung of an infected beef cattle, Yingcheng city in Hubei province, China. In vitro subculture.
LLKK01000001	Phytoplasma sp. Vc33	leaf veins
LVLH01000002	Mycoplasma gallinarum
LVWO01000002	Mycoplasma meleagridis
LSMX01000004	Mycoplasma sp. Bg1	midgut
LSMY01000004	Mycoplasma sp. Bg2	midgut
LWUJ01000010	Candidatus Mycoplasma haemobos
LVCP01000001	Acholeplasma laidlawii
MAGQ01000001	Mycoplasma gallisepticum	trachea
MAGR01000001	Mycoplasma gallisepticum	trachea
MAFV01000001	Mycoplasma gallisepticum	trachea
MAFW01000001	Mycoplasma gallisepticum	trachea
MAFU01000001	Mycoplasma gallisepticum	trachea
MATN01000001	Mycoplasma gallisepticum	trachea
MATM01000001	Mycoplasma gallisepticum	trachea
CP016817	Mycoplasma hyorhinis
MADW01000001	Mycoplasma gallisepticum	trachea
CP015149	Maize bushy stunt phytoplasma
JOTH01000001	Mycoplasma ovipneumoniae	goat
JOTF01000001	Mycoplasma ovipneumoniae	goat
KV765896	Mycoplasma ovipneumoniae	goat
KV765917	Mycoplasma ovipneumoniae	goat
KV765937	Mycoplasma ovipneumoniae ATCC 29419
KV766040	Mycoplasma ovipneumoniae	goat
KV765983	Mycoplasma ovipneumoniae	goat
KV766013	Mycoplasma ovipneumoniae	goat
CP017015	Spiroplasma helicoides
LZGF01000001	Acholeplasma laidlawii
LZGE01000001	Acholeplasma laidlawii
MIPS01000001	Acholeplasma laidlawii	Madin-Darby Bovine Kidney (MDBK) cells
CP017658	Spiroplasma sp. TU-14
MICP01000001	Tenericutes bacterium GWA2_35_7	Rifle well CD01 at time point 1 / A; 5m depth; 0.2 filter
MICQ01000001	Tenericutes bacterium GWA2_38_26	Rifle well CD01 at time point 1 / A; 5m depth; 0.2 filter
MICT01000001	Tenericutes bacterium GWD2_38_27	Rifle well CD01 at time point 4 / D; 5m depth; 0.2 filter
MICU01000001	Tenericutes bacterium GWE2_34_108	Rifle well CD01 at time point 5 / E; 5m depth; 0.2 filter
MICV01000001	Tenericutes bacterium GWE2_38_8	Rifle well CD01 at time point 5 / E; 5m depth; 0.2 filter
MICX01000001	Tenericutes bacterium GWF2_35_184	Rifle well CD01 at time point 6 / F; 5m depth; 0.2 filter
MICY01000001	Tenericutes bacterium GWF2_38_8	Rifle well CD01 at time point 6 / F; 5m depth; 0.2 filter
MIDA01000001	Tenericutes bacterium RIFOXYA12_FULL_35_10	Rifle well CD01 at 16ft depth; 1.2 micron filter at time point A
MIDB01000001	Tenericutes bacterium RIFOXYA2_FULL_36_32	Rifle well CD01 at 16ft depth; 0.2 micron filter at time point A
MIDD01000001	Tenericutes bacterium RIFOXYC2_FULL_35_27	Rifle well CD01 at 16ft depth; 0.2 micron filter at time point C
MIDE01000001	Tenericutes bacterium RIFOXYD12_FULL_36_9	Rifle well CD01 at 16ft depth; 1.2 micron filter at time point D
MICR01000001	Tenericutes bacterium GWC2_34_14	Rifle well CD01 at time point 3 / C; 5m depth; 0.2 filter
MICS01000001	Tenericutes bacterium GWC2_39_45	Rifle well CD01 at time point 3 / C; 5m depth; 0.2 filter
MICW01000001	Tenericutes bacterium GWF1_35_14	Rifle well CD01 at time point 6 / F; 5m depth; 0.1 filter
MICZ01000001	Tenericutes bacterium GWF2_57_13	Rifle well CD01 at time point 6 / F; 5m depth; 0.2 filter
MIDC01000001	Tenericutes bacterium RIFOXYB2_FULL_36_25	Rifle well CD01 at 16ft depth; 0.2 micron filter at time point B
MIDF01000001	Tenericutes bacterium RIFOXYD2_FULL_35_11	Rifle well CD01 at 16ft depth; 0.2 micron filter at time point D
MIEP01000001	Rice orange leaf phytoplasma	leaf
CP018022	Spiroplasma sp. NBRC 100390
CP013197	Spiroplasma citri	Navel
CP017813	Mycoplasma pullorum	trachea
CP017327	Mycoplasma pneumoniae	Clinical
MRAX01000001	Mycoplasma hominis	urogenital tract of women with infectious-inflammatory diseases of the reproductive organs
MRAY01000001	Mycoplasma hominis	urogenital tract of women with infectious-inflammatory diseases of the reproductive organs
MNUA01000027	Mycoplasma sp. CAG:611_25_7	healthy adult 3C
LQDM01000001	Mycoplasma bovis	nasopharyngeal
LQED01000001	Mycoplasma bovis	nasopharyngeal
LQEY01000001	Mycoplasma bovis	nasopharyngeal
LQFC01000001	Mycoplasma bovis	nasopharyngeal
LQDA01000001	Mycoplasma bovis	nasopharyngeal
LQDB01000001	Mycoplasma bovis	nasopharyngeal
LQDH01000001	Mycoplasma bovis	nasopharyngeal
LQDG01000001	Mycoplasma bovis	nasopharyngeal
LQDP01000001	Mycoplasma bovis	nasopharyngeal
LQDJ01000001	Mycoplasma bovis	nasopharyngeal
LQDR01000001	Mycoplasma bovis	nasopharyngeal
LQDT01000001	Mycoplasma bovis	nasopharyngeal
LQDU01000001	Mycoplasma bovis	nasopharyngeal
LQDV01000001	Mycoplasma bovis	nasopharyngeal
LQDX01000001	Mycoplasma bovis	nasopharyngeal
LQEF01000001	Mycoplasma bovis	nasopharyngeal
LQEO01000001	Mycoplasma bovis	nasopharyngeal
LQEW01000001	Mycoplasma bovis	nasopharyngeal
LQFF01000001	Mycoplasma bovis	nasopharyngeal
LQFU01000001	Mycoplasma bovis	nasopharyngeal
MSHB01000001	Mollicutes bacterium Phil14	feces from Phil the wombat
AGRE01000010	Mycoplasma ovipneumoniae ATCC 29419
CP019061	Mycoplasma capricolum subsp. capripneumoniae	lung
CP019639	Mycoplasma bovis
MWKN01000001	Candidatus Phytoplasma aurantifolia
CP001973	Spiroplasma eriocheiris CCTCC M 207170
NBLG01000003	Tenericutes bacterium 4572_104	deep-sea hydrothermal vent sediments
CP020689	Mycoplasma pneumoniae	throat swab
CP020690	Mycoplasma pneumoniae
CP020691	Mycoplasma pneumoniae	throat swab
CP020692	Mycoplasma pneumoniae	throat swab
CP020693	Mycoplasma pneumoniae	throat swab
CP020711	Mycoplasma pneumoniae	throat swab
CP020710	Mycoplasma pneumoniae	throat swab
CP020712	Mycoplasma pneumoniae	throat swab
MVYU01000125	Entomoplasmatales bacterium EntAcro1	fecal droplets from pool of 20 female individuals from colony Ae280
MVYV01000081	Entomoplasmatales bacterium EntAcro10	fat bodies from pool of 20 female individuals from colony RMMA150520-03
CP017328	Mycoplasma pneumoniae	Clinical
CP017329	Mycoplasma pneumoniae	Clinical
CP017330	Mycoplasma pneumoniae	Clinical
CP017331	Mycoplasma pneumoniae	Clinical
CP017332	Mycoplasma pneumoniae	Clinical
CP017340	Mycoplasma pneumoniae	Clinical
CP017341	Mycoplasma pneumoniae	Clinical
CP017342	Mycoplasma pneumoniae	Clinical
CP017333	Mycoplasma pneumoniae	Clinical
CP017335	Mycoplasma pneumoniae	Clinical
CP017334	Mycoplasma pneumoniae	Clinical
CP017337	Mycoplasma pneumoniae	Clinical
CP017338	Mycoplasma pneumoniae	Clinical
CP017339	Mycoplasma pneumoniae	Clinical
CP017336	Mycoplasma pneumoniae	Clinical
CP022928	Candidatus Spiroplasma holothuricola	hindgut
CP017343	Mycoplasma pneumoniae	Clinical
CP015819	Spiroplasma clarkii	gut of larva
MWWN01000001	Mycoplasma hyopneumoniae
CP021987	Ureaplasma parvum	urine
CP021988	Ureaplasma parvum	Urine
CP021989	Ureaplasma parvum	Urine
CP021990	Ureaplasma parvum	Urine
CP021991	Ureaplasma parvum	Urine
LXYB01000001	Acholeplasma laidlawii
KZ266894	Mycoplasma hyopneumoniae	lung
CP008748	Mycoplasma hyosynoviae	pig joint
CP020122	Candidatus Mycoplasma girerdii	saliva from low-birthweight baby three days 15, 18 and 21
CP022535	Spiroplasma corruscae
NNCE01000010	Mycoplasma testudineum
NELN02000001	Acholeplasma laidlawii	plant
NELO02000001	Acholeplasma laidlawii	plant
CP022714	Mycoplasma hyopneumoniae
NQMN01000001	Mycoplasma agassizii
NQNY01000010	Mycoplasma agassizii
NQYJ01000001	Candidatus Izimaplasma sp. ZiA1	13C labeled toluene degrading and iron reducing microcosm
CP023173	Mesoplasma chauliocola	insect gut
DBMA01000004	Mycoplasma sp. UBA710	mouse intestine 0group
DDWO01000017	Acholeplasmataceae bacterium UBA2284	biofilm
AP017318	Mycoplasma pneumoniae	throat swab
AP017319	Mycoplasma pneumoniae	throat swab
AP017902	Mycoplasma bovigenitalium
DFHG01000008	Mycoplasmataceae bacterium UBA3729	low methane producing sheep
DHAQ01000011	Acholeplasmataceae bacterium UBA4950	mud
DHCK01000051	Acholeplasmataceae bacterium UBA4904	mud
DGYS01000075	Acholeplasmataceae bacterium UBA5000	mud
DHDS01000006	Acholeplasmataceae bacterium UBA4870	mud
DHEJ01000013	Acholeplasmataceae bacterium UBA4853	mud
DHPW01000067	Acholeplasmataceae bacterium UBA5354	mud
DHSQ01000013	Acholeplasmataceae bacterium UBA5282	mud
DHTW01000010	Acholeplasmataceae bacterium UBA5250	mud
DHNT01000016	Acholeplasmataceae bacterium UBA5409	mud
DHOQ01000009	Acholeplasmataceae bacterium UBA5386	mud
DHTI01000007	Acholeplasmataceae bacterium UBA5264	mud
DHUY01000016	Acholeplasmataceae bacterium UBA5222	mud
DIER01000029	Acholeplasmataceae bacterium UBA5769	waste water
DIJV01000027	Acholeplasmataceae bacterium UBA5635	waste water
DITG01000101	Acholeplasmataceae bacterium UBA6190	waste water
DITP01000042	Acholeplasmataceae bacterium UBA6181	waste water
DIUU01000006	Acholeplasmataceae bacterium UBA6150	waste water
DIKN01000119	Acholeplasmataceae bacterium UBA5617	waste water
DIRS01000035	Acholeplasmataceae bacterium UBA5430	mud
DIPJ01000038	Acholeplasmataceae bacterium UBA5491	mud
DIQG01000030	Acholeplasmataceae bacterium UBA5468	mud
DIQV01000023	Acholeplasmataceae bacterium UBA5453	mud
DJWH01000065	Acholeplasmataceae bacterium UBA6235	waste water
CP023668	Mesoplasma lactucae ATCC 49193
DLIL01000024	Acholeplasmataceae bacterium UBA7643	mud
CP023735	Mesoplasma florum	Citrus paradisi
CP023736	Mesoplasma florum	Calliandra haematocephalus
MAPF01000001	New Jersey aster yellows phytoplasma
MJIT01000001	Mycoplasma pneumoniae	clinical
MJIU01000001	Mycoplasma pneumoniae	clinical
MJIV01000001	Mycoplasma pneumoniae	clinical
MJIZ01000001	Mycoplasma pneumoniae	clinical
MJIY01000001	Mycoplasma pneumoniae	clinical
MJIW01000001	Mycoplasma pneumoniae	clinical
MJIX01000001	Mycoplasma pneumoniae	clinical
MJJA01000001	Mycoplasma pneumoniae	clinical
CP024049	Mycoplasma bovirhinis
CP024161	Mycoplasma dispar
CP023663	Mycoplasma bovis
CP024411	Mesoplasma entomophilum
CP024870	Spiroplasma clarkii
CP024963	Entomoplasma luminosum
CP024965	Entomoplasma somnilux
CP024969	Mesoplasma tabanidae
CP024964	Entomoplasma melaleucae
CP024966	Mesoplasma entomophilum
CP024962	Entomoplasma freundtii
CP024967	Mesoplasma lactucae ATCC 49193
CP024968	Mesoplasma coleopterae
CP025057	Spiroplasma floricola
CP017948	Tenericutes bacterium MO-XQ	subseafloor sediment
CP017950	Tenericutes bacterium MZ-XQ	deep subseafloor coal bed
PGXF01000016	Tenericutes bacterium HGW-Tenericutes-8	groundwater
PGXG01000002	Tenericutes bacterium HGW-Tenericutes-7	groundwater
PGXH01000135	Tenericutes bacterium HGW-Tenericutes-6	groundwater
PGXJ01000001	Tenericutes bacterium HGW-Tenericutes-4	groundwater
PGXK01000170	Tenericutes bacterium HGW-Tenericutes-3	groundwater
PGXL01000033	Tenericutes bacterium HGW-Tenericutes-2	groundwater
PGXI01000110	Tenericutes bacterium HGW-Tenericutes-5	groundwater
PGXM01000026	Tenericutes bacterium HGW-Tenericutes-1	groundwater
CP025257	Mesoplasma syrphidae
CP025543	Spiroplasma monobiae MQ-1
PHSJ01000016	Spiroplasma melliferum
CGIF01000001	endosymbiont DhMRE of Dentiscutata heterogama	Soil
PHNF01000001	Mesoplasma corruscae
PHND01000001	Entomoplasma ellychniae
PHNE01000001	Entomoplasma lucivorax
CP026341	Mycoplasma hominis
PUUH01000001	Spiroplasma sp. ChiS
PUUG01000022	Candidatus Phytoplasma phoenicium
CP022508	Mesoplasma florum
CP022513	Mesoplasma florum	Coleoptera Cantharidae
CP022505	Mesoplasma florum
CP022507	Mesoplasma entomophilum
CP022509	Mesoplasma florum
CP022506	Mesoplasma florum
CP022510	Mesoplasma coleopterae
CP022512	Mesoplasma florum	Monobia quadriens
CP022514	Mesoplasma florum	unspecified insect
CP022511	Mesoplasma coleopterae
CP022432	Mesoplasma florum
CP027019	Entomoplasma luminosum
LAUU01000012	Mycoplasma leachii 06049
LAUV01000078	Mycoplasma mycoides subsp. mycoides B345/93
LAUX01000127	Mycoplasma mycoides subsp. mycoides KH3J
LAUW01000001	Mycoplasma mycoides subsp. mycoides C425/93
LAUY01000094	Mycoplasma mycoides subsp. mycoides str. Gemu Goffa
LATJ01000007	Mycoplasma mycoides subsp. mycoides PO-67
QFDN01000010	Mycoplasma arginini	Sewage contaminated water or Handler
PETF01000001	Spiroplasma poulsonii
PETG01000001	Spiroplasma poulsonii
CP021129	Mycoplasma synoviae
QGKT01000001	'Brassica napus' phytoplasma	total DNA extraction from floral tissue of an infected plant
QKLP01000001	Mycoplasma alkalescens
QKIB01000069	Acholeplasmatales bacterium	marine hydrothermal sulfide sediment TVG12
QKUB01000001	Mycoplasma auris
JHUK01000001	Candidatus Phytoplasma oryzae	infected napier grass
QKVO01000010	Mycoplasma wenyonii
CP030103	Mycoplasma cloacale	cloaca
CP030140	Mycoplasma anseris	phallus
CP030141	Mycoplasma anatis	respiratory tract
QMJZ01000001	Mycoplasma hominis	urogenital tract
QNHJ01000001	Mycoplasma hominis	urogenital tract
QNHI01000001	Mycoplasma hominis	urogenital tract
QNHH01000001	Mycoplasma hominis	urogenital tract
QOKP01000001	Mycoplasma hominis	urogenital tract
QOKO01000001	Mycoplasma hominis	urogenital tract
QOKQ01000001	Mycoplasma hominis	urogenital tract
QOKU01000001	Ureaplasma urealyticum	urogenital tract
QOKN01000001	Mycoplasma hominis	urogenital tract
QOKT01000001	Ureaplasma urealyticum	urogenital tract
CP029295	Mycoplasma phocidae	lung, trachea
QPHK01000001	Ureaplasma parvum	scrapings of urogenital tract
QPHI01000001	Ureaplasma parvum	scrapings of urogenital tract
QPHJ01000001	Ureaplasma urealyticum	scrapings of urogenital tract
CP031088	Spiroplasma phoeniceum P40	plant periwinkle
CP031376	Spiroplasma alleghenense
CP033058	Mycoplasma phocicerebrale	brain
QRDS01000001	Acholeplasma laidlawii
DMUY01000004	Acholeplasmatales bacterium	human gut
DMTN01000027	Acholeplasmatales bacterium	groundwater
DNET01000007	Acholeplasmataceae bacterium	groundwater
DNNX01000092	Acholeplasmataceae bacterium	aquatic
DNRT01000050	Acholeplasmataceae bacterium	groundwater
DOKU01000125	Acholeplasmataceae bacterium	wastewater
DOJR01000008	Acholeplasmataceae bacterium	groundwater
DOSM01000183	Acholeplasmataceae bacterium	groundwater
DOYO01000153	Acholeplasmataceae bacterium	groundwater
DOXP01000002	Acholeplasmataceae bacterium	groundwater
DOFL01000003	Acholeplasmataceae bacterium	groundwater
DQFW01000044	Acholeplasmatales bacterium	human gut
DOFC01000168	Acholeplasmatales bacterium	hydrocarbon
DPRJ01000056	Acholeplasmataceae bacterium	groundwater
DPOU01000022	Acholeplasmatales bacterium	human gut
NWVA01000001	endosymbiont GvMRE of Glomus versiforme	spore
QXEV01000001	Anaeroplasma bactoclasticum
PUKD01000101	Mollicutes bacterium	hypersaline soda lake sediment
PULR01000006	Mollicutes bacterium	hypersaline soda lake sediment
PUMO01000144	Mollicutes bacterium	hypersaline soda lake sediment
PUMR01000040	Mollicutes bacterium	hypersaline soda lake sediment
PUKL01000077	Mollicutes bacterium	hypersaline soda lake sediment
PUOX01000071	Mollicutes bacterium	hypersaline soda lake sediment
PWEG01000128	Mollicutes bacterium	hypersaline soda lake sediment
PWEL01000031	Mollicutes bacterium	hypersaline soda lake sediment
PWFC01000084	Mollicutes bacterium	hypersaline soda lake sediment
PWFT01000073	Mollicutes bacterium	hypersaline soda lake sediment
PWGM01000025	Mollicutes bacterium	hypersaline soda lake sediment
PWHE01000103	Mollicutes bacterium	hypersaline soda lake sediment
PWHD01000045	Mollicutes bacterium	hypersaline soda lake sediment
PWQJ01000087	Mollicutes bacterium	hypersaline soda lake sediment
PWOH01000048	Mollicutes bacterium	hypersaline soda lake sediment
PWNA01000073	Mollicutes bacterium	hypersaline soda lake sediment
PWMS01000068	Mollicutes bacterium	hypersaline soda lake sediment
PWQS01000025	Mollicutes bacterium	hypersaline soda lake sediment
PWOW01000068	Mollicutes bacterium	hypersaline soda lake sediment
PWME01000183	Mollicutes bacterium	hypersaline soda lake sediment
PWLE01000002	Mollicutes bacterium	hypersaline soda lake sediment
PWKX01000006	Mollicutes bacterium	hypersaline soda lake sediment
PWIO01000098	Mollicutes bacterium	hypersaline soda lake sediment
PWIL01000015	Mollicutes bacterium	hypersaline soda lake sediment
PWIW01000029	Mollicutes bacterium	hypersaline soda lake sediment
PXDA01000008	Mollicutes bacterium	hypersaline soda lake sediment
PXBJ01000156	Mollicutes bacterium	hypersaline soda lake sediment
PWXT01000172	Mollicutes bacterium	hypersaline soda lake sediment
PWYL01000079	Mollicutes bacterium	hypersaline soda lake sediment
PWXZ01000102	Mollicutes bacterium	hypersaline soda lake sediment
QXGN01000010	Mycoplasma gallopavonis
KP704286	Mycoplasma synoviae	vaccine
QZWO01000001	Ureaplasma urealyticum	urogenital tract
QZKD01000016	Acholeplasma sp.	deeply circulating subsurface aquifer fluids
AP018135	Mycoplasma bovirhinis
CP025121	Candidatus Phytoplasma ziziphi
QNBB01000001	Tenericutes bacterium	deep-sea hydrothermal vent sediments from dive 4569_4 depth 0-3 cm
CP032849	Mycoplasma hominis	pelvic cavity of a patient with pyosalpinx
REFI01000005	Mycoplasma subdolum
MPBG01000001	Candidatus Phytoplasma solani	plant
ATFG01000001	Mycoplasma fermentans MF-I1	HIV infected cell supernatant
ATFH01000001	Mycoplasma fermentans MF-I2	HIV infected cell supernatant
AJQV01000001	Mycoplasma mycoides subsp. capri str. G1201	mucous membrane from the respiratory tract of a pleuropneumonia goat
CP034044	Mycoplasma sp. 237IA
AP018940	Mycoplasma californicum
AP018941	Mycoplasma californicum	bovine milk
AP018942	Mycoplasma californicum	bovine milk
AP018561	Ureaplasma parvum serovar 3
AP018943	Mycoplasma californicum
AP018944	Mycoplasma californicum
QOAJ01000067	Tenericutes bacterium	hydrothermal vent
RCOO01000001	Spiroplasma endosymbiont of Megaselia nigra	whole insect
CM012290	Spiroplasma poulsonii	hemolymph
RYZU01000001	Mycoplasma sp. ATU-Cv-508	male scorpion
RYZV01000001	Mycoplasma sp. ATU-Cv-703
RCHY01000001	Mycoplasma penetrans	blood from immunocompromised patient
SDWO01000001	Candidatus Izimaplasma sp.	surface marine sediments
CP035949	'Catharanthus roseus' aster yellows phytoplasma	Periwinkle (C. roseus) plants placed in a phytoplasma infected vineyard, natuarally infected by vectors (M. fuscovaria)
CP034841	Mycoplasma phocirhinis	lung of harbor seal
PSZO01000001	Mycoplasma marinum
PSZP01000001	Mycoplasma todarodis
SNWN01000009	Mycoplasma testudineum
SOCN01000001	Mycoplasma mustelae
SOCH01000002	Mycoplasma hyosynoviae
SORK01000001	Entomoplasma freundtii
CP038013	Spiroplasma gladiatoris
SFPZ01000008	Mollicutes bacterium	feces day 21 after weanning
SFOJ01000017	Mollicutes bacterium	feces day 21 after weanning
SFKQ01000050	Mollicutes bacterium	feces day 7 after weanning
SFIJ01000083	Mollicutes bacterium	feces day 7 after weanning
SFEN01000034	Mollicutes bacterium	feces day 0 after weanning
SFDO01000018	Mollicutes bacterium	feces day 0 after weanning
MAQC01000001	Mycoplasma bovis
CP038641	Mycoplasma hyopneumoniae	lung
CP028147	Mycoplasma gallisepticum
CP028146	Mycoplasma gallisepticum
CP038861	Mycoplasma bovis	lung
LT578453	Mycoplasma bovis
LT578418	Mycoplasma bovis
FUZK01000007	Acholeplasma oculi
FUXF01000049	Mycoplasma verecundum
FWXE01000039	Mycoplasma agassizii
ONDN01000080	uncultured Mycoplasmataceae bacterium
UFRU01000002	Acholeplasma oculi
LS991953	Mycoplasma synoviae
LS483439	Acholeplasma laidlawii
LS991950	Mycoplasma hyorhinis
LS991952	Mycoplasma gallisepticum
LS991951	Mycoplasma edwardii
LS991949	Mycoplasma alkalescens
LS991954	Mycoplasma putrefaciens
LS483500	Mycoplasma mycoides subsp. capri
LS483502	Mycoplasma mycoides subsp. capri
LS483504	Mycoplasma mycoides subsp. capri
LS483503	Mycoplasma mycoides subsp. capri
LS483505	Mycoplasma mycoides subsp. capri
LS483501	Mycoplasma mycoides subsp. capri
LS483510	Mycoplasma mycoides subsp. capri
LS483508	Mycoplasma mycoides subsp. capri
LS483519	Mycoplasma mycoides subsp. capri
LS483507	Mycoplasma mycoides subsp. capri
LS483509	Mycoplasma mycoides subsp. capri
LS483506	Mycoplasma mycoides subsp. capri
LS483513	Mycoplasma mycoides subsp. capri
LS483511	Mycoplasma mycoides subsp. capri
LS483512	Mycoplasma mycoides subsp. capri
LS483517	Mycoplasma mycoides subsp. capri
LS483518	Mycoplasma mycoides subsp. capri
LS483514	Mycoplasma mycoides subsp. capri
LS483516	Mycoplasma mycoides subsp. capri
LS483515	Mycoplasma mycoides subsp. capri
UPZC01000001	uncultured Mollicutes bacterium	human gut
UPYN01000001	uncultured Mollicutes bacterium	human gut
UPZX01000001	uncultured Mollicutes bacterium	human gut
UQAI01000001	uncultured Mollicutes bacterium	human gut
UQAG01000001	uncultured Mollicutes bacterium	human gut
UQBB01000001	uncultured Mollicutes bacterium	human gut
UQBM01000001	uncultured Mollicutes bacterium	human gut
UQBN01000001	uncultured Mollicutes bacterium	human gut
UQCU01000001	uncultured Mollicutes bacterium	human gut
UQCQ01000001	uncultured Mollicutes bacterium	human gut
UQDS01000001	uncultured Mollicutes bacterium	human gut
UQFG01000001	uncultured Mollicutes bacterium	human gut
UQFN01000001	uncultured Mollicutes bacterium	human gut
UQFY01000001	uncultured Mollicutes bacterium	human gut
UQFQ01000001	uncultured Mollicutes bacterium	human gut
UQGR01000001	uncultured Mollicutes bacterium	human gut
UQKA01000001	uncultured Mollicutes bacterium	human gut
UQOB01000001	uncultured Mollicutes bacterium	human gut
UQOP01000001	uncultured Tenericutes bacterium	human gut
UQOS01000001	uncultured Tenericutes bacterium	human gut
UQPR01000001	uncultured Mollicutes bacterium	human gut
UQQI01000001	uncultured Mollicutes bacterium	human gut
UQQB01000001	uncultured Mollicutes bacterium	human gut
UQRY01000001	uncultured Tenericutes bacterium	human gut
UQSR01000001	uncultured Tenericutes bacterium	human gut
UQSS01000001	uncultured Tenericutes bacterium	human gut
UQUB01000001	uncultured Mollicutes bacterium	human gut
UQTP01000001	uncultured Tenericutes bacterium	human gut
UQVX01000001	uncultured Mycoplasmataceae bacterium	human gut
UQVP01000001	uncultured Tenericutes bacterium	human gut
UQVR01000001	uncultured Tenericutes bacterium	human gut
UQXO01000001	uncultured Tenericutes bacterium	human gut
UQXJ01000001	uncultured Mollicutes bacterium	human gut
UQYU01000001	uncultured Tenericutes bacterium	human gut
URBE01000001	uncultured Tenericutes bacterium	human gut
URBG01000001	uncultured Tenericutes bacterium	human gut
URBY01000001	uncultured Tenericutes bacterium	human gut
URCH01000001	uncultured Tenericutes bacterium	human gut
UREA01000001	uncultured Tenericutes bacterium	human gut
URDT01000001	uncultured Tenericutes bacterium	human gut
UREI01000001	uncultured Mollicutes bacterium	human gut
UREW01000001	uncultured Mollicutes bacterium	human gut
UREQ01000001	uncultured Tenericutes bacterium	human gut
URFB01000001	uncultured Mollicutes bacterium	human gut
URFW01000001	uncultured Tenericutes bacterium	human gut
URGN01000001	uncultured Tenericutes bacterium	human gut
URHJ01000001	uncultured Tenericutes bacterium	human gut
URHW01000001	uncultured Tenericutes bacterium	human gut
URID01000001	uncultured Tenericutes bacterium	human gut
URIG01000001	uncultured Tenericutes bacterium	human gut
URIY01000001	uncultured Tenericutes bacterium	human gut
URKB01000001	uncultured Tenericutes bacterium	human gut
URLJ01000001	uncultured Mollicutes bacterium	human gut
URLC01000001	uncultured Tenericutes bacterium	human gut
URLV01000001	uncultured Tenericutes bacterium	human gut
URMP01000001	uncultured Tenericutes bacterium	human gut
URMX01000001	uncultured Tenericutes bacterium	human gut
URNL01000001	uncultured Tenericutes bacterium	human gut
URNW01000001	uncultured Tenericutes bacterium	human gut
URNR01000001	uncultured Tenericutes bacterium	human gut
UROI01000001	uncultured Tenericutes bacterium	human gut
UROU01000001	uncultured Tenericutes bacterium	human gut
URPE01000001	uncultured Tenericutes bacterium	human gut
URQF01000001	uncultured Mollicutes bacterium	human gut
URQK01000001	uncultured Mollicutes bacterium	human gut
URRF01000001	uncultured Mollicutes bacterium	human gut
URQZ01000001	uncultured Tenericutes bacterium	human gut
URTN01000001	uncultured Mollicutes bacterium	human gut
URUB01000001	uncultured Tenericutes bacterium	human gut
URUT01000001	uncultured Tenericutes bacterium	human gut
URVH01000001	uncultured Tenericutes bacterium	human gut
URVN01000001	uncultured Tenericutes bacterium	human gut
URVS01000001	uncultured Mollicutes bacterium	human gut
URVV01000001	uncultured Tenericutes bacterium	human gut
URWD01000001	uncultured Tenericutes bacterium	human gut
URXR01000001	uncultured Tenericutes bacterium	human gut
UWSE01000001	uncultured Mollicutes bacterium	human gut
URYZ01000001	uncultured Tenericutes bacterium	human gut
URZL01000001	uncultured Tenericutes bacterium	human gut
URZY01000001	uncultured Tenericutes bacterium	human gut
UWSL01000001	uncultured Tenericutes bacterium	human gut
USBW01000001	uncultured Tenericutes bacterium	human gut
USCG01000001	uncultured Tenericutes bacterium	human gut
USDR01000001	uncultured Mollicutes bacterium	human gut
USDJ01000001	uncultured Tenericutes bacterium	human gut
USDC01000001	uncultured Tenericutes bacterium	human gut
USDM01000001	uncultured Tenericutes bacterium	human gut
USET01000001	uncultured Tenericutes bacterium	human gut
USFF01000001	uncultured Tenericutes bacterium	human gut
USFG01000001	uncultured Tenericutes bacterium	human gut
USGV01000001	uncultured Tenericutes bacterium	human gut
USGP01000001	uncultured Tenericutes bacterium	human gut
USHQ01000001	uncultured Tenericutes bacterium	human gut
USIB01000001	uncultured Tenericutes bacterium	human gut
USMF01000001	uncultured Tenericutes bacterium	human gut
USNG01000001	uncultured Tenericutes bacterium	human gut
USOI01000001	uncultured Mollicutes bacterium	human gut
USRP01000001	uncultured Tenericutes bacterium	human gut
USSB01000001	uncultured Tenericutes bacterium	human gut
USSG01000001	uncultured Tenericutes bacterium	human gut
USTO01000001	uncultured Mollicutes bacterium	human gut
USTL01000001	uncultured Tenericutes bacterium	human gut
UZVY01000007	Mycoplasma caviae	NA
LR214940	Mycoplasma orale	Oropharynx
LR214938	Mycoplasma salivarium	Saliva
LR214945	Mycoplasma pneumoniae	monkey kidney tissue-culture fluids of the FH strain (Eaton Agent Virus)
LR214947	Mycoplasma hyorhinis	Uninoculated HEP-2 tissue culture
LR214951	Mycoplasma neurolyticum	Brain
LR214950	Mycoplasma gallinaceum	Trachea
LR214971	Mycoplasma dispar	lung
LR214972	Mycoplasma bovirhinis	Respiratory Tract
LR214970	Mycoplasma bovigenitalium	Genital tract
LR214955	Mycoplasma fermentans	not available: to be reported later
LR214974	Mycoplasma cynos	Lung
LR214997	Mycoplasma conjunctivae	Eye
LR214992	Mycoplasma hyopneumoniae	Lung
LR215008	Mycoplasma pulmonis	lung
LR215010	Mycoplasma canis	throat
LR215022	Mycoplasma californicum	Milk
LR215024	Mycoplasma glycophilum	Oviduct
LR215023	Mycoplasma iowae	Air sac of a pipped embryo
LR215025	Mycoplasma ovipneumoniae	Respiratory Tract
LR215031	Mycoplasma gallopavonis	Air sacs
LR215036	Mycoplasma citelli	not available: to be reported later
LR215035	Mycoplasma anatis	Respiratory tract
LR215037	Mycoplasma maculosum	Throat
LR215039	Mycoplasma columborale	Oropharynx
LR215041	Mycoplasma columbinum	Trachea
LR215042	Mycoplasma meleagridis	not available: to be reported later
LR215043	Mycoplasma columbinasale	not available: to be reported later
LR215047	Mycoplasma arthritidis	not available: to be reported later
LR215044	Mycoplasma arginini	Brain
LR215049	Mycoplasma cloacale	Cloaca
LR215048	Acholeplasma axanthum	Murine leukaemia tissue culture cell line
LR215050	Acholeplasma hippikon	Lung of aborted horse fetus

## Sheet: GTDB-Bacilli
GCF_002902625.1	Bacilli_o__Staphylococcales_f__Staphylococcaceae_g__Staphylococcus_s__Staphylococcus_devriesei
GCF_003035045.1	Bacilli_o__Staphylococcales_f__Staphylococcaceae_g__Staphylococcus_A_s__Staphylococcus_A_fleurettii
GCF_000828855.1	Bacilli_o__Mycoplasmatales_f__Metamycoplasmataceae_g__Metamycoplasma_s__Metamycoplasma_canadense
GCF_003044065.1	Bacilli_o__Bacillales_f__Salisediminibacteriaceae_g__Alkalicoccus_s__Alkalicoccus_saliphilus
GCF_000440555.1	Bacilli_o__Lactobacillales_f__Streptococcaceae_g__Streptococcus_s__Streptococcus_suis_N
GCF_002272135.1	Bacilli_o__Bacillales_f__Amphibacillaceae_g__Terribacillus_s__Terribacillus_sp002272135
GCF_002706375.1	Bacilli_o__Lactobacillales_f__Lactobacillaceae_g__Lactobacillus_s__Lactobacillus_amylovorus
GCA_000433675.1	Bacilli_o__RF39_f__CAG-433_g__CAG-433_s__CAG-433_sp000433675
GCA_002360295.1	Bacilli_o__Bacillales_A_f__Planococcaceae_g__UBA3370_s__UBA3370_sp002360295
GCF_002884495.1	Bacilli_o__Bacillales_A_f__Planococcaceae_g__Rummeliibacillus_s__Rummeliibacillus_pycnus
GCF_002271785.1	Bacilli_o__Bacillales_f__Bacillaceae_g__Bacillus_AY_s__Bacillus_AY_sp002271785
GCF_001038695.1	Bacilli_o__Bacillales_f__Bacillaceae_B_g__Bacillus_F_s__Bacillus_F_marisflavi_A
GCA_003245625.1	Bacilli_o__Izemoplasmatales_f__UBA5603_g__4572-104_s__4572-104_sp003245625
GCF_000259505.1	Bacilli_o__Lactobacillales_f__Streptococcaceae_g__Streptococcus_s__Streptococcus_sp000259505
GCA_900320745.1	Bacilli_o__RFN20_f__CAG-826_g__UBA4951_s__UBA4951_sp900320745
GCF_001437255.1	Bacilli_o__Lactobacillales_f__Lactobacillaceae_g__Pediococcus_s__Pediococcus_damnosus
GCF_001189415.1	Bacilli_o__Acholeplasmatales_f__Acholeplasmataceae_g__Phytoplasma_s__Phytoplasma_phoenicium
GCF_000615845.1	Bacilli_o__Lactobacillales_f__Lactobacillaceae_g__Lactobacillus_B_s__Lactobacillus_B_hayakitensis
GCF_002926065.1	Bacilli_o__Bacillales_f__Jeotgalibacillaceae_g__Jeotgalibacillus_s__Jeotgalibacillus_sp002926065
GCA_000434835.1	Bacilli_o__RF39_f__CAG-433_g__CAG-594_s__CAG-594_sp000434835
GCF_000702165.1	Bacilli_o__Erysipelotrichales_f__Erysipelatoclostridiaceae_g__Sharpea_s__Sharpea_azabuensis
GCF_001281045.1	Bacilli_o__Mycoplasmatales_f__Mycoplasmataceae_g__Spiroplasma_A_s__Spiroplasma_A_cantharicola
GCA_002399505.1	Bacilli_o__RFN20_f__CAG-288_g__UBA7642_s__UBA7642_sp002399505
GCF_900101075.1	Bacilli_o__Staphylococcales_f__Salinicoccaceae_g__Salinicoccus_s__Salinicoccus_qingdaonensis
GCF_001580115.1	Bacilli_o__Erysipelotrichales_f__Erysipelatoclostridiaceae_g__KLE1796_s__KLE1796_sp001580115
GCF_000209735.1	Bacilli_o__Mycoplasmatales_f__Metamycoplasmataceae_g__Mycoplasmopsis_s__Mycoplasmopsis_fermentans
GCF_002087975.1	Bacilli_o__Staphylococcales_f__Staphylococcaceae_g__Staphylococcus_s__Staphylococcus_epidermidis
GCF_000687855.1	Bacilli_o__Mycoplasmatales_f__Metamycoplasmataceae_g__Mycoplasmopsis_A_s__Mycoplasmopsis_A_glycophila
GCF_002804005.1	Bacilli_o__Mycoplasmatales_f__Mycoplasmataceae_g__Williamsoniiplasma_s__Williamsoniiplasma_somnilux
GCF_002813185.1	Bacilli_o__Bacillales_A_f__Planococcaceae_g__Viridibacillus_s__Viridibacillus_sp002813185
GCF_000495255.1	Bacilli_o__Acholeplasmatales_f__Acholeplasmataceae_g__Phytoplasma_s__Phytoplasma_sp000495255
GCF_001629735.1	Bacilli_o__Bacillales_A_f__Planococcaceae_g__Lysinibacillus_s__Lysinibacillus_sphaericus_A
GCF_002902305.1	Bacilli_o__Staphylococcales_f__Staphylococcaceae_g__Staphylococcus_s__Staphylococcus_argensis
GCF_900199515.1	Bacilli_o__Erysipelotrichales_f__Erysipelotrichaceae_g__OEMR01_s__OEMR01_sp900199515
GCF_000309485.1	Bacilli_o__Acholeplasmatales_f__Acholeplasmataceae_g__Phytoplasma_s__Phytoplasma_sp000309485
GCA_900317295.1	Bacilli_o__RFN20_f__CAG-826_g__UBA733_s__UBA733_sp900317295
GCF_001465795.2	Bacilli_o__Bacillales_A_f__Planococcaceae_g__Planococcus_B_s__Planococcus_B_rifietoensis
GCF_900343155.1	Bacilli_o__Erysipelotrichales_f__Erysipelotrichaceae_g__Solobacterium_s__Solobacterium_sp900343155
GCA_002394635.1	Bacilli_o__Erysipelotrichales_f__Erysipelotrichaceae_g__CAG-536_s__CAG-536_sp002394635
GCA_002451465.1	Bacilli_o__RFN20_f__CAG-826_g__UBA4855_s__UBA4855_sp002451465
GCA_000431235.1	Bacilli_o__ML615J-28_f__CAG-698_g__CAG-698_s__CAG-698_sp000431235
GCA_000970375.1	Bacilli_o__Acholeplasmatales_f__Acholeplasmataceae_g__Phytoplasma_s__Phytoplasma_solani
GCA_002477275.1	Bacilli_o__RF39_f__CAG-611_g__CAG-417_s__CAG-417_sp002477275
GCA_900321535.1	Bacilli_o__RFN20_f__CAG-826_g__UBA733_s__UBA733_sp900321535
GCA_001916775.1	Bacilli_o__RF39_f__CAG-302_g__CAG-302_s__CAG-302_sp001916775
GCA_002438065.1	Bacilli_o__RF39_f__CAG-1000_g__CAG-533_s__CAG-533_sp002438065
GCA_002385755.1	Bacilli_o__ML615J-28_f__CAG-698_g__UBA3946_s__UBA3946_sp002385755
GCF_001908175.1	Bacilli_o__Exiguobacterales_f__Exiguobacteraceae_g__Exiguobacterium_s__Exiguobacterium_sp001908175
GCA_001940985.1	Bacilli_o__ML615J-28_f__CAG-698_g__Tener-01_s__Tener-01_sp001940985
GCF_001939065.1	Bacilli_o__Exiguobacterales_f__Exiguobacteraceae_g__Exiguobacterium_A_s__Exiguobacterium_A_indicum
GCA_002347755.1	Bacilli_o__ML615J-28_f__CAG-698_g__UBA2253_s__UBA2253_sp002347755
GCF_001275385.1	Bacilli_o__Exiguobacterales_f__Exiguobacteraceae_g__Exiguobacterium_A_s__Exiguobacterium_A_sp001275385
GCF_000416965.1	Bacilli_o__Exiguobacterales_f__Exiguobacteraceae_g__Exiguobacterium_s__Exiguobacterium_chiriqhucha
GCF_001870785.1	Bacilli_o__Exiguobacterales_f__Exiguobacteraceae_g__Exiguobacterium_A_s__Exiguobacterium_A_sp001870785
GCF_002838185.1	Bacilli_o__Acholeplasmatales_f__Acholeplasmataceae_g__MZ-XQ_s__MZ-XQ_sp002838185
GCA_002345505.1	Bacilli_o__Izemoplasmatales_f__UBA5603_g__UBA2289_s__UBA2289_sp002345505
GCA_002421405.1	Bacilli_o__Izemoplasmatales_f__UBA5603_g__UBA5603_s__UBA5603_sp002421405
GCA_002310135.1	Bacilli_o__Izemoplasmatales_f__UBA1188_g__UBA1188_s__UBA1188_sp002310135
GCF_000178255.1	Bacilli_o__Haloplasmatales_f__Turicibacteraceae_g__Turicibacter_s__Turicibacter_sanguinis
GCF_000755705.1	Bacilli_o__Izemoplasmatales_f__Izemoplasmataceae_g__Izemoplasma_B_s__Izemoplasma_B_sp000755705
GCA_003539625.1	Bacilli_o__ML615J-28_f__CAG-313_g__CAG-313_s__CAG-313_sp003539625
GCF_000215935.2	Bacilli_o__Haloplasmatales_f__Haloplasmataceae_g__Haloplasma_s__Haloplasma_contractile
GCA_002493395.1	Bacilli_o__Haloplasmatales_f__Turicibacteraceae_g__Turicibacter_s__Turicibacter_sp002493395
GCA_003486705.1	Bacilli_o__Haloplasmatales_f__Turicibacteraceae_g__UBA11379_s__UBA11379_sp003486705
GCF_001543345.1	Bacilli_o__Haloplasmatales_f__Turicibacteraceae_g__Turicibacter_s__Turicibacter_sp001543345
