# Supplementary material for: Phylogenomics of expanding uncultured environmental Tenericutes provides insights into their pathogenicity and evolutionary relationship with Bacilli
Source: BMC Genomics. 2020 Jun 17;21:408. doi: 10.1186/s12864-020-06807-4 (PMC7301438; doi:10.1186/s12864-020-06807-4)
Supplement: Supplementary file 2 — Additional file 2. [file 12864_2020_6807_MOESM2_ESM.xlsx]

## Sheet: KEGG
freq	Ureaplasma	Phytoplasma	hominis group	suis group	pneumonia group	mycoides group	Spiroplasma	Mesoplasma	Entomoplasma	Haloplasmatales	Erysipetrichales	Acholeplasmatales	Hepatoplasma	Izemoplasmatales	Bioreactor	gut lineage1	gut lineage2	Ground water	Mud	Waste	Hypersaline lake sediment	P value of Mann-Whitney test between the percentages of the genes in the Tenericutes groups belonging to AHC clusters 1 and 2
ko00010										00010_Glycolysis_/_Gluconeogenesis
K00845	0	0	0.320175	0	0.015873	0.903226	0.315789	0.9	0.384615	0.8	0.8	0.142857	0	1	0.75	0.040404	0.238095	0.657895	0.944444	0.2	0.333333	0.284292	glk; glucokinase
K01810	0	0.866667	0.925439	0.666667	1	1	1	1	1	0.8	1	1	1	0.75	1	0.282828	1	0.763158	0.944444	0.8	0.925926	0.725037	GPI, pgi; glucose-6-phosphate isomerase
K06859	0	0	0	0	0	0	0	0	0	0	0.4	0	0	0	0	0	0	0	0	0	0	1	pgi1; glucose-6-phosphate isomerase, archaeal
K15916	0	0	0	0	0	0	0	0	0	0	0	0	0	0	0	0	0	0	0	0	0	1	pgi-pmi; glucose/mannose-6-phosphate isomerase
K00850	0.888889	0.866667	0.473684	0.619048	1	1	1	1	1	1	1	1	1	1	1	0.10101	0.809524	0.921053	0.833333	1	0.740741	0.934433	pfkA, PFK; 6-phosphofructokinase 1
K21071	0	0.0333333	0	0	0	0	0	0	0	0	0.6	1	0	1	0.75	0.121212	0.714286	0.947368	0.833333	1	0.851852	0.000442282	pfk, pfp; ATP-dependent phosphofructokinase / diphosphate-dependent phosphofructokinase
K00895	0	0	0	0	0	0	0	0	0	0	0.6	0	0	0	0	0.010101	0	0	0	0	0	0.485714	pfp, PFP; diphosphate-dependent phosphofructokinase
K02446	0	0	0	0	0	0	0.0526316	0	0	0.8	0	0	0	0	0	0	0	0	0	0	0	1	glpX; fructose-1,6-bisphosphatase II
K04041	0	0	0	0	0	0	0	0	0	0.2	0.2	0	0	0.75	0	0.0606061	0.0952381	0.0263158	0	0	0.777778	0.0108359	fbp3; fructose-1,6-bisphosphatase III
K01624	1	0.833333	0.929825	1	1	1	1	1	1	1	1	1	1	1	0.75	0.363636	0.904762	0.815789	0.888889	1	0.740741	0.129146	FBA, fbaA; fructose-bisphosphate aldolase, class II
K01622	0	0	0	0	0	0	0	0	0	0	0	0	0	0	0	0	0.047619	0	0	0	0	1	K01622; fructose 1,6-bisphosphate aldolase/phosphatase
K01803	0.972222	0.9	1	0.238095	1	1	1	1	1	0.8	1	1	0.555556	1	1	0.333333	0.904762	0.921053	0.722222	1	0.925926	0.282023	TPI, tpiA; triosephosphate isomerase (TIM)
K00134	0	0.833333	1	1	1	1	1	1	1	1	0.8	1	1	0.75	1	0.959596	1	0.921053	0.888889	0.8	0.851852	0.228993	GAPDH, gapA; glyceraldehyde 3-phosphate dehydrogenase
K00927	1	0.833333	0.995614	1	1	1	1	1	1	1	1	1	0.444444	1	1	0.969697	1	0.973684	0.833333	1	0.925926	0.227421	PGK, pgk; phosphoglycerate kinase
K01834	0	0	0.00438596	0.238095	0	0	0	0	0	0.4	0.2	0.190476	0.333333	0	0.5	0.161616	0.619048	0.0526316	0	0	0	0.0177729	PGAM, gpmA; 2,3-bisphosphoglycerate-dependent phosphoglycerate mutase
K15633	1	0.866667	1	0.761905	1	1	1	1	1	0.8	0.8	1	0.777778	1	1	0.868687	0.333333	0.947368	1	0.8	0.777778	0.0734597	gpmI; 2,3-bisphosphoglycerate-independent phosphoglycerate mutase
K15634	0	0.0333333	0.00438596	0	0	0	0.0526316	0	0	0.4	0.8	0.904762	0	0.25	0.5	0.0505051	0.428571	0.157895	0.944444	0.4	0	0.000928793	gpmB; probable phosphoglycerate mutase
K15635	0	0	0	0	0	0	0	0	0	0	0	0	0	0	0	0	0	0	0	0	0.037037	1	apgM; 2,3-bisphosphoglycerate-independent phosphoglycerate mutase
K01689	0.972222	0.9	0.995614	1	1	1	0.973684	1	1	1	1	0.952381	1	1	1	0.929293	0.904762	0.973684	1	0.8	0.703704	0.303242	ENO, eno; enolase
K00873	0.972222	0.966667	1	1	1	1	1	1	1	1	1	1	1	1	0.75	0.555556	0.952381	0.973684	0.833333	1	0.777778	0.108713	PK, pyk; pyruvate kinase
K00161	0	0.966667	0.666667	0.238095	1	1	0.973684	0.933333	0.923077	0.2	0.2	0.952381	0	0.5	0.75	0	0	0.710526	0.722222	0.6	0.740741	0.0343891	PDHA, pdhA; pyruvate dehydrogenase E1 component alpha subunit
K00162	0	0.966667	0.666667	0.238095	1	1	0.947368	0.933333	0.923077	0.2	0.2	0.952381	0	0.5	0.75	0	0	0.710526	0.777778	0.6	0.703704	0.0384922	PDHB, pdhB; pyruvate dehydrogenase E1 component beta subunit
K00627	0	0.966667	0.666667	0.238095	1	1	1	0.933333	0.923077	0.2	0.2	0.952381	0.111111	0.5	0.75	0	0	0.710526	0.888889	0.6	0.851852	0.0387133	DLAT, aceF, pdhC; pyruvate dehydrogenase E2 component (dihydrolipoamide acetyltransferase)
K00382	0	0.966667	0.719298	0.238095	1	1	0.973684	0.933333	0.923077	0.2	0.2	0.952381	1	1	1	0	0.047619	0.789474	0.944444	0.6	0.814815	0.562161	DLD, lpd, pdhD; dihydrolipoamide dehydrogenase
K00169	0	0	0	0	0	0	0	0	0	0	0.2	0	0	0	0	0	0	0	0	0	0	1	porA; pyruvate ferredoxin oxidoreductase alpha subunit
K00170	0	0	0	0	0	0	0	0	0	0	0.2	0	0	0	0	0	0	0.0263158	0	0	0	0.485714	porB; pyruvate ferredoxin oxidoreductase beta subunit
K00172	0	0	0	0	0	0	0	0	0	0	0.2	0	0	0	0	0	0	0	0	0	0	1	porG; pyruvate ferredoxin oxidoreductase gamma subunit
K00171	0	0	0	0	0	0	0	0	0	0	0.4	0	0	0.75	0.25	0.0505051	0	0.0526316	0	0	0	0.0451128	porD; pyruvate ferredoxin oxidoreductase delta subunit
K03737	0	0	0	0.190476	0	0	0	0	0	1	1	0.047619	0	1	1	0.939394	0.952381	0.921053	0.888889	0.8	0.851852	0.000139489	por, nifJ; pyruvate-ferredoxin/flavodoxin oxidoreductase
K00174	0	0	0	0	0	0	0	0	0	0.2	0	0.047619	0	1	1	0	0	0.921053	0.388889	0.8	0.814815	0.004069	korA, oorA, oforA; 2-oxoglutarate/2-oxoacid ferredoxin oxidoreductase subunit alpha
K00175	0	0	0	0	0	0	0	0	0	0.2	0	0.047619	0	1	1	0	0.047619	0.921053	0.388889	1	0.777778	0.00111931	korB, oorB, oforB; 2-oxoglutarate/2-oxoacid ferredoxin oxidoreductase subunit beta
K00016	0	0.0666667	0.798246	0.904762	1	1	1	1	0.846154	1	0.8	0.952381	0.777778	1	0	0.292929	0.142857	0.684211	0.0555556	0	0.148148	0.147331	LDH, ldh; L-lactate dehydrogenase
K04072	0	0.0333333	0	0.190476	0	0	0.368421	0	0	1	0.4	1	0	0.5	0	0.181818	0.952381	0.105263	0.111111	0	0	0.0729766	adhE; acetaldehyde dehydrogenase / alcohol dehydrogenase
K13953	0	0	0.368421	0	0	0.0806452	0.131579	0	0.153846	0	0	0	0	0	0	0	0	0	0	0	0.037037	0.0599735	adhP; alcohol dehydrogenase, propanol-preferring
K13954	0	0	0	0	0	0	0	0	0	0	0	0	0	0.25	0	0.010101	0	0	0	0	0	0.485714	yiaY; alcohol dehydrogenase
K00001	0	0.0333333	0.100877	0.238095	0.00793651	0	0	0	0	0.2	0.6	0.0952381	0	0.75	0	0.040404	0.333333	0.263158	0.0555556	0.6	0.444444	0.0109278	E1.1.1.1, adh; alcohol dehydrogenase
K00002	0	0	0	0	0.706349	0	0	0	0	0	0	0	0	0	0	0	0	0	0	0.2	0.0740741	1	AKR1A1, adh; alcohol dehydrogenase (NADP+)
K00128	0	0.0333333	0.144737	0.142857	0.198413	0	0	0	0	0.8	0.6	0.952381	0	0.5	0.25	0.0707071	0.0952381	0.815789	0.833333	1	0.777778	0.00177593	ALDH; aldehyde dehydrogenase (NAD+)
K00138	0	0	0.0438596	0	0	0	0	0	0	0	0.2	0	0	0	0	0	0	0	0	0	0	1	aldB; aldehyde dehydrogenase
K01895	0	0	0	0	0	0	0	0	0	0	0	0	0	0	0	0	0	0	0	0	0	1	ACSS, acs; acetyl-CoA synthetase
K01785	0	0	0	0	0	0	0	0	0.0769231	0.2	0.6	0.857143	0	0	0	0.010101	0.0952381	0	0	0	0.037037	0.0770898	galM, GALM; aldose 1-epimerase
K01835	0	0	0	0	0	0	0	0	0	0	0	0	0	0	0	0	0	0	0	0	0	1	pgm; phosphoglucomutase
K15778	0	0	0	0	0	0	0	0	0	0	0	0	0	0	0	0.606061	0	0	0	0	0	1	pmm-pgm; phosphomannomutase / phosphoglucomutase
K00131	1	0	0.0131579	0.428571	0.238095	1	1	1	1	0.4	0	0	0.444444	0	0	0	0	0	0	0	0	0.000557956	gapN; glyceraldehyde-3-phosphate dehydrogenase (NADP+)
K01596	0	0	0	0	0	0	0	0	0	0	0	0	0	0	0	0.010101	0	0.789474	0.0555556	1	0	0.103759	E4.1.1.32, pckA, PCK; phosphoenolpyruvate carboxykinase (GTP)
K01610	0	0	0	0	0	0	0	0	0	0	0.2	0	0	1	0.75	0.0707071	0.238095	0	0	0	0.925926	0.0278638	E4.1.1.49, pckA; phosphoenolpyruvate carboxykinase (ATP)
K01222	0	0	0	0	0	0	0	0	0	0.4	0.4	0.714286	0.444444	0	0.5	0.0808081	0	0.552632	0	0.8	0.111111	0.00107849	E3.2.1.86A, celF; 6-phospho-beta-glucosidase
K01223	0	0	0.0614035	0	0.00793651	0	0.394737	0.5	0.384615	0.8	0.8	0	0	0	0	0.020202	0	0	0	0	0	0.314993	E3.2.1.86B, bglA; 6-phospho-beta-glucosidase
K02777	0	0	0.0877193	0	0.00793651	1	0.0263158	0.933333	0.923077	0	0.2	0	0.555556	0	0	0	0	0.0263158	0	0	0.111111	0.141085	PTS-Glc-EIIA, crr; PTS system, sugar-specific IIA component
K02778	0	0	0	0	0	0	0.105263	0	0	0	0	0	0	0	0.5	0.0909091	0	0	0	0	0	0.851128	PTS-Glc-EIIB, ptsG; PTS system, glucose-specific IIB component
K02779	0	0	0.377193	0.619048	1	1	0.947368	0.933333	0.923077	0	0.2	0	0.444444	0	0	0.0505051	0	0	0	0	0	0.00276596	PTS-Glc-EIIC, ptsG; PTS system, glucose-specific IIC component
K02791	0	0	0	0	0	0.709677	0.0789474	0	0	0	0.4	0	0	0	0	0	0.047619	0	0	0	0	0.735338	PTS-MalGlc-EIIC, malX; PTS system, maltose/glucose-specific IIC component
K20118	0.138889	0	0.0438596	0.0952381	0	0	1	0.333333	0	1	0.4	0	0	0.25	0	0.252525	0	0.0789474	0	0	0.222222	0.984139	PTS-Glc1-EIIC, ptsG, glcA, glcB; PTS system, glucose-specific IIC component
ko00020										00020_Citrate_cycle_(TCA_cycle)
K01647	0	0	0	0	0	0	0	0	0	0	1	0	0	0	0	0.010101	0	0	0	0	0	0.485714	CS, gltA; citrate synthase
K01681	0	0	0	0	0	0	0	0	0	0.6	1	0	0	0	0	0.040404	0	0	0	0	0	0.228571	ACO, acnA; aconitate hydratase
K00031	0	0	0	0	0	0	0	0	0	0	0.4	0	0	0	0	0	0.0952381	0	0	0	0	0.485714	IDH1, IDH2, icd; isocitrate dehydrogenase
K00030	0	0	0	0	0	0	0	0	0	0.6	0.6	0	0	0	0	0.020202	0	0	0	0	0	0.228571	IDH3; isocitrate dehydrogenase (NAD+)
K00382	0	0.966667	0.719298	0.238095	1	1	0.973684	0.933333	0.923077	0.2	0.2	0.952381	1	1	1	0	0.047619	0.789474	0.944444	0.6	0.814815	0.562161	DLD, lpd, pdhD; dihydrolipoamide dehydrogenase
K00174	0	0	0	0	0	0	0	0	0	0.2	0	0.047619	0	1	1	0	0	0.921053	0.388889	0.8	0.814815	0.004069	korA, oorA, oforA; 2-oxoglutarate/2-oxoacid ferredoxin oxidoreductase subunit alpha
K00175	0	0	0	0	0	0	0	0	0	0.2	0	0.047619	0	1	1	0	0.047619	0.921053	0.388889	1	0.777778	0.00111931	korB, oorB, oforB; 2-oxoglutarate/2-oxoacid ferredoxin oxidoreductase subunit beta
K00177	0	0	0	0	0	0	0	0	0	0.2	0	0.047619	0	1	0.75	0	0.047619	0.921053	0.388889	1	0.740741	0.00103766	korC, oorC; 2-oxoglutarate ferredoxin oxidoreductase subunit gamma
K00176	0	0	0	0	0	0	0	0	0	0.4	0	0	0	1	1	0	0	0.894737	0.333333	0.8	0.814815	0.0120743	korD, oorD; 2-oxoglutarate ferredoxin oxidoreductase subunit delta
K01902	0	0	0	0	0	0	0	0	0	0	0	0	0	0	0.25	0	0	0.552632	0	1	0.0740741	0.103759	sucD; succinyl-CoA synthetase alpha subunit
K01903	0	0	0	0	0	0	0	0	0	0	0	0	0	0	0	0	0	0.526316	0	1	0.0740741	0.228571	sucC; succinyl-CoA synthetase beta subunit
K00239	0	0	0	0	0	0	0	0	0	0	0.2	0	0	0	0	0	0.047619	0	0	0	0	0.485714	sdhA, frdA; succinate dehydrogenase / fumarate reductase, flavoprotein subunit
K00240	0	0	0	0	0	0	0	0	0	0	0.2	0	0	0	0	0	0	0	0	0	0	1	sdhB, frdB; succinate dehydrogenase / fumarate reductase, iron-sulfur subunit
K00241	0	0	0	0	0	0	0	0	0	0	0	0	0	0	0	0	0.047619	0	0	0	0	1	sdhC, frdC; succinate dehydrogenase / fumarate reductase, cytochrome b subunit
K00244	0	0	0	0	0	0	0.105263	0	0	0.6	0.4	0	0	0	0	0.010101	0	0.447368	0.0555556	0	0.518519	0.0770898	frdA; fumarate reductase flavoprotein subunit
K00245	0	0	0	0	0	0	0	0	0	0	0	0	0	0	0	0	0	0	0	0	0	1	frdB; fumarate reductase iron-sulfur subunit
K00246	0	0	0	0	0	0	0	0	0	0	0	0	0	0	0	0	0	0	0	0	0	1	frdC; fumarate reductase subunit C
K01677	0	0	0	0	0	0	0	0	0	0.6	0.6	0	0	1	0.75	0.0505051	0	0.710526	0.611111	1	0.777778	0.00103766	E4.2.1.2AA, fumA; fumarate hydratase subunit alpha
K01678	0	0	0	0	0	0	0	0	0	0.6	0.6	0	0	1	0.75	0.0606061	0.047619	0.736842	0.611111	1	0.777778	0.000333413	E4.2.1.2AB, fumB; fumarate hydratase subunit beta
K00025	0	0	0	0	0	0	0	0	0	0	0	0	0	0.25	0	0.0505051	0	0	0	0	0	0.485714	MDH1; malate dehydrogenase
K00024	0	0	0	0	0	0	0	0	0	0.2	0	0	0	0	0	0	0	0	0	0	0	1	mdh; malate dehydrogenase
K01958	0	0	0	0	0	0	0	0	0	0	0.2	0	0	0	0	0	0	0	0	0	0	1	PC, pyc; pyruvate carboxylase
K01960	0	0	0	0	0	0	0	0	0	0	0	0	0	0	0.5	0	0	0	0	0	0	1	pycB; pyruvate carboxylase subunit B
K01610	0	0	0	0	0	0	0	0	0	0	0.2	0	0	1	0.75	0.0707071	0.238095	0	0	0	0.925926	0.0278638	E4.1.1.49, pckA; phosphoenolpyruvate carboxykinase (ATP)
K01596	0	0	0	0	0	0	0	0	0	0	0	0	0	0	0	0.010101	0	0.789474	0.0555556	1	0	0.103759	E4.1.1.32, pckA, PCK; phosphoenolpyruvate carboxykinase (GTP)
K00161	0	0.966667	0.666667	0.238095	1	1	0.973684	0.933333	0.923077	0.2	0.2	0.952381	0	0.5	0.75	0	0	0.710526	0.722222	0.6	0.740741	0.0343891	PDHA, pdhA; pyruvate dehydrogenase E1 component alpha subunit
K00162	0	0.966667	0.666667	0.238095	1	1	0.947368	0.933333	0.923077	0.2	0.2	0.952381	0	0.5	0.75	0	0	0.710526	0.777778	0.6	0.703704	0.0384922	PDHB, pdhB; pyruvate dehydrogenase E1 component beta subunit
K00627	0	0.966667	0.666667	0.238095	1	1	1	0.933333	0.923077	0.2	0.2	0.952381	0.111111	0.5	0.75	0	0	0.710526	0.888889	0.6	0.851852	0.0387133	DLAT, aceF, pdhC; pyruvate dehydrogenase E2 component (dihydrolipoamide acetyltransferase)
K00169	0	0	0	0	0	0	0	0	0	0	0.2	0	0	0	0	0	0	0	0	0	0	1	porA; pyruvate ferredoxin oxidoreductase alpha subunit
K00170	0	0	0	0	0	0	0	0	0	0	0.2	0	0	0	0	0	0	0.0263158	0	0	0	0.485714	porB; pyruvate ferredoxin oxidoreductase beta subunit
K00172	0	0	0	0	0	0	0	0	0	0	0.2	0	0	0	0	0	0	0	0	0	0	1	porG; pyruvate ferredoxin oxidoreductase gamma subunit
K00171	0	0	0	0	0	0	0	0	0	0	0.4	0	0	0.75	0.25	0.0505051	0	0.0526316	0	0	0	0.0451128	porD; pyruvate ferredoxin oxidoreductase delta subunit
K03737	0	0	0	0.190476	0	0	0	0	0	1	1	0.047619	0	1	1	0.939394	0.952381	0.921053	0.888889	0.8	0.851852	0.000139489	por, nifJ; pyruvate-ferredoxin/flavodoxin oxidoreductase
ko00030										00030_Pentose_phosphate_pathway
K01810	0	0.866667	0.925439	0.666667	1	1	1	1	1	0.8	1	1	1	0.75	1	0.282828	1	0.763158	0.944444	0.8	0.925926	0.725037	GPI, pgi; glucose-6-phosphate isomerase
K06859	0	0	0	0	0	0	0	0	0	0	0.4	0	0	0	0	0	0	0	0	0	0	1	pgi1; glucose-6-phosphate isomerase, archaeal
K15916	0	0	0	0	0	0	0	0	0	0	0	0	0	0	0	0	0	0	0	0	0	1	pgi-pmi; glucose/mannose-6-phosphate isomerase
K00036	0	0.0333333	0	0	0	0	0	0	0	0.2	0	1	0	0	0.75	0	0	0.868421	0.888889	1	0.333333	0.0177355	G6PD, zwf; glucose-6-phosphate 1-dehydrogenase
K07404	0	0.0333333	0	0	0	0	0	0	0	0	0	0.857143	0	0	0	0.010101	0	0	0	0	0	0.851128	pgl; 6-phosphogluconolactonase
K00033	0	0.0333333	0	0.142857	0.00793651	0.306452	0.184211	0	0	0.2	0.4	1	0	0	0.75	0	0	0.921053	0.944444	1	0.333333	0.0694519	PGD, gnd, gntZ; 6-phosphogluconate dehydrogenase
K01783	1	0.0333333	1	0.238095	1	1	1	1	1	1	1	1	0	1	0.75	0.555556	0.952381	0.947368	0.722222	0.8	1	0.268925	rpe, RPE; ribulose-phosphate 3-epimerase
K00615	0.972222	0.0333333	0.758772	0.428571	1	1	1	1	1	1	1	1	0.222222	1	1	0.616162	1	0.921053	0.944444	1	0.925926	0.807566	E2.2.1.1, tktA, tktB; transketolase
K00616	0	0	0	0	0	0	0	0	0	0.2	0	0	0	1	0	0	0.428571	0.0526316	0	0	0.740741	0.0451128	E2.2.1.2, talA, talB; transaldolase
K01807	0	0	0	0	0	0	0	0	0	0.2	0.2	0	0	0	0.5	0	0	0	0	0	0	0.228571	rpiA; ribose 5-phosphate isomerase A
K01808	0.972222	0.0333333	1	0.333333	1	1	1	1	1	1	1	1	0.222222	1	0.5	0.888889	0.952381	0.868421	0.944444	1	0.925926	0.427864	rpiB; ribose 5-phosphate isomerase B
K13831	0	0	0	0	0	0	0	0	0	0	0	0	0	0	0	0	0	0	0	0	0	1	hps-phi; 3-hexulose-6-phosphate synthase / 6-phospho-3-hexuloisomerase
K01621	0	0	0.688596	0	0	0	0	0	0	0	0	0	0	0	0	0.010101	0	0	0	0	0	0.742857	xfp, xpk; xylulose-5-phosphate/fructose-6-phosphate phosphoketolase
K01619	0.972222	0.0333333	1	0.428571	1	1	0.921053	0.866667	0.923077	1	1	1	0.777778	0.75	1	0.232323	0.904762	0.815789	0.888889	1	0.888889	0.985568	deoC, DERA; deoxyribose-phosphate aldolase
K00852	0	0	0.0131579	0.142857	0	0	0.0789474	0.266667	0.230769	0.6	0.2	0.52381	0	0.75	0	0.010101	0.380952	0.131579	0	0	0.148148	0.306032	rbsK, RBKS; ribokinase
K01839	0	0.0333333	0.991228	0	0	0	0	0	0	1	0.6	1	0.222222	1	0.75	0.414141	0.809524	0.947368	0.888889	1	0.925926	0.000374239	deoB; phosphopentomutase
K01835	0	0	0	0	0	0	0	0	0	0	0	0	0	0	0	0	0	0	0	0	0	1	pgm; phosphoglucomutase
K15778	0	0	0	0	0	0	0	0	0	0	0	0	0	0	0	0.606061	0	0	0	0	0	1	pmm-pgm; phosphomannomutase / phosphoglucomutase
K00948	0.972222	0.0333333	1	0.761905	1	1	1	1	1	1	1	1	1	1	0.75	0.383838	0.904762	0.842105	0.888889	1	0.814815	0.557425	PRPS, prsA; ribose-phosphate pyrophosphokinase
K01625	0	0.133333	0.0438596	0	0.00793651	0	0.210526	0.0666667	0.230769	1	0.8	0.238095	0	0	0.5	0.0606061	0.285714	0.368421	0.111111	0.6	0.148148	0.0327629	eda; 2-dehydro-3-deoxyphosphogluconate aldolase / (4S)-4-hydroxy-2-oxoglutarate aldolase
K00131	1	0	0.0131579	0.428571	0.238095	1	1	1	1	0.4	0	0	0.444444	0	0	0	0	0	0	0	0	0.000557956	gapN; glyceraldehyde-3-phosphate dehydrogenase (NADP+)
K00034	0	0	0	0	0	0	0	0	0	0	0	0	0	0	0	0.141414	0	0	0	0.2	0.37037	0.228571	gdh; glucose 1-dehydrogenase
K00874	0	0.0333333	0.0350877	0	0	0	0	0	0	0.4	0.4	0.238095	0	0	0.5	0.0707071	0.238095	0.342105	0.111111	1	0.148148	0.000789304	kdgK; 2-dehydro-3-deoxygluconokinase
K03738	0	0	0	0	0	0	0	0	0	0	0	0	0	0.25	0	0	0	0	0	0	0.296296	0.485714	aor; aldehyde:ferredoxin oxidoreductase
K01624	1	0.833333	0.929825	1	1	1	1	1	1	1	1	1	1	1	0.75	0.363636	0.904762	0.815789	0.888889	1	0.740741	0.129146	FBA, fbaA; fructose-bisphosphate aldolase, class II
K01622	0	0	0	0	0	0	0	0	0	0	0	0	0	0	0	0	0.047619	0	0	0	0	1	K01622; fructose 1,6-bisphosphate aldolase/phosphatase
K02446	0	0	0	0	0	0	0.0526316	0	0	0.8	0	0	0	0	0	0	0	0	0	0	0	1	glpX; fructose-1,6-bisphosphatase II
K04041	0	0	0	0	0	0	0	0	0	0.2	0.2	0	0	0.75	0	0.0606061	0.0952381	0.0263158	0	0	0.777778	0.0108359	fbp3; fructose-1,6-bisphosphatase III
K00850	0.888889	0.866667	0.473684	0.619048	1	1	1	1	1	1	1	1	1	1	1	0.10101	0.809524	0.921053	0.833333	1	0.740741	0.934433	pfkA, PFK; 6-phosphofructokinase 1
K21071	0	0.0333333	0	0	0	0	0	0	0	0	0.6	1	0	1	0.75	0.121212	0.714286	0.947368	0.833333	1	0.851852	0.000442282	pfk, pfp; ATP-dependent phosphofructokinase / diphosphate-dependent phosphofructokinase
K00895	0	0	0	0	0	0	0	0	0	0	0.6	0	0	0	0	0.010101	0	0	0	0	0	0.485714	pfp, PFP; diphosphate-dependent phosphofructokinase
ko00040										00040_Pentose_and_glucuronate_interconversions
K01051	0	0	0	0	0	0	0	0	0	0.4	0	0	0	0	0.5	0.020202	0.047619	0.184211	0	0	0	0.0451128	E3.1.1.11; pectinesterase
K01728	0	0	0	0	0	0	0	0	0	0	0	0	0	0	0.5	0.010101	0.047619	0	0	0	0.037037	0.103759	pel; pectate lyase
K01815	0	0.0333333	0.0438596	0	0.00793651	0	0.105263	0	0	0.2	0	0.238095	0	0	0.5	0.0606061	0.047619	0.315789	0.111111	0.6	0	0.0605314	kduI; 4-deoxy-L-threo-5-hexosulose-uronate ketol-isomerase
K00065	0	0.0333333	0.0438596	0	0.00793651	0	0.184211	0	0	0.4	0	0.238095	0	0	0	0.030303	0	0.315789	0.111111	0.6	0	0.394295	kduD; 2-dehydro-3-deoxy-D-gluconate 5-dehydrogenase
K01812	0	0.0333333	0	0	0.00793651	0	0.157895	0	0	0.2	0	0.047619	0	0	0.5	0.0606061	0.285714	0.315789	0.111111	0.4	0	0.0436328	uxaC; glucuronate isomerase
K16849	0	0	0	0	0	0	0	0	0	0	0	0	0	0	0	0	0	0	0	0	0	1	uxaA1; altronate dehydratase small subunit
K16850	0	0	0	0	0	0	0	0	0	0	0	0	0	0	0	0	0	0	0	0	0	1	uxaA2; altronate dehydratase large subunit
K08323	0	0	0	0	0	0	0	0	0	0.2	0	0	0	0	0	0	0	0.0263158	0	0.6	0.148148	0.103759	rspA, manD; mannonate dehydratase
K01195	0	0	0	0	0.00793651	0	0	0	0	0	0	0	0	0	0	0.030303	0	0.131579	0	0.4	0.037037	0.163202	uidA, GUSB; beta-glucuronidase
K00012	0	0	0.00877193	0	0	0	0	0	0	0.6	0.6	0.142857	0	0.25	0	0.161616	0.380952	0.105263	0.222222	0	0.148148	0.00186779	UGDH, ugd; UDPglucose 6-dehydrogenase
K00963	0	0.0333333	0.333333	0.333333	0.801587	0.903226	0	0	0	1	0.4	0.904762	0.666667	0	0.5	0.20202	0.47619	0.815789	1	1	0.62963	0.0228082	UGP2, galU, galF; UTP--glucose-1-phosphate uridylyltransferase
K00002	0	0	0	0	0.706349	0	0	0	0	0	0	0	0	0	0	0	0	0	0	0.2	0.0740741	1	AKR1A1, adh; alcohol dehydrogenase (NADP+)
K03078	0	0	0.504386	0.0952381	0.722222	0	0.184211	0	0	0	0	0	0	0	0	0	0	0	0	0	0.037037	0.0599735	ulaD, sgaH, sgbH; 3-dehydro-L-gulonate-6-phosphate decarboxylase
K03079	0	0	0.460526	0.0952381	0.722222	0	0.0789474	0	0	0	0	0	0	0	0	0	0	0	0	0	0	0.0210526	ulaE, sgaU, sgbU; L-ribulose-5-phosphate 3-epimerase
K03077	0	0	0.504386	0.0952381	0.722222	0	0	0	0	0	0	0	0	0	0	0	0	0	0	0	0.148148	0.18797	araD, ulaF, sgaE, sgbE; L-ribulose-5-phosphate 4-epimerase
K01783	1	0.0333333	1	0.238095	1	1	1	1	1	1	1	1	0	1	0.75	0.555556	0.952381	0.947368	0.722222	0.8	1	0.268925	rpe, RPE; ribulose-phosphate 3-epimerase
K01804	0	0	0	0	0	0	0	0	0	0	0	0	0	0	0	0	0	0.394737	0	0	0.111111	0.485714	araA; L-arabinose isomerase
K00854	0	0.0333333	0	0	0	0	0.0526316	0	0	0	0.2	0.238095	0	0	0.5	0.0505051	0.285714	0.0526316	0.0555556	0.2	0	0.0174361	xylB, XYLB; xylulokinase
K01805	0	0.0333333	0	0	0	0	0.0526316	0	0	0	0	0.0952381	0	0	0.5	0.0505051	0.238095	0.0789474	0.0555556	0.2	0	0.0432212	xylA; xylose isomerase
K00848	0	0	0	0	0	0	0	0	0	0	0.2	0	0	0	0	0	0.428571	0	0	0	0.037037	0.228571	rhaB; rhamnulokinase
K01629	0	0	0	0	0	0	0	0	0	0	0.2	0.047619	0	0	0.5	0	0.571429	0	0.111111	0	0	0.0451128	rhaD; rhamnulose-1-phosphate aldolase
K00008	0	0	0	0	0	0	0	0	0	0	0.2	0	0	0	0	0	0.047619	0	0	0	0	0.485714	SORD, gutB; L-iditol 2-dehydrogenase
ko00051										00051_Fructose_and_mannose_metabolism
K00847	0	0	0	0	0	0	0.263158	0.933333	0.384615	1	0.8	0.857143	0	0.5	0	0.020202	0.047619	0.236842	0.111111	0	0.0740741	0.199269	E2.7.1.4, scrK; fructokinase
K01809	0	0.0333333	0.307018	0.238095	0.214286	1	0.894737	0.4	0.769231	0.4	0.6	0.0952381	0.111111	0.75	0	0	0.619048	0.552632	0	1	0.296296	0.661709	manA, MPI; mannose-6-phosphate isomerase
K15916	0	0	0	0	0	0	0	0	0	0	0	0	0	0	0	0	0	0	0	0	0	1	pgi-pmi; glucose/mannose-6-phosphate isomerase
K16011	0	0	0	0	0	0	0	0	0	0	0	0	0	0	0	0	0	0	0	0	0	1	algA, xanB, rfbA, wbpW, pslB; mannose-1-phosphate guanylyltransferase / mannose-6-phosphate isomerase
K01840	0.972222	0.0333333	0.333333	0.428571	0.952381	1	1	0.933333	1	1	0.8	1	0.111111	1	0.75	0.181818	0.904762	0.868421	0.944444	1	0.888889	0.859062	manB; phosphomannomutase
K15778	0	0	0	0	0	0	0	0	0	0	0	0	0	0	0	0.606061	0	0	0	0	0	1	pmm-pgm; phosphomannomutase / phosphoglucomutase
K16881	0	0	0	0	0	0	0	0	0	0	0	0	0	0	0	0	0	0	0	0	0	1	K16881; mannose-1-phosphate guanylyltransferase / phosphomannomutase
K00971	0	0	0	0	0	0	0	0	0	0	0	0	0	0.25	0	0.0505051	0	0	0	0	0.037037	0.228571	manC, cpsB; mannose-1-phosphate guanylyltransferase
K00966	0	0	0	0	0	0	0	0	0	0	0.2	0	0	0	0	0	0	0	0	0	0.037037	0.485714	GMPP; mannose-1-phosphate guanylyltransferase
K02377	0	0	0	0	0	0	0	0	0	0	0	0	0	0.25	0	0	0	0.0526316	0	0	0	0.485714	TSTA3, fcl; GDP-L-fucose synthase
K00879	0	0	0	0	0	0	0	0	0	0	0	0	0	0	0	0.010101	0	0.421053	0	0	0	0.485714	fucK; L-fuculokinase
K01628	0	0	0	0	0	0	0.0526316	0	0	0	0.4	0	0	0	0	0	0	0.421053	0	0	0.037037	0.437594	fucA; L-fuculose-phosphate aldolase
K01813	0	0	0	0	0	0	0	0	0	0	0.2	0.047619	0	0	0.5	0	0.619048	0.421053	0.111111	0	0.037037	0.0120743	rhaA; L-rhamnose isomerase
K00848	0	0	0	0	0	0	0	0	0	0	0.2	0	0	0	0	0	0.428571	0	0	0	0.037037	0.228571	rhaB; rhamnulokinase
K01629	0	0	0	0	0	0	0	0	0	0	0.2	0.047619	0	0	0.5	0	0.571429	0	0.111111	0	0	0.0451128	rhaD; rhamnulose-1-phosphate aldolase
K00850	0.888889	0.866667	0.473684	0.619048	1	1	1	1	1	1	1	1	1	1	1	0.10101	0.809524	0.921053	0.833333	1	0.740741	0.934433	pfkA, PFK; 6-phosphofructokinase 1
K21071	0	0.0333333	0	0	0	0	0	0	0	0	0.6	1	0	1	0.75	0.121212	0.714286	0.947368	0.833333	1	0.851852	0.000442282	pfk, pfp; ATP-dependent phosphofructokinase / diphosphate-dependent phosphofructokinase
K00895	0	0	0	0	0	0	0	0	0	0	0.6	0	0	0	0	0.010101	0	0	0	0	0	0.485714	pfp, PFP; diphosphate-dependent phosphofructokinase
K02446	0	0	0	0	0	0	0.0526316	0	0	0.8	0	0	0	0	0	0	0	0	0	0	0	1	glpX; fructose-1,6-bisphosphatase II
K04041	0	0	0	0	0	0	0	0	0	0.2	0.2	0	0	0.75	0	0.0606061	0.0952381	0.0263158	0	0	0.777778	0.0108359	fbp3; fructose-1,6-bisphosphatase III
K00009	0	0	0.197368	0	0.714286	0.951613	0.0526316	0	0.153846	0.2	0.2	0	0	0	0	0	0	0	0	0	0	0.111146	mtlD; mannitol-1-phosphate 5-dehydrogenase
K00068	0	0	0	0	0	0.951613	0.105263	0.0333333	0.153846	0	0.2	0	0	0	0	0	0	0	0	0	0	0.104556	srlD; sorbitol-6-phosphate 2-dehydrogenase
K00882	0	0	0.188596	0.238095	0.769841	0.951613	0.947368	1	1	1	1	0	0	0	0	0.010101	0.142857	0.578947	0	0.8	0.111111	0.201181	fruK; 1-phosphofructokinase
K00008	0	0	0	0	0	0	0	0	0	0	0.2	0	0	0	0	0	0.047619	0	0	0	0	0.485714	SORD, gutB; L-iditol 2-dehydrogenase
K01805	0	0.0333333	0	0	0	0	0.0526316	0	0	0	0	0.0952381	0	0	0.5	0.0505051	0.238095	0.0789474	0.0555556	0.2	0	0.0432212	xylA; xylose isomerase
K01795	0	0	0.00438596	0	0	0	0	0	0.153846	0	0.2	0.142857	0	0	0	0.030303	0	0.0526316	0.0555556	0	0.0740741	0.134985	algG; mannuronan 5-epimerase
K01624	1	0.833333	0.929825	1	1	1	1	1	1	1	1	1	1	1	0.75	0.363636	0.904762	0.815789	0.888889	1	0.740741	0.129146	FBA, fbaA; fructose-bisphosphate aldolase, class II
K01622	0	0	0	0	0	0	0	0	0	0	0	0	0	0	0	0	0.047619	0	0	0	0	1	K01622; fructose 1,6-bisphosphate aldolase/phosphatase
K01803	0.972222	0.9	1	0.238095	1	1	1	1	1	0.8	1	1	0.555556	1	1	0.333333	0.904762	0.921053	0.722222	1	0.925926	0.282023	TPI, tpiA; triosephosphate isomerase (TIM)
K00881	0	0	0	0	0	0	0	0	0	0	0	0.857143	0	0	0	0	0	0	0	0	0	1	alsK; allose kinase
K01808	0.972222	0.0333333	1	0.333333	1	1	1	1	1	1	1	1	0.222222	1	0.5	0.888889	0.952381	0.868421	0.944444	1	0.925926	0.427864	rpiB; ribose 5-phosphate isomerase B
K02768	0	0	0	0	0	0.725806	0.263158	0	0.153846	0	0.4	0	0.111111	0	0	0	0	0.552632	0	0.8	0.037037	0.797125	PTS-Fru-EIIA, fruB; PTS system, fructose-specific IIA component
K02770	0	0.0333333	0.368421	0.238095	1	0.951613	1	1	1	0.8	0.4	0.857143	0	0	0	0.010101	0	0.605263	0.0555556	1	0.111111	0.090838	PTS-Fru-EIIC, fruA; PTS system, fructose-specific IIC component
K02771	0	0	0	0	0	0	0	0	0	0	0.6	0	0	0	0	0	0	0	0	0	0	1	PTS-Fru1-EIID, levG; PTS system, fructose-specific IID component
K02793	0	0	0	0	0	0	0	0	0	0	0.8	0	0	0	0	0	0	0	0	0	0	1	PTS-Man-EIIA, manX; PTS system, mannose-specific IIA component
K02794	0	0	0	0	0	0	0	0	0	0	1	0	0	0	0	0	0	0	0	0	0	1	PTS-Man-EIIB, manX; PTS system, mannose-specific IIB component
K02795	0	0.0333333	0	0	0	0.725806	0.210526	0	0.153846	0	1	0	0.555556	0	0	0	0	0.0263158	0	0	0	0.504246	PTS-Man-EIIC, manY; PTS system, mannose-specific IIC component
K02796	0	0	0	0	0	0	0	0	0	0	1	0	0	0	0	0	0	0	0	0	0	1	PTS-Man-EIID, manZ; PTS system, mannose-specific IID component
K02798	0	0	0.188596	0	0.706349	0.983871	0.263158	0.0666667	0.692308	0.2	0.4	0	0	0	0	0	0	0	0	0	0.148148	0.0469636	PTS-Mtl-EIIA, mtlA, cmtB; PTS system, mannitol-specific IIA component
K02800	0	0	0.197368	0.142857	0.912698	0.983871	0.263158	0.0333333	0.538462	0.2	0.2	0	0	0	0	0	0	0	0	0	0	0.00403838	PTS-Mtl-EIIC, mtlA, cmtA; PTS system, mannitol-specific IIC component
ko00052										00052_Galactose_metabolism
K01785	0	0	0	0	0	0	0	0	0.0769231	0.2	0.6	0.857143	0	0	0	0.010101	0.0952381	0	0	0	0.037037	0.0770898	galM, GALM; aldose 1-epimerase
K00849	0	0	0.00438596	0	0	0	0	0	0	1	0.8	0.238095	0	0.5	0.75	0.020202	0.47619	0.815789	0.111111	0.6	0.222222	6.46412e-05	galK; galactokinase
K00965	0	0	0	0	0	0	0	0	0	1	0.6	0.238095	0	0.5	0.25	0.020202	0.47619	0.684211	0.0555556	1	0.296296	6.46412e-05	galT, GALT; UDPglucose--hexose-1-phosphate uridylyltransferase
K01784	0	0.0333333	0.0964912	0.238095	0.801587	0.66129	0.0789474	0	0.538462	1	1	1	0.666667	0.5	0.75	0.59596	0.857143	0.815789	0.888889	0.8	0.296296	0.00100024	galE, GALE; UDP-glucose 4-epimerase
K17716	0	0	0	0	0	0	0	0	0	0.6	0.2	0.666667	0	0.5	0	0.0505051	0.238095	0.5	0.222222	0	0	0.004069	capD; UDP-glucose 4-epimerase
K00963	0	0.0333333	0.333333	0.333333	0.801587	0.903226	0	0	0	1	0.4	0.904762	0.666667	0	0.5	0.20202	0.47619	0.815789	1	1	0.62963	0.0228082	UGP2, galU, galF; UTP--glucose-1-phosphate uridylyltransferase
K01835	0	0	0	0	0	0	0	0	0	0	0	0	0	0	0	0	0	0	0	0	0	1	pgm; phosphoglucomutase
K15778	0	0	0	0	0	0	0	0	0	0	0	0	0	0	0	0.606061	0	0	0	0	0	1	pmm-pgm; phosphomannomutase / phosphoglucomutase
K00845	0	0	0.320175	0	0.015873	0.903226	0.315789	0.9	0.384615	0.8	0.8	0.142857	0	1	0.75	0.040404	0.238095	0.657895	0.944444	0.2	0.333333	0.284292	glk; glucokinase
K01190	0	0	0.0175439	0	0	0.370968	0	0	0.153846	0.6	0.4	0.0952381	0	0.75	0.5	0.040404	0.333333	0.789474	0.0555556	0.8	0.222222	0.00279318	lacZ; beta-galactosidase
K12111	0	0	0	0.142857	0	0	0	0	0	0	0	0	0.444444	0	0	0.010101	0	0	0	0	0	0.851128	ebgA; evolved beta-galactosidase subunit alpha
K12308	0	0	0	0	0	0	0.0526316	0	0	0.6	0.2	0	0	0	0	0	0.047619	0.421053	0.0555556	0	0	0.100442	bgaB, lacA; beta-galactosidase
K01854	0	0	0.0438596	0.047619	0.801587	0.322581	0	0	0	0.2	0.8	0.333333	0.444444	0.25	0	0.20202	0.47619	0.131579	0.5	0.2	0	0.0548362	glf; UDP-galactopyranose mutase
K07406	0	0	0	0	0	0	0	0	0	0.4	0	0	0	0	0.5	0.010101	0.0952381	0.605263	0.111111	0.4	0.037037	0.004069	melA; alpha-galactosidase
K07407	0	0	0	0	0	0	0	0	0	1	0.6	0	0	0.25	0.5	0	0.238095	0.789474	0.0555556	0.8	0.222222	0.00107849	E3.2.1.22B, galA, rafA; alpha-galactosidase
K02774	0	0	0	0	0	0	0.0526316	0	0	0	0.4	0	0	0	0	0	0	0	0	0	0	1	PTS-Gat-EIIB, gatB, sgcB; PTS system, galactitol-specific IIB component
K02775	0	0	0	0	0	0	0.0526316	0	0	0	0.4	0	0	0	0	0	0	0	0	0	0	1	PTS-Gat-EIIC, gatC, sgcC; PTS system, galactitol-specific IIC component
K00850	0.888889	0.866667	0.473684	0.619048	1	1	1	1	1	1	1	1	1	1	1	0.10101	0.809524	0.921053	0.833333	1	0.740741	0.934433	pfkA, PFK; 6-phosphofructokinase 1
K21071	0	0.0333333	0	0	0	0	0	0	0	0	0.6	1	0	1	0.75	0.121212	0.714286	0.947368	0.833333	1	0.851852	0.000442282	pfk, pfp; ATP-dependent phosphofructokinase / diphosphate-dependent phosphofructokinase
K08302	0	0	0.0131579	0	0.00793651	0.516129	0.421053	0.1	0.692308	0.2	0	0	0.444444	0.25	0	0.010101	0	0	0	0	0.222222	0.292913	gatY-kbaY; tagatose 1,6-diphosphate aldolase GatY/KbaY
K16371	0	0	0	0	0	0	0	0	0	0	0.4	0	0	0	0	0	0	0	0	0	0	1	gatZ-kbaZ; D-tagatose-1,6-bisphosphate aldolase subunit GatZ/KbaZ
K01819	0	0	0	0.0952381	0	0	0.210526	0	0.384615	0	0.2	0	0.666667	0	0	0.121212	0	0	0	0	0	0.837019	E5.3.1.26, lacA, lacB; galactose-6-phosphate isomerase
K01220	0	0	0	0	0	0	0.105263	0	0	0	0.4	0	0	0	0	0	0	0	0	0	0	1	E3.2.1.85, lacG; 6-phospho-beta-galactosidase
K02786	0	0	0	0.0952381	0	0	0.157895	0	0.384615	0	0.2	0	0	0	0	0	0	0	0	0	0	0.230075	PTS-Lac-EIIA, lacF; PTS system, lactose-specific IIA component
K01193	0	0	0.0131579	0.0952381	0	0	0.394737	0.866667	0.538462	0.8	0.6	0.047619	0	0	0	0	0.0952381	0.157895	0.0555556	0	0	0.756085	INV, sacA; beta-fructofuranosidase
K01187	0	0	0.368421	0	0.031746	0	0.0789474	0	0	1	0.4	0	0	0	0	0.010101	0.333333	0.105263	0.666667	0	0.222222	0.182887	malZ; alpha-glucosidase
K01182	0	0	0.0789474	0	0.00793651	0	0.0263158	0	0	1	0.6	1	0	0.75	0.5	0.010101	0.47619	0.947368	0.222222	1	0.740741	0.000428673	IMA, malL; oligo-1,6-glucosidase
K02744	0	0	0.0350877	0	0	0	0	0	0	0.4	0.8	0	0	0	0	0	0	0	0	0	0	0.702256	PTS-Aga-EIIA, agaF; PTS system, N-acetylgalactosamine-specific IIA component
K02745	0	0	0.0438596	0	0.00793651	0	0.0526316	0	0	0.2	0.4	0	0	0	0	0	0	0	0	0	0	0.610792	PTS-Aga-EIIB, agaV; PTS system, N-acetylgalactosamine-specific IIB component
ko00053										00053_Ascorbate_and_aldarate_metabolism
K00012	0	0	0.00877193	0	0	0	0	0	0	0.6	0.6	0.142857	0	0.25	0	0.161616	0.380952	0.105263	0.222222	0	0.148148	0.00186779	UGDH, ugd; UDPglucose 6-dehydrogenase
K02821	0	0	0.535088	0.238095	0.722222	0.951613	0.394737	0	0.0769231	0	0.4	0	0	0.25	0	0	0	0.0526316	0.0555556	0.4	0.37037	0.219937	PTS-Ula-EIIA, ulaC, sgaA; PTS system, ascorbate-specific IIA component
K02822	0	0	0.548246	0.238095	0.722222	0	0.105263	0	0	0	0.6	0	0	0.5	0	0	0	0.157895	0.0555556	0.2	0.703704	0.970136	PTS-Ula-EIIB, ulaB, sgaB; PTS system, ascorbate-specific IIB component
K03475	0	0	0.535088	0.238095	0.722222	0.951613	0.578947	0.166667	0.461538	0	0.6	0	0	0.5	0	0	0	0.0789474	0.0555556	0.2	0.666667	0.113214	PTS-Ula-EIIC, ulaA, sgaT; PTS system, ascorbate-specific IIC component
K03476	0	0	0	0	0	0	0	0	0	0	0	0	0	0.25	0	0	0	0.0789474	0.0555556	0.4	0.037037	0.0451128	ulaG; L-ascorbate 6-phosphate lactonase
K03078	0	0	0.504386	0.0952381	0.722222	0	0.184211	0	0	0	0	0	0	0	0	0	0	0	0	0	0.037037	0.0599735	ulaD, sgaH, sgbH; 3-dehydro-L-gulonate-6-phosphate decarboxylase
K03079	0	0	0.460526	0.0952381	0.722222	0	0.0789474	0	0	0	0	0	0	0	0	0	0	0	0	0	0	0.0210526	ulaE, sgaU, sgbU; L-ribulose-5-phosphate 3-epimerase
K03077	0	0	0.504386	0.0952381	0.722222	0	0	0	0	0	0	0	0	0	0	0	0	0	0	0	0.148148	0.18797	araD, ulaF, sgaE, sgbE; L-ribulose-5-phosphate 4-epimerase
K00128	0	0.0333333	0.144737	0.142857	0.198413	0	0	0	0	0.8	0.6	0.952381	0	0.5	0.25	0.0707071	0.0952381	0.815789	0.833333	1	0.777778	0.00177593	ALDH; aldehyde dehydrogenase (NAD+)
ko00500										00500_Starch_and_sucrose_metabolism
K02810	0	0	0.0701754	0.0952381	0	0.532258	0.605263	0.9	0.769231	0.8	0.8	0	0	0	0	0	0	0	0	0	0.148148	0.131691	PTS-Scr-EIIC, scrA, sacP, sacX, ptsS; PTS system, sucrose-specific IIC component
K01193	0	0	0.0131579	0.0952381	0	0	0.394737	0.866667	0.538462	0.8	0.6	0.047619	0	0	0	0	0.0952381	0.157895	0.0555556	0	0	0.756085	INV, sacA; beta-fructofuranosidase
K00696	0	0	0	0	0	0	0	0	0	0	0	0	0	0.5	0	0	0	0	0	0	0	1	E2.4.1.14; sucrose-phosphate synthase
K07024	0.972222	0.933333	1	0.0952381	0.761905	1	0.473684	1	1	1	1	0.904762	0.222222	0.25	0	0.0606061	0.190476	0.657895	0.166667	0.8	0.037037	0.0443269	SPP; sucrose-6-phosphatase&#160;
K01187	0	0	0.368421	0	0.031746	0	0.0789474	0	0	1	0.4	0	0	0	0	0.010101	0.333333	0.105263	0.666667	0	0.222222	0.182887	malZ; alpha-glucosidase
K05341	0	0	0	0	0	0	0	0	0	0.4	0.2	0	0	0	0	0.010101	0	0.0789474	0.0555556	0	0	0.0451128	E2.4.1.4; amylosucrase
K00690	0	0.4	0	0	0	0	0	0	0	0.2	0	0	0	0	0	0	0	0.421053	0	0.2	0.185185	0.349049	E2.4.1.7; sucrose phosphorylase
K00963	0	0.0333333	0.333333	0.333333	0.801587	0.903226	0	0	0	1	0.4	0.904762	0.666667	0	0.5	0.20202	0.47619	0.815789	1	1	0.62963	0.0228082	UGP2, galU, galF; UTP--glucose-1-phosphate uridylyltransferase
K01199	0	0	0	0	0	0	0	0	0	0	0	0.619048	0	0	0	0	0	0.0263158	0.111111	0.4	0.185185	0.0451128	EGLC; glucan endo-1,3-beta-D-glucosidase
K01188	0	0	0.00877193	0.0952381	0	0	0.394737	0.9	0.615385	0.6	0.8	0.428571	0	0.25	0	0.010101	0	0.421053	0.555556	1	0.37037	0.344398	E3.2.1.21; beta-glucosidase
K05349	0	0.0333333	0.00438596	0	0	0	0	0	0	1	0.2	0.952381	0	0.5	0.75	0.030303	0.571429	0.894737	0.666667	1	0.37037	0.00012588	bglX; beta-glucosidase
K05350	0	0	0.00877193	0.142857	0	0.725806	0.894737	0.366667	0.384615	0.2	0.4	0	0.777778	0	0.5	0	0.142857	0.0526316	0	0.8	0	0.844773	bglB; beta-glucosidase
K00694	0	0	0	0	0	0	0	0	0	0.4	0	0	0	0	0	0	0	0	0	0	0	1	bcsA; cellulose synthase (UDP-forming)
K01179	0.972222	0.9	0.697368	0	0	0	0.0263158	0	0	0.8	0	0.952381	0.777778	1	0.5	0.0909091	0.190476	0.842105	0	1	0.740741	0.101126	E3.2.1.4; endoglucanase
K01225	0	0	0	0	0	0	0	0	0	0	0	0	0	0	0	0	0	0	0	0	0	1	CBH1; cellulose 1,4-beta-cellobiosidase
K00702	0	0.0333333	0	0	0	0	0	0	0	0	0.2	0.714286	0	0	0	0	0.190476	0.0263158	0	0	0	0.206988	E2.4.1.20; cellobiose phosphorylase
K02759	0	0	0.0263158	0.142857	0	0	0.815789	0.266667	0.307692	0.6	0.8	0	0.666667	0	0	0.020202	0	0	0	0	0	0.462331	PTS-Cel-EIIA, celC, chbA; PTS system, cellobiose-specific IIA component
K02760	0	0	0.0438596	0.142857	0	0	0.789474	0.166667	0.307692	0.4	0.8	0	0.666667	0	0	0.010101	0	0	0	0	0	0.508026	PTS-Cel-EIIB, celA, chbB; PTS system, cellobiose-specific IIB component
K02761	0	0	0.0438596	0	0	0	0.447368	0.133333	0.153846	0.6	0.6	0	0.222222	0	0	0.020202	0	0	0	0	0	0.84383	PTS-Cel-EIIC, celB, chbC; PTS system, cellobiose-specific IIC component
K01222	0	0	0	0	0	0	0	0	0	0.4	0.4	0.714286	0.444444	0	0.5	0.0808081	0	0.552632	0	0.8	0.111111	0.00107849	E3.2.1.86A, celF; 6-phospho-beta-glucosidase
K01223	0	0	0.0614035	0	0.00793651	0	0.394737	0.5	0.384615	0.8	0.8	0	0	0	0	0.020202	0	0	0	0	0	0.314993	E3.2.1.86B, bglA; 6-phospho-beta-glucosidase
K00978	0	0	0	0	0	0	0	0	0	0	0	0	0	0	0	0.030303	0.047619	0.0263158	0	0	0.037037	0.103759	rfbF; glucose-1-phosphate cytidylyltransferase
K00975	0	0	0.0438596	0	0.015873	0	0.184211	0	0	1	0.8	0.904762	1	0.75	0	0.444444	0.857143	0.921053	1	1	0.888889	0.000173511	glgC; glucose-1-phosphate adenylyltransferase
K00703	0	0	0.0175439	0	0.015873	0	0	0	0	1	0.8	1	0	1	0.5	0.10101	0.619048	0.947368	1	1	0.888889	0.000112272	glgA; starch synthase
K16150	0	0	0	0	0	0	0	0	0	0	0	0	0	0	0	0	0	0	0	0	0	1	K16150; glycogen synthase
K00700	0	0	0.0175439	0	0.015873	0	0	0	0	1	1	0.904762	0	0.75	0.5	0.10101	0.952381	0.921053	1	1	0.777778	0.000115674	GBE1, glgB; 1,4-alpha-glucan branching enzyme
K00688	0	0	0	0	0	0	0	0	0	0.8	1	1	0	0.75	1	0.111111	0.952381	1	1	1	0.888889	6.12391e-05	PYG, glgP; glycogen phosphorylase
K01200	0	0	0.407895	0.047619	0.047619	0	0	0	0	1	0.2	1	0	0.75	0.75	0.0707071	0.333333	0.947368	0.944444	1	0.925926	0.00051713	pulA; pullulanase
K01176	0	0	0.25	0	0.0238095	0	0	0	0	0.8	0.8	1	0	0.5	0	0.010101	0.190476	0.5	0.111111	0.6	0.444444	0.00294628	AMY, amyA, malS; alpha-amylase
K05992	0	0	0	0	0	0.016129	0	0	0	0.8	0	0	0	0.25	0	0	0.047619	0.105263	0	0	0.037037	0.0785493	amyM; maltogenic alpha-amylase&#160;
K01208	0	0	0	0	0.015873	0.0967742	0.0263158	0.0333333	0	0	0	0	0	0	0	0.010101	0.238095	0.105263	0.833333	0	0.111111	0.740316	cd, ma, nplT; cyclomaltodextrinase / maltogenic alpha-amylase / neopullulanase
K01178	0	0	0	0	0	0	0	0	0	0	0	0	0	0	0	0	0	0	0	0	0	1	SGA1; glucoamylase
K01182	0	0	0.0789474	0	0.00793651	0	0.0263158	0	0	1	0.6	1	0	0.75	0.5	0.010101	0.47619	0.947368	0.222222	1	0.740741	0.000428673	IMA, malL; oligo-1,6-glucosidase
K00705	0	0	0	0	0	0	0	0	0	0	1	0.952381	0	0	0.75	0.111111	0.809524	0.842105	0	1	0.037037	0.004069	malQ; 4-alpha-glucanotransferase
K00691	0	0	0.0482456	0	0.015873	0.66129	0.0526316	0.0333333	0	0	0	0	0	0	0	0	0	0	0	0	0	0.00619195	mapA; maltose phosphorylase
K01838	0	0	0.385965	0	0.206349	0.548387	0.0789474	0.0666667	0	0.2	0	0.142857	0.555556	0.25	0.5	0.010101	0.142857	0.605263	0	0.2	0.0740741	0.278546	pgmB; beta-phosphoglucomutase
K02777	0	0	0.0877193	0	0.00793651	1	0.0263158	0.933333	0.923077	0	0.2	0	0.555556	0	0	0	0	0.0263158	0	0	0.111111	0.141085	PTS-Glc-EIIA, crr; PTS system, sugar-specific IIA component
K02791	0	0	0	0	0	0.709677	0.0789474	0	0	0	0.4	0	0	0	0	0	0.047619	0	0	0	0	0.735338	PTS-MalGlc-EIIC, malX; PTS system, maltose/glucose-specific IIC component
K20108	0	0	0	0	0	0.258065	0	0	0	0.8	0.2	0	0.222222	0	0	0	0	0	0	0	0	0.520301	PTS-Mal-EIIC, malT; PTS system, maltose-specific IIC component
K06896	0	0	0	0	0	0	0	0	0	0.8	0	0	0	0	0	0.010101	0	0	0	0	0	0.485714	mapP; maltose 6'-phosphate phosphatase
K01232	0	0	0	0	0	0	0	0	0	0	0.4	0.047619	0	0	0.5	0	0.047619	0	0	0.4	0	0.0451128	glvA; maltose-6'-phosphate glucosidase
K06044	0	0	0	0	0	0	0	0	0	0	0	0	0	0	0	0	0	0	0	0	0	1	treY, glgY; (1->4)-alpha-D-glucan 1-alpha-D-glucosylmutase
K01236	0	0	0	0	0	0	0	0	0	0	0	0	0	0	0	0	0	0	0	0	0	1	treZ, glgZ; maltooligosyltrehalose trehalohydrolase
K13057	0	0	0	0	0	0	0	0	0	0	0	0	0	0	0	0	0	0	0	0	0	1	treT; trehalose synthase
K02819	0	0	0.0307018	0	0	0.725806	0.684211	0.833333	0.230769	0.2	0.6	0	0.444444	0	0	0	0	0	0	0	0	0.129146	PTS-Tre-EIIC, treB; PTS system, trehalose-specific IIC component
K01226	0.0277778	0	0.122807	0	0	0.725806	0.421053	0.8	0	0.2	0.6	0	0.444444	0	0	0	0	0.0526316	0.111111	0	0	0.472885	treC; trehalose-6-phosphate hydrolase
K01835	0	0	0	0	0	0	0	0	0	0	0	0	0	0	0	0	0	0	0	0	0	1	pgm; phosphoglucomutase
K15778	0	0	0	0	0	0	0	0	0	0	0	0	0	0	0	0.606061	0	0	0	0	0	1	pmm-pgm; phosphomannomutase / phosphoglucomutase
K00845	0	0	0.320175	0	0.015873	0.903226	0.315789	0.9	0.384615	0.8	0.8	0.142857	0	1	0.75	0.040404	0.238095	0.657895	0.944444	0.2	0.333333	0.284292	glk; glucokinase
K01810	0	0.866667	0.925439	0.666667	1	1	1	1	1	0.8	1	1	1	0.75	1	0.282828	1	0.763158	0.944444	0.8	0.925926	0.725037	GPI, pgi; glucose-6-phosphate isomerase
K06859	0	0	0	0	0	0	0	0	0	0	0.4	0	0	0	0	0	0	0	0	0	0	1	pgi1; glucose-6-phosphate isomerase, archaeal
K15916	0	0	0	0	0	0	0	0	0	0	0	0	0	0	0	0	0	0	0	0	0	1	pgi-pmi; glucose/mannose-6-phosphate isomerase
K00847	0	0	0	0	0	0	0.263158	0.933333	0.384615	1	0.8	0.857143	0	0.5	0	0.020202	0.047619	0.236842	0.111111	0	0.0740741	0.199269	E2.7.1.4, scrK; fructokinase
ko00520										00520_Amino_sugar_and_nucleotide_sugar_metabolism
K01183	0	0	0	0	0	0	0.421053	0	0.153846	0.2	0.2	0	0	0	0	0.010101	0	0.0526316	0	0	0.148148	0.57333	E3.2.1.14; chitinase
K01207	0	0	0	0	0.00793651	0	0	0	0	0.6	0.4	0.952381	0.111111	0	0.75	0.242424	0.190476	0.684211	0.833333	0.8	0.111111	8.16521e-05	nagZ; beta-N-acetylhexosaminidase
K12373	0	0	0.0526316	0	0	0	0	0	0.153846	0	0.2	0	0	0	0	0.010101	0.142857	0.0263158	0	0	0.148148	0.453649	HEXA_B; hexosaminidase
K02777	0	0	0.0877193	0	0.00793651	1	0.0263158	0.933333	0.923077	0	0.2	0	0.555556	0	0	0	0	0.0263158	0	0	0.111111	0.141085	PTS-Glc-EIIA, crr; PTS system, sugar-specific IIA component
K11192	0	0	0	0	0.00793651	0.725806	0.473684	0.0333333	0.153846	0	0	0	0.111111	0	0	0	0	0	0	0	0	0.0325077	PTS-Mur-EIIC, murP; PTS system, N-acetylmuramic acid-specific IIC component
K00992	0	0.566667	0	0	0	0	0	0	0	0	0	0	0	0	0	0.020202	0	0	0	0	0	0.742857	murU; MurNAc alpha-1-phosphate uridylyltransferase
K07106	0	0	0.0921053	0	0.00793651	0.709677	0.526316	0.0333333	0.153846	0.4	0.6	0.952381	0.111111	0	0	0.0808081	0.047619	0.736842	0.944444	0.8	0.222222	0.108597	murQ; N-acetylmuramic acid 6-phosphate etherase
K02804	0.0277778	0	0.162281	0	0.00793651	0.903226	0.736842	0.433333	0.769231	0	0.2	0	0.555556	0.25	0	0	0	0	0	0	0.148148	0.0525976	PTS-Nag-EIIC, nagE; PTS system, N-acetylglucosamine-specific IIC component
K04042	0	0.0333333	0.0263158	0	0.015873	0	0	0	0	1	1	1	0	1	0.25	0.111111	0.47619	0.921053	0.777778	0.8	0.777778	0.000163304	glmU; bifunctional UDP-N-acetylglucosamine pyrophosphorylase / Glucosamine-1-phosphate N-acetyltransferase
K01788	0	0	0.236842	0.333333	0	0.919355	0.236842	0	0	0.4	0.6	0.285714	0.222222	0	0	0	0.142857	0.447368	0.111111	0.4	0.037037	0.377838	nanE; N-acylglucosamine-6-phosphate 2-epimerase
K01654	0	0	0	0	0	0	0	0	0	0.2	0	0	0	0	0	0.020202	0	0	0	0	0	0.485714	E2.5.1.56, neuB; N-acetylneuraminate synthase
K01639	0	0	0.184211	0	0	0.919355	0.0526316	0	0	0	0	0	0.222222	0	0	0.010101	0	0	0	0	0	0.447324	E4.1.3.3, nanA, NPL; N-acetylneuraminate lyase
K00983	0	0	0	0	0	0	0	0	0	0.2	0	0	0	0	0	0	0.047619	0	0	0	0	0.485714	neuA; N-acylneuraminate cytidylyltransferase
K01791	0	0.0333333	0	0	0	0	0	0	0	0.4	0.4	0.714286	0	0.25	0	0.282828	0.285714	0.5	0.222222	0	0.037037	0.00186779	wecB; UDP-N-acetylglucosamine 2-epimerase (non-hydrolysing)
K02472	0	0	0	0	0	0	0	0	0	0.2	0	0	0	0	0	0	0	0	0	0	0	1	wecC; UDP-N-acetyl-D-mannosaminuronic acid dehydrogenase
K13015	0	0	0	0	0	0	0	0	0	0	0	0	0	0	0	0	0	0	0	0	0.037037	1	wbpA; UDP-N-acetyl-D-glucosamine dehydrogenase
K13020	0	0	0	0	0	0	0	0	0	0	0.2	0	0	0.25	0	0	0	0.0526316	0	0.2	0	0.103759	wlbA, bplA; UDP-N-acetyl-2-amino-2-deoxyglucuronate dehydrogenase
K02474	0	0	0	0	0	0	0	0	0	0	0	0.047619	0	0.5	0.25	0.020202	0.047619	0	0	0	0	0.0451128	wbpO; UDP-N-acetyl-D-galactosamine dehydrogenase
K00790	0	0	0	0	0	0	0	0	0	0.8	1	0	0	0	0.75	0.858586	0.190476	0	0	0	0.037037	0.0278638	murA; UDP-N-acetylglucosamine 1-carboxyvinyltransferase
K00075	0	0	0	0	0	0	0	0	0	1	0.8	0	0	0	0.25	0.69697	0.047619	0	0	0	0	0.0451128	murB; UDP-N-acetylmuramate dehydrogenase
K15894	0	0	0	0	0	0	0	0	0	0	0	0	0	0	0	0	0	0	0	0	0	1	pseB; UDP-N-acetylglucosamine 4,6-dehydratase
K15895	0	0	0	0	0	0	0	0	0	0	0	0	0	0	0	0	0.047619	0	0	0	0	1	pseC; UDP-4-amino-4,6-dideoxy-L-N-acetyl-beta-L-altrosamine transaminase
K15910	0	0	0	0	0	0	0	0	0	0	0	0.571429	0	0.5	0	0.010101	0.047619	0.0526316	0	0	0	0.0451128	pglE; UDP-N-acetylbacillosamine transaminase
K18429	0	0	0	0	0	0	0	0	0	0	0	0	0	0	0	0	0	0	0	0	0	1	legG, neuC2; GDP/UDP-N,N'-diacetylbacillosamine 2-epimerase (hydrolysing)
K02763	0	0	0	0	0	0	0	0	0	0	0.6	0	0	0	0	0	0	0	0	0	0	1	PTS-Dgl-EIIA, gamP; PTS system, D-glucosamine-specific IIA component
K02765	0.722222	0	0.157895	0	0	0	0	0	0	0	0	0	0	0	0	0	0	0	0	0	0	0.171429	PTS-Dgl-EIIC, gamP; PTS system, D-glucosamine-specific IIC component
K03431	0	0.0333333	0	0	0	0	0	0	0	0.8	1	1	0	1	0	0.0909091	0.285714	0.894737	0.777778	0.8	0.777778	0.000476304	glmM; phosphoglucosamine mutase
K01443	0	0	0.364035	0.190476	0.00793651	0.935484	0.973684	0.7	0.769231	1	1	0.238095	0	0.5	0.5	0.0808081	0.428571	0.0263158	1	0	0.592593	0.739428	nagA, AMDHD2; N-acetylglucosamine-6-phosphate deacetylase
K00847	0	0	0	0	0	0	0.263158	0.933333	0.384615	1	0.8	0.857143	0	0.5	0	0.020202	0.047619	0.236842	0.111111	0	0.0740741	0.199269	E2.7.1.4, scrK; fructokinase
K02564	0	0.0333333	0.407895	0.333333	0.00793651	0.951613	0.921053	0.7	0.769231	0.4	1	1	0.888889	0.5	0.75	0.0707071	0.52381	0.763158	0.944444	1	0.592593	0.127976	nagB, GNPDA; glucosamine-6-phosphate deaminase
K00820	0	0.0333333	0	0	0.0238095	0	0	0	0	0.8	0.8	0.333333	0	1	0	0.646465	0.238095	0.868421	0	0.8	0.814815	0.00376961	glmS, GFPT; glucosamine---fructose-6-phosphate aminotransferase (isomerizing)
K02778	0	0	0	0	0	0	0.105263	0	0	0	0	0	0	0	0.5	0.0909091	0	0	0	0	0	0.851128	PTS-Glc-EIIB, ptsG; PTS system, glucose-specific IIB component
K02779	0	0	0.377193	0.619048	1	1	0.947368	0.933333	0.923077	0	0.2	0	0.444444	0	0	0.0505051	0	0	0	0	0	0.00276596	PTS-Glc-EIIC, ptsG; PTS system, glucose-specific IIC component
K02791	0	0	0	0	0	0.709677	0.0789474	0	0	0	0.4	0	0	0	0	0	0.047619	0	0	0	0	0.735338	PTS-MalGlc-EIIC, malX; PTS system, maltose/glucose-specific IIC component
K20118	0.138889	0	0.0438596	0.0952381	0	0	1	0.333333	0	1	0.4	0	0	0.25	0	0.252525	0	0.0789474	0	0	0.222222	0.984139	PTS-Glc1-EIIC, ptsG, glcA, glcB; PTS system, glucose-specific IIC component
K00845	0	0	0.320175	0	0.015873	0.903226	0.315789	0.9	0.384615	0.8	0.8	0.142857	0	1	0.75	0.040404	0.238095	0.657895	0.944444	0.2	0.333333	0.284292	glk; glucokinase
K01810	0	0.866667	0.925439	0.666667	1	1	1	1	1	0.8	1	1	1	0.75	1	0.282828	1	0.763158	0.944444	0.8	0.925926	0.725037	GPI, pgi; glucose-6-phosphate isomerase
K06859	0	0	0	0	0	0	0	0	0	0	0.4	0	0	0	0	0	0	0	0	0	0	1	pgi1; glucose-6-phosphate isomerase, archaeal
K15916	0	0	0	0	0	0	0	0	0	0	0	0	0	0	0	0	0	0	0	0	0	1	pgi-pmi; glucose/mannose-6-phosphate isomerase
K01835	0	0	0	0	0	0	0	0	0	0	0	0	0	0	0	0	0	0	0	0	0	1	pgm; phosphoglucomutase
K15778	0	0	0	0	0	0	0	0	0	0	0	0	0	0	0	0.606061	0	0	0	0	0	1	pmm-pgm; phosphomannomutase / phosphoglucomutase
K00963	0	0.0333333	0.333333	0.333333	0.801587	0.903226	0	0	0	1	0.4	0.904762	0.666667	0	0.5	0.20202	0.47619	0.815789	1	1	0.62963	0.0228082	UGP2, galU, galF; UTP--glucose-1-phosphate uridylyltransferase
K00012	0	0	0.00877193	0	0	0	0	0	0	0.6	0.6	0.142857	0	0.25	0	0.161616	0.380952	0.105263	0.222222	0	0.148148	0.00186779	UGDH, ugd; UDPglucose 6-dehydrogenase
K00849	0	0	0.00438596	0	0	0	0	0	0	1	0.8	0.238095	0	0.5	0.75	0.020202	0.47619	0.815789	0.111111	0.6	0.222222	6.46412e-05	galK; galactokinase
K00965	0	0	0	0	0	0	0	0	0	1	0.6	0.238095	0	0.5	0.25	0.020202	0.47619	0.684211	0.0555556	1	0.296296	6.46412e-05	galT, GALT; UDPglucose--hexose-1-phosphate uridylyltransferase
K01784	0	0.0333333	0.0964912	0.238095	0.801587	0.66129	0.0789474	0	0.538462	1	1	1	0.666667	0.5	0.75	0.59596	0.857143	0.815789	0.888889	0.8	0.296296	0.00100024	galE, GALE; UDP-glucose 4-epimerase
K01854	0	0	0.0438596	0.047619	0.801587	0.322581	0	0	0	0.2	0.8	0.333333	0.444444	0.25	0	0.20202	0.47619	0.131579	0.5	0.2	0	0.0548362	glf; UDP-galactopyranose mutase
K17716	0	0	0	0	0	0	0	0	0	0.6	0.2	0.666667	0	0.5	0	0.0505051	0.238095	0.5	0.222222	0	0	0.004069	capD; UDP-glucose 4-epimerase
K02793	0	0	0	0	0	0	0	0	0	0	0.8	0	0	0	0	0	0	0	0	0	0	1	PTS-Man-EIIA, manX; PTS system, mannose-specific IIA component
K02794	0	0	0	0	0	0	0	0	0	0	1	0	0	0	0	0	0	0	0	0	0	1	PTS-Man-EIIB, manX; PTS system, mannose-specific IIB component
K02795	0	0.0333333	0	0	0	0.725806	0.210526	0	0.153846	0	1	0	0.555556	0	0	0	0	0.0263158	0	0	0	0.504246	PTS-Man-EIIC, manY; PTS system, mannose-specific IIC component
K02796	0	0	0	0	0	0	0	0	0	0	1	0	0	0	0	0	0	0	0	0	0	1	PTS-Man-EIID, manZ; PTS system, mannose-specific IID component
K01840	0.972222	0.0333333	0.333333	0.428571	0.952381	1	1	0.933333	1	1	0.8	1	0.111111	1	0.75	0.181818	0.904762	0.868421	0.944444	1	0.888889	0.859062	manB; phosphomannomutase
K16881	0	0	0	0	0	0	0	0	0	0	0	0	0	0	0	0	0	0	0	0	0	1	K16881; mannose-1-phosphate guanylyltransferase / phosphomannomutase
K00966	0	0	0	0	0	0	0	0	0	0	0.2	0	0	0	0	0	0	0	0	0	0.037037	0.485714	GMPP; mannose-1-phosphate guanylyltransferase
K00971	0	0	0	0	0	0	0	0	0	0	0	0	0	0.25	0	0.0505051	0	0	0	0	0.037037	0.228571	manC, cpsB; mannose-1-phosphate guanylyltransferase
K16011	0	0	0	0	0	0	0	0	0	0	0	0	0	0	0	0	0	0	0	0	0	1	algA, xanB, rfbA, wbpW, pslB; mannose-1-phosphate guanylyltransferase / mannose-6-phosphate isomerase
K13010	0	0	0	0	0	0	0	0	0	0	0	0	0	0	0	0.010101	0	0.0263158	0	0	0	0.485714	per, rfbE; perosamine synthetase
K01809	0	0.0333333	0.307018	0.238095	0.214286	1	0.894737	0.4	0.769231	0.4	0.6	0.0952381	0.111111	0.75	0	0	0.619048	0.552632	0	1	0.296296	0.661709	manA, MPI; mannose-6-phosphate isomerase
K02377	0	0	0	0	0	0	0	0	0	0	0	0	0	0.25	0	0	0	0.0526316	0	0	0	0.485714	TSTA3, fcl; GDP-L-fucose synthase
K00978	0	0	0	0	0	0	0	0	0	0	0	0	0	0	0	0.030303	0.047619	0.0263158	0	0	0.037037	0.103759	rfbF; glucose-1-phosphate cytidylyltransferase
K01709	0	0	0	0	0	0	0	0	0	0	0	0	0	0	0	0.020202	0.047619	0.0263158	0	0	0	0.228571	rfbG; CDP-glucose 4,6-dehydratase
K12452	0	0	0	0	0	0	0	0	0	0	0	0	0	0	0	0.010101	0	0	0	0	0	1	ascC, ddhC, rfbH; CDP-4-dehydro-6-deoxyglucose reductase, E1
K00975	0	0	0.0438596	0	0.015873	0	0.184211	0	0	1	0.8	0.904762	1	0.75	0	0.444444	0.857143	0.921053	1	1	0.888889	0.000173511	glgC; glucose-1-phosphate adenylyltransferase
ko00620										00620_Pyruvate_metabolism
K01895	0	0	0	0	0	0	0	0	0	0	0	0	0	0	0	0	0	0	0	0	0	1	ACSS, acs; acetyl-CoA synthetase
K00169	0	0	0	0	0	0	0	0	0	0	0.2	0	0	0	0	0	0	0	0	0	0	1	porA; pyruvate ferredoxin oxidoreductase alpha subunit
K00170	0	0	0	0	0	0	0	0	0	0	0.2	0	0	0	0	0	0	0.0263158	0	0	0	0.485714	porB; pyruvate ferredoxin oxidoreductase beta subunit
K00172	0	0	0	0	0	0	0	0	0	0	0.2	0	0	0	0	0	0	0	0	0	0	1	porG; pyruvate ferredoxin oxidoreductase gamma subunit
K00171	0	0	0	0	0	0	0	0	0	0	0.4	0	0	0.75	0.25	0.0505051	0	0.0526316	0	0	0	0.0451128	porD; pyruvate ferredoxin oxidoreductase delta subunit
K03737	0	0	0	0.190476	0	0	0	0	0	1	1	0.047619	0	1	1	0.939394	0.952381	0.921053	0.888889	0.8	0.851852	0.000139489	por, nifJ; pyruvate-ferredoxin/flavodoxin oxidoreductase
K00174	0	0	0	0	0	0	0	0	0	0.2	0	0.047619	0	1	1	0	0	0.921053	0.388889	0.8	0.814815	0.004069	korA, oorA, oforA; 2-oxoglutarate/2-oxoacid ferredoxin oxidoreductase subunit alpha
K00175	0	0	0	0	0	0	0	0	0	0.2	0	0.047619	0	1	1	0	0.047619	0.921053	0.388889	1	0.777778	0.00111931	korB, oorB, oforB; 2-oxoglutarate/2-oxoacid ferredoxin oxidoreductase subunit beta
K00161	0	0.966667	0.666667	0.238095	1	1	0.973684	0.933333	0.923077	0.2	0.2	0.952381	0	0.5	0.75	0	0	0.710526	0.722222	0.6	0.740741	0.0343891	PDHA, pdhA; pyruvate dehydrogenase E1 component alpha subunit
K00162	0	0.966667	0.666667	0.238095	1	1	0.947368	0.933333	0.923077	0.2	0.2	0.952381	0	0.5	0.75	0	0	0.710526	0.777778	0.6	0.703704	0.0384922	PDHB, pdhB; pyruvate dehydrogenase E1 component beta subunit
K00627	0	0.966667	0.666667	0.238095	1	1	1	0.933333	0.923077	0.2	0.2	0.952381	0.111111	0.5	0.75	0	0	0.710526	0.888889	0.6	0.851852	0.0387133	DLAT, aceF, pdhC; pyruvate dehydrogenase E2 component (dihydrolipoamide acetyltransferase)
K00382	0	0.966667	0.719298	0.238095	1	1	0.973684	0.933333	0.923077	0.2	0.2	0.952381	1	1	1	0	0.047619	0.789474	0.944444	0.6	0.814815	0.562161	DLD, lpd, pdhD; dihydrolipoamide dehydrogenase
K00656	0	0.0333333	0	0.142857	0	0	0.473684	0	0	0.8	1	1	0	0	0.75	0.414141	0.428571	0.789474	0.888889	1	0.185185	0.00312319	E2.3.1.54, pflD; formate C-acetyltransferase
K00132	0	0	0	0	0	0	0	0	0	0	0	0	0	0	0	0	0	0	0	0	0	1	E1.2.1.10; acetaldehyde dehydrogenase (acetylating)
K04072	0	0.0333333	0	0.190476	0	0	0.368421	0	0	1	0.4	1	0	0.5	0	0.181818	0.952381	0.105263	0.111111	0	0	0.0729766	adhE; acetaldehyde dehydrogenase / alcohol dehydrogenase
K04073	0	0	0	0	0	0	0	0	0	0	0	0	0	0	0	0	0	0	0	0	0	1	mhpF; acetaldehyde dehydrogenase
K00925	0.888889	0.966667	0.995614	0.428571	1	1	0.973684	0.933333	0.923077	1	1	1	1	1	0.75	0.949495	0.952381	0.842105	1	1	0.851852	0.496492	ackA; acetate kinase
K00625	0.861111	0	0.688596	0.428571	1	1	0.947368	0.933333	0.923077	0.8	0.6	0	0.666667	1	0	0.161616	0	0	0	0	0.851852	0.0202769	E2.3.1.8, pta; phosphate acetyltransferase
K15024	0	0.966667	0	0	0	0	0	0	0	0	0.4	1	0	0	1	0.737374	0.904762	0.868421	0.833333	1	0	0.0216276	K15024; putative phosphotransacetylase
K00873	0.972222	0.966667	1	1	1	1	1	1	1	1	1	1	1	1	0.75	0.555556	0.952381	0.973684	0.833333	1	0.777778	0.108713	PK, pyk; pyruvate kinase
K01946	0	0	0	0	0	0	0	0	0	0.4	0	0	0	0	0	0	0	0	0	0	0.037037	0.485714	ACACB; acetyl-CoA carboxylase / biotin carboxylase 2
K01962	0.0277778	0.0333333	0	0	0	0	0	0	0	0.8	0.6	1	0	1	0.5	0.030303	0	0.815789	0.5	1	0.851852	0.00118055	accA; acetyl-CoA carboxylase carboxyl transferase subunit alpha
K02160	0.0277778	0.0333333	0	0	0	0	0	0	0	0.8	0.2	1	0	1	0	0.030303	0	0.894737	0.5	0.8	0.703704	0.00498078	accB, bccP; acetyl-CoA carboxylase biotin carboxyl carrier protein
K01961	0.0277778	0.0333333	0	0	0	0	0	0	0	0.4	0.6	1	0	1	0.5	0.040404	0	0.842105	0.5	0.8	0.925926	0.000789304	accC; acetyl-CoA carboxylase, biotin carboxylase subunit
K01963	0.0277778	0.0333333	0	0	0	0	0	0	0	0.8	0.6	1	0	1	0.5	0.030303	0	0.815789	0.5	1	0.851852	0.00118055	accD; acetyl-CoA carboxylase carboxyl transferase subunit beta
K01512	0	0	0	0	0	0	0	0	0	0	0.6	0	0	0.25	0	0	0.047619	0	0	0	0.518519	0.103759	acyP; acylphosphatase
K00128	0	0.0333333	0.144737	0.142857	0.198413	0	0	0	0	0.8	0.6	0.952381	0	0.5	0.25	0.0707071	0.0952381	0.815789	0.833333	1	0.777778	0.00177593	ALDH; aldehyde dehydrogenase (NAD+)
K00138	0	0	0.0438596	0	0	0	0	0	0	0	0.2	0	0	0	0	0	0	0	0	0	0	1	aldB; aldehyde dehydrogenase
K00101	0	0	0	0	0	0	0	0	0	0	0.4	0	0	0	0	0	0	0	0	0	0	1	lldD; L-lactate dehydrogenase (cytochrome)
K00016	0	0.0666667	0.798246	0.904762	1	1	1	1	0.846154	1	0.8	0.952381	0.777778	1	0	0.292929	0.142857	0.684211	0.0555556	0	0.148148	0.147331	LDH, ldh; L-lactate dehydrogenase
K03778	0.0277778	0	0.381579	0.238095	0.00793651	0.741935	0.736842	0.166667	0.461538	0.2	0.8	0.0952381	0.222222	0	0.25	0.030303	0.52381	0	0	0	0	0.233464	ldhA; D-lactate dehydrogenase
K00102	0	0	0	0	0	0	0	0	0	0	0	0	0	0.25	0	0	0	0	0	0	0	1	LDHD, dld; D-lactate dehydrogenase (cytochrome)
K01759	0	0	0	0.142857	0.00793651	0	0	0	0	0.6	1	0.142857	0	0.25	0	0.020202	0.047619	0.131579	0.0555556	0.4	0.0740741	0.00421529	GLO1, gloA; lactoylglutathione lyase
K01069	0	0	0	0	0	0	0.0526316	0	0	0.8	0	0.571429	0	0	0	0.020202	0.047619	0	0.833333	0	0.37037	0.0702786	gloB, HAGH; hydroxyacylglutathione hydrolase
K00027	0	0.933333	0	0.047619	0	0	0.0263158	0	0.0769231	0.6	0.8	0	0	1	1	0.0707071	0.190476	0.789474	0.777778	0.8	0.777778	0.0190283	ME2, sfcA, maeA; malate dehydrogenase (oxaloacetate-decarboxylating)
K01571	0	0	0	0	0	0	0	0	0	0	0	0	0	0.25	0.75	0.0808081	0.238095	0.315789	0	0	0	0.0451128	oadA; oxaloacetate decarboxylase, alpha subunit
K01572	0	0	0	0	0	0	0	0	0	0	0	0	0	0	0.75	0.0808081	0.190476	0.289474	0	0	0	0.103759	oadB; oxaloacetate decarboxylase, beta subunit
K01958	0	0	0	0	0	0	0	0	0	0	0.2	0	0	0	0	0	0	0	0	0	0	1	PC, pyc; pyruvate carboxylase
K01960	0	0	0	0	0	0	0	0	0	0	0	0	0	0	0.5	0	0	0	0	0	0	1	pycB; pyruvate carboxylase subunit B
K00025	0	0	0	0	0	0	0	0	0	0	0	0	0	0.25	0	0.0505051	0	0	0	0	0	0.485714	MDH1; malate dehydrogenase
K00024	0	0	0	0	0	0	0	0	0	0.2	0	0	0	0	0	0	0	0	0	0	0	1	mdh; malate dehydrogenase
K01677	0	0	0	0	0	0	0	0	0	0.6	0.6	0	0	1	0.75	0.0505051	0	0.710526	0.611111	1	0.777778	0.00103766	E4.2.1.2AA, fumA; fumarate hydratase subunit alpha
K01678	0	0	0	0	0	0	0	0	0	0.6	0.6	0	0	1	0.75	0.0606061	0.047619	0.736842	0.611111	1	0.777778	0.000333413	E4.2.1.2AB, fumB; fumarate hydratase subunit beta
K00244	0	0	0	0	0	0	0.105263	0	0	0.6	0.4	0	0	0	0	0.010101	0	0.447368	0.0555556	0	0.518519	0.0770898	frdA; fumarate reductase flavoprotein subunit
K00245	0	0	0	0	0	0	0	0	0	0	0	0	0	0	0	0	0	0	0	0	0	1	frdB; fumarate reductase iron-sulfur subunit
K00246	0	0	0	0	0	0	0	0	0	0	0	0	0	0	0	0	0	0	0	0	0	1	frdC; fumarate reductase subunit C
K01596	0	0	0	0	0	0	0	0	0	0	0	0	0	0	0	0.010101	0	0.789474	0.0555556	1	0	0.103759	E4.1.1.32, pckA, PCK; phosphoenolpyruvate carboxykinase (GTP)
K01610	0	0	0	0	0	0	0	0	0	0	0.2	0	0	1	0.75	0.0707071	0.238095	0	0	0	0.925926	0.0278638	E4.1.1.49, pckA; phosphoenolpyruvate carboxykinase (ATP)
K01006	0	0	0	0	0	0	0	0	0	0	0.8	0.047619	0	1	1	0.888889	1	0.868421	0.777778	1	0.740741	0.000370837	ppdK; pyruvate, orthophosphate dikinase
K00626	0	0.0333333	0	0	0	0	0	0	0	0.2	0.6	0.904762	0	1	0	0	0.142857	0.973684	0.111111	0.8	0.740741	0.00190522	E2.3.1.9, atoB; acetyl-CoA C-acetyltransferase
K01649	0	0	0	0	0	0	0	0	0	0	0.6	0	0	0	0	0	0	0	0	0	0.0740741	0.485714	leuA, IMS; 2-isopropylmalate synthase
K02594	0	0	0	0	0	0	0	0	0	0	0	0	0	0	0	0.010101	0	0	0	0	0	1	nifV; homocitrate synthase NifV
ko00630										00630_Glyoxylate_and_dicarboxylate_metabolism
K00025	0	0	0	0	0	0	0	0	0	0	0	0	0	0.25	0	0.0505051	0	0	0	0	0	0.485714	MDH1; malate dehydrogenase
K00024	0	0	0	0	0	0	0	0	0	0.2	0	0	0	0	0	0	0	0	0	0	0	1	mdh; malate dehydrogenase
K01647	0	0	0	0	0	0	0	0	0	0	1	0	0	0	0	0.010101	0	0	0	0	0	0.485714	CS, gltA; citrate synthase
K01681	0	0	0	0	0	0	0	0	0	0.6	1	0	0	0	0	0.040404	0	0	0	0	0	0.228571	ACO, acnA; aconitate hydratase
K00626	0	0.0333333	0	0	0	0	0	0	0	0.2	0.6	0.904762	0	1	0	0	0.142857	0.973684	0.111111	0.8	0.740741	0.00190522	E2.3.1.9, atoB; acetyl-CoA C-acetyltransferase
K17865	0	0	0	0	0	0	0	0	0	0.2	0	0.619048	0	1	0	0	0.0952381	0.921053	0.111111	1	0.259259	0.004069	croR; 3-hydroxybutyryl-CoA dehydratase
K01966	0	0	0	0	0	0	0	0	0	0	0.2	0	0	0	0	0.010101	0.047619	0	0	0	0.037037	0.103759	PCCB, pccB; propionyl-CoA carboxylase beta chain
K01849	0	0	0	0	0	0	0	0	0	0	0	0	0	0	0	0	0	0.0263158	0	0	0	1	E5.4.99.2B, mcmA2; methylmalonyl-CoA mutase, C-terminal domain
K01848	0	0	0	0	0	0	0	0	0	0	0	0	0	0	0	0	0	0.0263158	0	0	0	1	E5.4.99.2A, mcmA1; methylmalonyl-CoA mutase, N-terminal domain
K19268	0	0	0	0	0	0	0	0	0	0.2	0	0	0	1	0.75	0	0	0.736842	0.888889	1	0.925926	0.0120743	glmE, mutE, mamB; methylaspartate mutase epsilon subunit
K01846	0	0	0	0	0	0	0	0	0	0.2	0	0	0	1	0.75	0	0	0.815789	0.888889	1	1	0.0120743	glmS, mutS, mamA; methylaspartate mutase sigma subunit
K04835	0	0	0	0	0	0	0	0	0	0.2	0	0	0	1	0.75	0	0	0.763158	0.888889	0.8	0.851852	0.0120743	mal; methylaspartate ammonia-lyase
K00104	0	0	0	0	0	0	0	0	0	0.2	0	0.809524	0	0	0.25	0.040404	0	0.605263	0.944444	0.8	0.111111	0.004069	glcD; glycolate oxidase
K11473	0	0	0	0	0	0	0	0	0	0	0	0	0	0	0	0	0	0	0	0	0	1	glcF; glycolate oxidase iron-sulfur subunit
K01091	0.888889	0.0333333	0	0	0.00793651	0	0	0	0	0	1	1	0	0	0.75	0.121212	0.52381	0.868421	0.222222	0.6	0.111111	0.0321709	gph; phosphoglycolate phosphatase
K00284	0	0	0	0	0	0	0	0	0	0	0.6	0	0	0.25	0	0	0	0	0	0	0	0.485714	E1.4.7.1; glutamate synthase (ferredoxin)
K01915	0	0.0333333	0.00877193	0	0	0	0.157895	0	0.0769231	0.8	0.8	0.428571	0	1	0.25	0.131313	0.380952	0.868421	0.0555556	1	0.481481	0.00067363	glnA, GLUL; glutamine synthetase
K00600	0	0.9	1	0.285714	1	1	0.815789	1	1	1	0.8	1	1	1	0.75	0.505051	0.761905	0.868421	0.944444	1	0.814815	0.751043	glyA, SHMT; glycine hydroxymethyltransferase
K00282	0	0	0	0	0	0	0	0	0	0.2	0	0.904762	0	1	1	0	0	0.763158	0.944444	1	0.888889	0.00380363	gcvPA; glycine dehydrogenase subunit 1
K00283	0	0	0	0	0	0	0	0	0	0.2	0	0.904762	0	1	0.5	0	0	0.789474	0.944444	1	0.814815	0.004069	gcvPB; glycine dehydrogenase subunit 2
K00605	0	0	0	0	0	0	0	0	0	0.2	0	0.904762	0	1	1	0	0	0.763158	0.944444	1	0.925926	0.00380363	gcvT, AMT; aminomethyltransferase
K00382	0	0.966667	0.719298	0.238095	1	1	0.973684	0.933333	0.923077	0.2	0.2	0.952381	1	1	1	0	0.047619	0.789474	0.944444	0.6	0.814815	0.562161	DLD, lpd, pdhD; dihydrolipoamide dehydrogenase
K02437	0	0	0.00877193	0	0	0	0	0	0	0.2	0	0.904762	0	1	1	0.030303	0	0.763158	0.944444	1	0.851852	0.00190522	gcvH, GCSH; glycine cleavage system H protein
K00042	0	0	0	0	0	0	0	0	0	0	0.4	0	0	0	0.5	0.010101	0	0.131579	0	0	0	0.103759	garR, glxR; 2-hydroxy-3-oxopropionate reductase
K00865	0	0.0333333	0	0	0	0	0	0	0	0.8	0.8	0.142857	0	0.5	0.75	0.010101	0.0952381	0.605263	0.0555556	0.6	0.148148	0.000142891	glxK, garK; glycerate 2-kinase
K00048	0	0	0.00877193	0	0	0	0	0	0	0.2	0.4	0	0	0	0	0.171717	0.380952	0	0	0	0	0.163202	fucO; lactaldehyde reductase
K03779	0	0	0	0	0	0	0	0	0	0	0	0	0	0	0	0	0	0	0	0	0	1	ttdA; L(+)-tartrate dehydratase alpha subunit
K03780	0	0	0	0	0	0	0	0	0	0	0	0	0	0	0	0	0	0	0	0	0	1	ttdB; L(+)-tartrate dehydratase beta subunit
K01625	0	0.133333	0.0438596	0	0.00793651	0	0.210526	0.0666667	0.230769	1	0.8	0.238095	0	0	0.5	0.0606061	0.285714	0.368421	0.111111	0.6	0.148148	0.0327629	eda; 2-dehydro-3-deoxyphosphogluconate aldolase / (4S)-4-hydroxy-2-oxoglutarate aldolase
K00123	0	0	0	0	0	0	0	0	0	0	0	0	0	0.5	0	0	0.047619	0	0	0	0	0.485714	fdoG, fdhF; formate dehydrogenase major subunit
K00124	0	0	0	0	0	0	0	0	0	0	0	0	0	0	0	0	0	0	0	0	0	1	fdoH; formate dehydrogenase iron-sulfur subunit
K00127	0	0	0	0	0	0	0	0	0	0	0	0	0	0	0	0	0	0	0	0	0	1	fdoI; formate dehydrogenase subunit gamma
K07130	0	0.0333333	0	0	0	0	0	0	0	0.6	0	0.142857	0	0	0.75	0	0	0.815789	0.833333	1	0.296296	0.0177355	kynB; arylformamidase
ko00640										00640_Propanoate_metabolism
K01895	0	0	0	0	0	0	0	0	0	0	0	0	0	0	0	0	0	0	0	0	0	1	ACSS, acs; acetyl-CoA synthetase
K00925	0.888889	0.966667	0.995614	0.428571	1	1	0.973684	0.933333	0.923077	1	1	1	1	1	0.75	0.949495	0.952381	0.842105	1	1	0.851852	0.496492	ackA; acetate kinase
K00625	0.861111	0	0.688596	0.428571	1	1	0.947368	0.933333	0.923077	0.8	0.6	0	0.666667	1	0	0.161616	0	0	0	0	0.851852	0.0202769	E2.3.1.8, pta; phosphate acetyltransferase
K15024	0	0.966667	0	0	0	0	0	0	0	0	0.4	1	0	0	1	0.737374	0.904762	0.868421	0.833333	1	0	0.0216276	K15024; putative phosphotransacetylase
K11381	0	0	0	0	0	0	0	0	0	0	0	0	1	0	0	0	0	0	0	0	0	1	bkdA; 2-oxoisovalerate dehydrogenase E1 component
K00382	0	0.966667	0.719298	0.238095	1	1	0.973684	0.933333	0.923077	0.2	0.2	0.952381	1	1	1	0	0.047619	0.789474	0.944444	0.6	0.814815	0.562161	DLD, lpd, pdhD; dihydrolipoamide dehydrogenase
K00169	0	0	0	0	0	0	0	0	0	0	0.2	0	0	0	0	0	0	0	0	0	0	1	porA; pyruvate ferredoxin oxidoreductase alpha subunit
K00170	0	0	0	0	0	0	0	0	0	0	0.2	0	0	0	0	0	0	0.0263158	0	0	0	0.485714	porB; pyruvate ferredoxin oxidoreductase beta subunit
K00172	0	0	0	0	0	0	0	0	0	0	0.2	0	0	0	0	0	0	0	0	0	0	1	porG; pyruvate ferredoxin oxidoreductase gamma subunit
K00171	0	0	0	0	0	0	0	0	0	0	0.4	0	0	0.75	0.25	0.0505051	0	0.0526316	0	0	0	0.0451128	porD; pyruvate ferredoxin oxidoreductase delta subunit
K00656	0	0.0333333	0	0.142857	0	0	0.473684	0	0	0.8	1	1	0	0	0.75	0.414141	0.428571	0.789474	0.888889	1	0.185185	0.00312319	E2.3.1.54, pflD; formate C-acetyltransferase
K00249	0	0	0	0	0	0	0	0	0	0	0	0	0	0	0	0	0	0	0	0	0	1	ACADM, acd; acyl-CoA dehydrogenase
K01692	0	0	0	0	0	0	0	0	0	0.2	0.2	0	0	0	0	0	0	0	0	0	0	0.485714	paaF, echA; enoyl-CoA hydratase
K01946	0	0	0	0	0	0	0	0	0	0.4	0	0	0	0	0	0	0	0	0	0	0.037037	0.485714	ACACB; acetyl-CoA carboxylase / biotin carboxylase 2
K01962	0.0277778	0.0333333	0	0	0	0	0	0	0	0.8	0.6	1	0	1	0.5	0.030303	0	0.815789	0.5	1	0.851852	0.00118055	accA; acetyl-CoA carboxylase carboxyl transferase subunit alpha
K02160	0.0277778	0.0333333	0	0	0	0	0	0	0	0.8	0.2	1	0	1	0	0.030303	0	0.894737	0.5	0.8	0.703704	0.00498078	accB, bccP; acetyl-CoA carboxylase biotin carboxyl carrier protein
K01961	0.0277778	0.0333333	0	0	0	0	0	0	0	0.4	0.6	1	0	1	0.5	0.040404	0	0.842105	0.5	0.8	0.925926	0.000789304	accC; acetyl-CoA carboxylase, biotin carboxylase subunit
K01963	0.0277778	0.0333333	0	0	0	0	0	0	0	0.8	0.6	1	0	1	0.5	0.030303	0	0.815789	0.5	1	0.851852	0.00118055	accD; acetyl-CoA carboxylase carboxyl transferase subunit beta
K07250	0	0	0	0	0	0	0	0	0	0.6	0	0	0	0	0	0	0	0	0	0	0	1	gabT; 4-aminobutyrate aminotransferase / (S)-3-amino-2-methylpropionate transaminase
K01966	0	0	0	0	0	0	0	0	0	0	0.2	0	0	0	0	0.010101	0.047619	0	0	0	0.037037	0.103759	PCCB, pccB; propionyl-CoA carboxylase beta chain
K01849	0	0	0	0	0	0	0	0	0	0	0	0	0	0	0	0	0	0.0263158	0	0	0	1	E5.4.99.2B, mcmA2; methylmalonyl-CoA mutase, C-terminal domain
K01848	0	0	0	0	0	0	0	0	0	0	0	0	0	0	0	0	0	0.0263158	0	0	0	1	E5.4.99.2A, mcmA1; methylmalonyl-CoA mutase, N-terminal domain
K01903	0	0	0	0	0	0	0	0	0	0	0	0	0	0	0	0	0	0.526316	0	1	0.0740741	0.228571	sucC; succinyl-CoA synthetase beta subunit
K01902	0	0	0	0	0	0	0	0	0	0	0	0	0	0	0.25	0	0	0.552632	0	1	0.0740741	0.103759	sucD; succinyl-CoA synthetase alpha subunit
K00016	0	0.0666667	0.798246	0.904762	1	1	1	1	0.846154	1	0.8	0.952381	0.777778	1	0	0.292929	0.142857	0.684211	0.0555556	0	0.148148	0.147331	LDH, ldh; L-lactate dehydrogenase
K00626	0	0.0333333	0	0	0	0	0	0	0	0.2	0.6	0.904762	0	1	0	0	0.142857	0.973684	0.111111	0.8	0.740741	0.00190522	E2.3.1.9, atoB; acetyl-CoA C-acetyltransferase
K01034	0	0	0	0	0	0	0	0	0	0.2	0	0	0	1	0	0	0	0.894737	0	0.8	0.148148	0.0451128	atoD; acetate CoA/acetoacetate CoA-transferase alpha subunit
K01035	0	0	0	0	0	0	0	0	0	0	0	0	0	0	0	0	0	0.0789474	0	0.6	0	0.485714	atoA; acetate CoA/acetoacetate CoA-transferase beta subunit
K18369	0	0	0.372807	0	0	0.016129	0.657895	0	0	0	0	0	0	0	0	0	0.0952381	0	0	0	0	0.18797	adh2; alcohol dehydrogenase
K01734	0	0.0333333	0	0	0	0	0	0	0	1	0.2	0.904762	0	1	0.75	0	0.666667	0.236842	0.777778	0.4	0.777778	0.000435478	mgsA; methylglyoxal synthase
K00005	0	0	0	0	0	0	0.0263158	0	0	0.4	0.2	0	0	0	0	0	0.142857	0	0	0	0.037037	0.163202	gldA; glycerol dehydrogenase
K00048	0	0	0.00877193	0	0	0	0	0	0	0.2	0.4	0	0	0	0	0.171717	0.380952	0	0	0	0	0.163202	fucO; lactaldehyde reductase
K00086	0	0	0	0	0	0	0	0	0	0	0	0	0	0	0	0	0	0	0	0	0	1	dhaT; 1,3-propanediol dehydrogenase
K13922	0	0	0	0	0	0	0	0	0	0	0	0	0	0.5	0	0	0	0	0	0	0	1	pduP; propionaldehyde dehydrogenase
ko00650										00650_Butanoate_metabolism
K00626	0	0.0333333	0	0	0	0	0	0	0	0.2	0.6	0.904762	0	1	0	0	0.142857	0.973684	0.111111	0.8	0.740741	0.00190522	E2.3.1.9, atoB; acetyl-CoA C-acetyltransferase
K00074	0	0	0	0	0	0	0	0	0	0.2	0.8	0	0	0	0	0.141414	0.190476	0.0526316	0	0	0	0.0451128	paaH, hbd, fadB, mmgB; 3-hydroxybutyryl-CoA dehydrogenase
K00022	0	0	0	0	0	0	0	0	0	0	0	0	0	0	0	0	0	0	0	0	0	1	HADH; 3-hydroxyacyl-CoA dehydrogenase
K07516	0	0	0	0	0	0	0	0	0	0	0	0	0	0	0	0	0	0	0	0	0	1	fadN; 3-hydroxyacyl-CoA dehydrogenase
K01692	0	0	0	0	0	0	0	0	0	0.2	0.2	0	0	0	0	0	0	0	0	0	0	0.485714	paaF, echA; enoyl-CoA hydratase
K01715	0	0	0	0	0	0	0	0	0	0.2	0.4	0	0	0	0	0	0	0	0	0	0	0.485714	crt; enoyl-CoA hydratase
K00248	0	0	0	0	0	0	0	0	0	0.2	0.6	0.47619	0	0.5	0	0	0.0952381	0.131579	0.111111	0	0.148148	0.004069	ACADS, bcd; butyryl-CoA dehydrogenase
K01034	0	0	0	0	0	0	0	0	0	0.2	0	0	0	1	0	0	0	0.894737	0	0.8	0.148148	0.0451128	atoD; acetate CoA/acetoacetate CoA-transferase alpha subunit
K01035	0	0	0	0	0	0	0	0	0	0	0	0	0	0	0	0	0	0.0789474	0	0.6	0	0.485714	atoA; acetate CoA/acetoacetate CoA-transferase beta subunit
K01896	0	0	0	0	0	0	0	0	0	0	0	0	0	0	0	0	0	0	0	0	0	1	ACSM; medium-chain acyl-CoA synthetase
K00929	0	0	0	0	0	0	0	0	0	0.2	0.4	0.047619	0	1	0.75	0.040404	0	0.763158	0.388889	1	0.962963	0.000370837	buk; butyrate kinase
K00634	0	0	0	0	0	0	0	0	0	0.2	0.2	0.047619	0	1	0.75	0.040404	0	0.710526	0.333333	1	0.962963	0.000333413	ptb; phosphate butyryltransferase
K00132	0	0	0	0	0	0	0	0	0	0	0	0	0	0	0	0	0	0	0	0	0	1	E1.2.1.10; acetaldehyde dehydrogenase (acetylating)
K04072	0	0.0333333	0	0.190476	0	0	0.368421	0	0	1	0.4	1	0	0.5	0	0.181818	0.952381	0.105263	0.111111	0	0	0.0729766	adhE; acetaldehyde dehydrogenase / alcohol dehydrogenase
K04073	0	0	0	0	0	0	0	0	0	0	0	0	0	0	0	0	0	0	0	0	0	1	mhpF; acetaldehyde dehydrogenase
K00100	0	0.0333333	0.127193	0.428571	0.84127	0	0.947368	0.233333	0.153846	1	1	0.952381	0	1	0.25	0.161616	0.809524	0.842105	0.722222	1	0.962963	0.0168305	bdhAB; butanol dehydrogenase
K17865	0	0	0	0	0	0	0	0	0	0.2	0	0.619048	0	1	0	0	0.0952381	0.921053	0.111111	1	0.259259	0.004069	croR; 3-hydroxybutyryl-CoA dehydratase
K03821	0	0	0	0	0	0	0	0	0	0	0	0	0	0	0	0	0	0	0	0	0	1	phbC, phaC; polyhydroxyalkanoate synthase
K01615	0	0	0	0	0	0	0	0	0	0	0	0	0	0	0	0	0	0	0	0	0	1	gcdA; glutaconyl-CoA decarboxylase
K01039	0	0	0	0	0	0	0	0	0	0	0	0	0	0	0	0	0	0	0	0	0	1	gctA; glutaconate CoA-transferase, subunit A
K01040	0	0	0	0	0	0	0	0	0	0	0	0	0	0	0	0	0	0	0	0	0	1	gctB; glutaconate CoA-transferase, subunit B
K00239	0	0	0	0	0	0	0	0	0	0	0.2	0	0	0	0	0	0.047619	0	0	0	0	0.485714	sdhA, frdA; succinate dehydrogenase / fumarate reductase, flavoprotein subunit
K00240	0	0	0	0	0	0	0	0	0	0	0.2	0	0	0	0	0	0	0	0	0	0	1	sdhB, frdB; succinate dehydrogenase / fumarate reductase, iron-sulfur subunit
K00241	0	0	0	0	0	0	0	0	0	0	0	0	0	0	0	0	0.047619	0	0	0	0	1	sdhC, frdC; succinate dehydrogenase / fumarate reductase, cytochrome b subunit
K00244	0	0	0	0	0	0	0.105263	0	0	0.6	0.4	0	0	0	0	0.010101	0	0.447368	0.0555556	0	0.518519	0.0770898	frdA; fumarate reductase flavoprotein subunit
K00245	0	0	0	0	0	0	0	0	0	0	0	0	0	0	0	0	0	0	0	0	0	1	frdB; fumarate reductase iron-sulfur subunit
K00246	0	0	0	0	0	0	0	0	0	0	0	0	0	0	0	0	0	0	0	0	0	1	frdC; fumarate reductase subunit C
K07250	0	0	0	0	0	0	0	0	0	0.6	0	0	0	0	0	0	0	0	0	0	0	1	gabT; 4-aminobutyrate aminotransferase / (S)-3-amino-2-methylpropionate transaminase
K18119	0	0	0	0	0	0	0	0	0	0	0	0	0	0	0	0	0	0.447368	0	0.8	0.037037	0.228571	sucD; succinate-semialdehyde dehydrogenase
K18122	0	0	0	0	0	0	0	0	0	0.2	0	0.761905	0	0.75	0	0	0.0952381	0.763158	0.222222	1	0.666667	0.00380363	cat2, abfT; 4-hydroxybutyrate CoA-transferase
K00656	0	0.0333333	0	0.142857	0	0	0.473684	0	0	0.8	1	1	0	0	0.75	0.414141	0.428571	0.789474	0.888889	1	0.185185	0.00312319	E2.3.1.54, pflD; formate C-acetyltransferase
K00169	0	0	0	0	0	0	0	0	0	0	0.2	0	0	0	0	0	0	0	0	0	0	1	porA; pyruvate ferredoxin oxidoreductase alpha subunit
K00170	0	0	0	0	0	0	0	0	0	0	0.2	0	0	0	0	0	0	0.0263158	0	0	0	0.485714	porB; pyruvate ferredoxin oxidoreductase beta subunit
K00172	0	0	0	0	0	0	0	0	0	0	0.2	0	0	0	0	0	0	0	0	0	0	1	porG; pyruvate ferredoxin oxidoreductase gamma subunit
K00171	0	0	0	0	0	0	0	0	0	0	0.4	0	0	0.75	0.25	0.0505051	0	0.0526316	0	0	0	0.0451128	porD; pyruvate ferredoxin oxidoreductase delta subunit
K03737	0	0	0	0.190476	0	0	0	0	0	1	1	0.047619	0	1	1	0.939394	0.952381	0.921053	0.888889	0.8	0.851852	0.000139489	por, nifJ; pyruvate-ferredoxin/flavodoxin oxidoreductase
K00174	0	0	0	0	0	0	0	0	0	0.2	0	0.047619	0	1	1	0	0	0.921053	0.388889	0.8	0.814815	0.004069	korA, oorA, oforA; 2-oxoglutarate/2-oxoacid ferredoxin oxidoreductase subunit alpha
K00175	0	0	0	0	0	0	0	0	0	0.2	0	0.047619	0	1	1	0	0.047619	0.921053	0.388889	1	0.777778	0.00111931	korB, oorB, oforB; 2-oxoglutarate/2-oxoacid ferredoxin oxidoreductase subunit beta
K01641	0	0.0333333	0	0	0	0	0	0	0	0	0	0.857143	0	0	0	0	0	0.0263158	0	0	0	0.851128	E2.3.3.10; hydroxymethylglutaryl-CoA synthase
K01640	0	0	0	0	0	0	0	0	0	0	0	0	0	0	0	0	0	0	0	0	0	1	E4.1.3.4, HMGCL, hmgL; hydroxymethylglutaryl-CoA lyase
K01029	0	0	0	0	0	0	0	0	0	0.2	0	0	0	1	0	0	0	0.815789	0	0.4	0.148148	0.0451128	E2.8.3.5B, scoB; 3-oxoacid CoA-transferase subunit B
K01907	0	0	0	0	0	0	0	0	0	0	0	0	0	0	0	0	0	0	0	0	0	1	AACS, acsA; acetoacetyl-CoA synthetase
K01652	0	0	0	0	0	0	0.342105	0.1	0.0769231	0	0.6	0	0	0	0	0	0	0	0	0	0.037037	0.501813	E2.2.1.6L, ilvB, ilvG, ilvI; acetolactate synthase I/II/III large subunit
K01653	0	0	0	0	0	0	0	0	0	0	0.6	0	0	0	0	0	0	0	0	0	0	1	E2.2.1.6S, ilvH, ilvN; acetolactate synthase I/III small subunit
K01575	0	0	0.00438596	0.0952381	0	0	0.526316	0.0333333	0	0	0	0	0	0	0	0	0.142857	0	0	0	0	0.230075	alsD, budA, aldC; acetolactate decarboxylase
ko00660										00660_C5-Branched_dibasic_acid_metabolism
K01652	0	0	0	0	0	0	0.342105	0.1	0.0769231	0	0.6	0	0	0	0	0	0	0	0	0	0.037037	0.501813	E2.2.1.6L, ilvB, ilvG, ilvI; acetolactate synthase I/II/III large subunit
K01653	0	0	0	0	0	0	0	0	0	0	0.6	0	0	0	0	0	0	0	0	0	0	1	E2.2.1.6S, ilvH, ilvN; acetolactate synthase I/III small subunit
K01575	0	0	0.00438596	0.0952381	0	0	0.526316	0.0333333	0	0	0	0	0	0	0	0	0.142857	0	0	0	0	0.230075	alsD, budA, aldC; acetolactate decarboxylase
K01903	0	0	0	0	0	0	0	0	0	0	0	0	0	0	0	0	0	0.526316	0	1	0.0740741	0.228571	sucC; succinyl-CoA synthetase beta subunit
K01902	0	0	0	0	0	0	0	0	0	0	0	0	0	0	0.25	0	0	0.552632	0	1	0.0740741	0.103759	sucD; succinyl-CoA synthetase alpha subunit
K04835	0	0	0	0	0	0	0	0	0	0.2	0	0	0	1	0.75	0	0	0.763158	0.888889	0.8	0.851852	0.0120743	mal; methylaspartate ammonia-lyase
K19268	0	0	0	0	0	0	0	0	0	0.2	0	0	0	1	0.75	0	0	0.736842	0.888889	1	0.925926	0.0120743	glmE, mutE, mamB; methylaspartate mutase epsilon subunit
K01846	0	0	0	0	0	0	0	0	0	0.2	0	0	0	1	0.75	0	0	0.815789	0.888889	1	1	0.0120743	glmS, mutS, mamA; methylaspartate mutase sigma subunit
K10218	0	0	0	0	0	0	0	0	0	0	0	0	0	0	0	0	0	0	0	0	0	1	ligK, galC; 4-hydroxy-4-methyl-2-oxoglutarate aldolase
K01703	0	0	0	0	0	0	0	0	0	0	0.2	0	0	0	0.5	0	0	0	0	0	0	0.485714	leuC, IPMI-L; 3-isopropylmalate/(R)-2-methylmalate dehydratase large subunit
K01704	0	0	0	0	0	0	0	0	0	0	0.6	0	0	0	0.5	0	0	0	0	0	0	0.485714	leuD, IPMI-S; 3-isopropylmalate/(R)-2-methylmalate dehydratase small subunit
K00052	0	0	0	0	0	0	0	0	0	0	0.6	0	0	0	0	0.020202	0	0	0	0	0	0.485714	leuB, IMDH; 3-isopropylmalate dehydrogenase
ko00562										00562_Inositol_phosphate_metabolism
K01092	0	0	0	0	0	0	0	0	0	0	0	0	0	0	0	0	0	0	0	0	0	1	E3.1.3.25, IMPA, suhB; myo-inositol-1(or 4)-monophosphatase
K01858	0	0	0	0	0	0	0	0	0	0	0	0	0	0	0	0.010101	0	0	0	0	0	1	INO1, ISYNA1; myo-inositol-1-phosphate synthase
K01803	0.972222	0.9	1	0.238095	1	1	1	1	1	0.8	1	1	0.555556	1	1	0.333333	0.904762	0.921053	0.722222	1	0.925926	0.282023	TPI, tpiA; triosephosphate isomerase (TIM)
ko00190										00190_Oxidative_phosphorylation
K00330	0	0	0	0	0	0	0	0	0	0	0	0	0	0	0	0	0	0	0	0	0	1	nuoA; NADH-quinone oxidoreductase subunit A
K00331	0	0	0	0	0	0	0	0	0	0	0	0	0	1	0	0	0	0.552632	0	0.2	0	0.228571	nuoB; NADH-quinone oxidoreductase subunit B
K00332	0	0	0	0	0	0	0	0	0	0	0	0	0	1	0	0	0	0.526316	0	0.2	0	0.228571	nuoC; NADH-quinone oxidoreductase subunit C
K00333	0	0	0	0	0	0	0	0	0	0	0	0	0	1	0	0	0	0.5	0	0.2	0	0.228571	nuoD; NADH-quinone oxidoreductase subunit D
K00334	0	0	0	0	0	0	0	0	0	0.6	0.2	0	0	1	0.25	0.0808081	0.238095	0.394737	0.0555556	0.2	0.703704	0.000333413	nuoE; NADH-quinone oxidoreductase subunit E
K00335	0.0833333	0	0	0	0	0	0	0	0	0.6	0.4	0	0	1	0	0.0606061	0.142857	0.342105	0	0.4	0.703704	0.00897833	nuoF; NADH-quinone oxidoreductase subunit F
K00336	0	0	0	0	0	0	0	0	0	0.2	0.2	0	0	0.25	0	0.171717	0.0952381	0.263158	0	0.2	0.148148	0.004069	nuoG; NADH-quinone oxidoreductase subunit G
K00337	0	0	0	0	0	0	0	0	0	0	0	0	0	1	0	0	0	0.552632	0	0.2	0	0.228571	nuoH; NADH-quinone oxidoreductase subunit H
K00338	0	0	0	0	0	0	0	0	0	0	0	0	0	0	0	0	0	0	0	0	0.0740741	1	nuoI; NADH-quinone oxidoreductase subunit I
K00339	0	0	0	0	0	0	0	0	0	0	0	0	0	0	0	0	0	0	0	0	0	1	nuoJ; NADH-quinone oxidoreductase subunit J
K00340	0	0	0	0	0	0	0	0	0	0.2	0	0	0	0	0	0	0	0	0	0	0	1	nuoK; NADH-quinone oxidoreductase subunit K
K00341	0	0	0	0	0	0	0	0	0	0	0	0	0	0	0	0	0	0	0	0	0	1	nuoL; NADH-quinone oxidoreductase subunit L
K00342	0	0	0	0	0	0	0	0	0	0	0	0	0	1	0	0	0.047619	0.526316	0	0.2	0	0.103759	nuoM; NADH-quinone oxidoreductase subunit M
K00343	0	0	0	0	0	0	0	0	0.0769231	0	0	0	0	0	0	0	0.047619	0	0	0	0	0.742857	nuoN; NADH-quinone oxidoreductase subunit N
K00356	0	0	0.657895	0.238095	0.238095	1	1	0.933333	1	0.2	0.2	0	0.222222	0	0	0.030303	0.190476	0.184211	0.777778	0	0	0.0192155	E1.6.99.3; NADH dehydrogenase
K03885	0	0	0	0	0.761905	0	0	0	0	1	0	0	0	0	0	0	0	0	0	0	0	1	ndh; NADH dehydrogenase
K00239	0	0	0	0	0	0	0	0	0	0	0.2	0	0	0	0	0	0.047619	0	0	0	0	0.485714	sdhA, frdA; succinate dehydrogenase / fumarate reductase, flavoprotein subunit
K00240	0	0	0	0	0	0	0	0	0	0	0.2	0	0	0	0	0	0	0	0	0	0	1	sdhB, frdB; succinate dehydrogenase / fumarate reductase, iron-sulfur subunit
K00241	0	0	0	0	0	0	0	0	0	0	0	0	0	0	0	0	0.047619	0	0	0	0	1	sdhC, frdC; succinate dehydrogenase / fumarate reductase, cytochrome b subunit
K00244	0	0	0	0	0	0	0.105263	0	0	0.6	0.4	0	0	0	0	0.010101	0	0.447368	0.0555556	0	0.518519	0.0770898	frdA; fumarate reductase flavoprotein subunit
K00245	0	0	0	0	0	0	0	0	0	0	0	0	0	0	0	0	0	0	0	0	0	1	frdB; fumarate reductase iron-sulfur subunit
K00246	0	0	0	0	0	0	0	0	0	0	0	0	0	0	0	0	0	0	0	0	0	1	frdC; fumarate reductase subunit C
K00425	0	0	0	0	0	0	0	0	0	0	0	0	0	0.25	0	0	0	0.0263158	0	0	0	0.485714	cydA; cytochrome d ubiquinol oxidase subunit I
K00426	0	0	0	0	0	0	0	0	0	0	0	0	0	0	0	0	0	0	0	0	0	1	cydB; cytochrome d ubiquinol oxidase subunit II
K02111	0.972222	0.0333333	1	0.952381	1	1	1	1	1	1	1	0.619048	1	1	0.25	0.242424	0.952381	0.789474	0.111111	1	0.925926	0.217579	ATPF1A, atpA; F-type H+-transporting ATPase subunit alpha
K02112	0.972222	0.0333333	1	0.952381	1	1	1	1	1	1	1	0.619048	1	1	0.25	0.343434	0.952381	0.736842	0.0555556	0.8	0.851852	0.111615	ATPF1B, atpD; F-type H+-transporting ATPase subunit beta
K02115	0.972222	0	0.986842	0.238095	1	1	1	1	1	1	0.6	0.571429	0.222222	1	0.25	0.131313	0.047619	0.105263	0.111111	0	0.851852	0.0471541	ATPF1G, atpG; F-type H+-transporting ATPase subunit gamma
K02113	0.972222	0.0333333	0.780702	0.238095	0.960317	1	0.0526316	1	1	0	0	0.571429	0	0	0	0	0.0952381	0	0	0	0	7.48478e-05	ATPF1D, atpH; F-type H+-transporting ATPase subunit delta
K02114	0.972222	0	0.890351	0.0952381	0.97619	1	0.526316	1	1	0	1	0.571429	0.333333	0	0	0	0.238095	0	0	0	0	0.00681795	ATPF1E, atpC; F-type H+-transporting ATPase subunit epsilon
K02108	0.972222	0.0333333	0.995614	0.238095	1	1	0.447368	1	1	1	0	0.619048	0.111111	0	0	0.0707071	0.047619	0.710526	0	1	0	0.0196305	ATPF0A, atpB; F-type H+-transporting ATPase subunit a
K02109	0.972222	0.0333333	0.925439	0.238095	0.984127	1	1	1	1	0	0	0.571429	0.111111	0	0	0	0	0.131579	0	0	0	4.0826e-05	ATPF0B, atpF; F-type H+-transporting ATPase subunit b
K02110	0.972222	0.0333333	0.995614	0.952381	1	0.983871	1	1	1	1	1	0.619048	0.888889	0.75	0.25	0.181818	0.952381	0.763158	0.111111	1	0.925926	0.0701391	ATPF0C, atpE; F-type H+-transporting ATPase subunit c
K02117	0	0.0333333	0	0	0	0	0	0	0	0	0.4	1	0	0	0.5	0.010101	0	0.5	0.777778	0.2	0	0.0240602	ATPVA, ntpA, atpA; V/A-type H+/Na+-transporting ATPase subunit A
K02118	0	0.0333333	0.00438596	0	0	0	0	0	0	0	0.6	1	0	0	0.5	0.010101	0	0.421053	0.833333	0.2	0	0.0250332	ATPVB, ntpB, atpB; V/A-type H+/Na+-transporting ATPase subunit B
K02119	0	0	0	0	0	0	0	0	0	0	0	0.809524	0	0	0	0	0	0.184211	0	0.2	0	0.228571	ATPVC, ntpC, atpC; V/A-type H+/Na+-transporting ATPase subunit C
K02120	0	0.0333333	0	0	0	0	0	0	0	0	0.6	1	0	0	0.5	0.010101	0	0.421053	0.777778	0.2	0	0.0250332	ATPVD, ntpD, atpD; V/A-type H+/Na+-transporting ATPase subunit D
K02121	0	0	0	0	0	0	0	0	0	0	0	0.857143	0	0	0	0	0	0	0	0	0	1	ATPVE, ntpE, atpE; V/A-type H+/Na+-transporting ATPase subunit E
K02122	0	0.0333333	0	0	0	0	0	0	0	0	0.6	0.857143	0	0	0.5	0.010101	0	0.421053	0.0555556	0.2	0	0.0250332	ATPVF, ntpF, atpF; V/A-type H+/Na+-transporting ATPase subunit F
K02123	0	0.0333333	0	0	0	0	0	0	0	0	0	1	0	0	0.5	0	0.047619	0.394737	0.277778	0.2	0	0.0396285	ATPVI, ntpI, atpI; V/A-type H+/Na+-transporting ATPase subunit I
K02124	0	0.0333333	0	0	0	0	0	0	0	0	0.6	1	0	0	0.5	0.010101	0	0.447368	0.833333	0.2	0	0.0250332	ATPVK, ntpK, atpK; V/A-type H+/Na+-transporting ATPase subunit K
K01507	1	0.966667	0.995614	1	1	1	1	1	1	0.8	0.4	1	1	1	1	0.353535	0.809524	0.947368	0.888889	0.6	0.851852	0.00639608	ppa; inorganic pyrophosphatase
K15986	0	0	0	0	0	0	0	0	0	0.8	0.8	0	0	0	0	0.656566	0	0	0	0	0	0.228571	ppaC; manganese-dependent inorganic pyrophosphatase
K06019	0	0	0	0	0	0	0	0	0	1	0.2	0	0	1	0	0	0	0.105263	0.166667	0.4	0.740741	0.0120743	ppaX; pyrophosphatase PpaX
K15987	0	0	0	0	0	0	0	0	0	0.2	0.6	0	0	1	1	0	0.047619	0.394737	0.833333	0	0.925926	0.004069	hppA; K(+)-stimulated pyrophosphate-energized sodium pump
K00937	0	0	0	0	0	0	0	0	0	0.6	0.4	0	0	0	0	0.020202	0.0952381	0	0	0.2	0	0.0451128	ppk; polyphosphate kinase
ko00720										00720_Carbon_fixation_pathways_in_prokaryotes
K00169	0	0	0	0	0	0	0	0	0	0	0.2	0	0	0	0	0	0	0	0	0	0	1	porA; pyruvate ferredoxin oxidoreductase alpha subunit
K00170	0	0	0	0	0	0	0	0	0	0	0.2	0	0	0	0	0	0	0.0263158	0	0	0	0.485714	porB; pyruvate ferredoxin oxidoreductase beta subunit
K00172	0	0	0	0	0	0	0	0	0	0	0.2	0	0	0	0	0	0	0	0	0	0	1	porG; pyruvate ferredoxin oxidoreductase gamma subunit
K00171	0	0	0	0	0	0	0	0	0	0	0.4	0	0	0.75	0.25	0.0505051	0	0.0526316	0	0	0	0.0451128	porD; pyruvate ferredoxin oxidoreductase delta subunit
K03737	0	0	0	0.190476	0	0	0	0	0	1	1	0.047619	0	1	1	0.939394	0.952381	0.921053	0.888889	0.8	0.851852	0.000139489	por, nifJ; pyruvate-ferredoxin/flavodoxin oxidoreductase
K01006	0	0	0	0	0	0	0	0	0	0	0.8	0.047619	0	1	1	0.888889	1	0.868421	0.777778	1	0.740741	0.000370837	ppdK; pyruvate, orthophosphate dikinase
K01958	0	0	0	0	0	0	0	0	0	0	0.2	0	0	0	0	0	0	0	0	0	0	1	PC, pyc; pyruvate carboxylase
K01960	0	0	0	0	0	0	0	0	0	0	0	0	0	0	0.5	0	0	0	0	0	0	1	pycB; pyruvate carboxylase subunit B
K00024	0	0	0	0	0	0	0	0	0	0.2	0	0	0	0	0	0	0	0	0	0	0	1	mdh; malate dehydrogenase
K01677	0	0	0	0	0	0	0	0	0	0.6	0.6	0	0	1	0.75	0.0505051	0	0.710526	0.611111	1	0.777778	0.00103766	E4.2.1.2AA, fumA; fumarate hydratase subunit alpha
K01678	0	0	0	0	0	0	0	0	0	0.6	0.6	0	0	1	0.75	0.0606061	0.047619	0.736842	0.611111	1	0.777778	0.000333413	E4.2.1.2AB, fumB; fumarate hydratase subunit beta
K00239	0	0	0	0	0	0	0	0	0	0	0.2	0	0	0	0	0	0.047619	0	0	0	0	0.485714	sdhA, frdA; succinate dehydrogenase / fumarate reductase, flavoprotein subunit
K00240	0	0	0	0	0	0	0	0	0	0	0.2	0	0	0	0	0	0	0	0	0	0	1	sdhB, frdB; succinate dehydrogenase / fumarate reductase, iron-sulfur subunit
K00241	0	0	0	0	0	0	0	0	0	0	0	0	0	0	0	0	0.047619	0	0	0	0	1	sdhC, frdC; succinate dehydrogenase / fumarate reductase, cytochrome b subunit
K00244	0	0	0	0	0	0	0.105263	0	0	0.6	0.4	0	0	0	0	0.010101	0	0.447368	0.0555556	0	0.518519	0.0770898	frdA; fumarate reductase flavoprotein subunit
K00245	0	0	0	0	0	0	0	0	0	0	0	0	0	0	0	0	0	0	0	0	0	1	frdB; fumarate reductase iron-sulfur subunit
K00246	0	0	0	0	0	0	0	0	0	0	0	0	0	0	0	0	0	0	0	0	0	1	frdC; fumarate reductase subunit C
K01902	0	0	0	0	0	0	0	0	0	0	0	0	0	0	0.25	0	0	0.552632	0	1	0.0740741	0.103759	sucD; succinyl-CoA synthetase alpha subunit
K01903	0	0	0	0	0	0	0	0	0	0	0	0	0	0	0	0	0	0.526316	0	1	0.0740741	0.228571	sucC; succinyl-CoA synthetase beta subunit
K00626	0	0.0333333	0	0	0	0	0	0	0	0.2	0.6	0.904762	0	1	0	0	0.142857	0.973684	0.111111	0.8	0.740741	0.00190522	E2.3.1.9, atoB; acetyl-CoA C-acetyltransferase
K00174	0	0	0	0	0	0	0	0	0	0.2	0	0.047619	0	1	1	0	0	0.921053	0.388889	0.8	0.814815	0.004069	korA, oorA, oforA; 2-oxoglutarate/2-oxoacid ferredoxin oxidoreductase subunit alpha
K00175	0	0	0	0	0	0	0	0	0	0.2	0	0.047619	0	1	1	0	0.047619	0.921053	0.388889	1	0.777778	0.00111931	korB, oorB, oforB; 2-oxoglutarate/2-oxoacid ferredoxin oxidoreductase subunit beta
K00177	0	0	0	0	0	0	0	0	0	0.2	0	0.047619	0	1	0.75	0	0.047619	0.921053	0.388889	1	0.740741	0.00103766	korC, oorC; 2-oxoglutarate ferredoxin oxidoreductase subunit gamma
K00176	0	0	0	0	0	0	0	0	0	0.4	0	0	0	1	1	0	0	0.894737	0.333333	0.8	0.814815	0.0120743	korD, oorD; 2-oxoglutarate ferredoxin oxidoreductase subunit delta
K00031	0	0	0	0	0	0	0	0	0	0	0.4	0	0	0	0	0	0.0952381	0	0	0	0	0.485714	IDH1, IDH2, icd; isocitrate dehydrogenase
K01681	0	0	0	0	0	0	0	0	0	0.6	1	0	0	0	0	0.040404	0	0	0	0	0	0.228571	ACO, acnA; aconitate hydratase
K15232	0	0	0	0	0	0	0	0	0	0	0	0	0	0	0	0	0	0	0	0	0	1	ccsA; citryl-CoA synthetase large subunit
K01962	0.0277778	0.0333333	0	0	0	0	0	0	0	0.8	0.6	1	0	1	0.5	0.030303	0	0.815789	0.5	1	0.851852	0.00118055	accA; acetyl-CoA carboxylase carboxyl transferase subunit alpha
K02160	0.0277778	0.0333333	0	0	0	0	0	0	0	0.8	0.2	1	0	1	0	0.030303	0	0.894737	0.5	0.8	0.703704	0.00498078	accB, bccP; acetyl-CoA carboxylase biotin carboxyl carrier protein
K01961	0.0277778	0.0333333	0	0	0	0	0	0	0	0.4	0.6	1	0	1	0.5	0.040404	0	0.842105	0.5	0.8	0.925926	0.000789304	accC; acetyl-CoA carboxylase, biotin carboxylase subunit
K01963	0.0277778	0.0333333	0	0	0	0	0	0	0	0.8	0.6	1	0	1	0.5	0.030303	0	0.815789	0.5	1	0.851852	0.00118055	accD; acetyl-CoA carboxylase carboxyl transferase subunit beta
K15019	0	0	0	0	0	0	0	0	0	0	0	0	0	0	0	0	0	0	0	0	0	1	K15019; 3-hydroxypropionyl-coenzyme A dehydratase
K01848	0	0	0	0	0	0	0	0	0	0	0	0	0	0	0	0	0	0.0263158	0	0	0	1	E5.4.99.2A, mcmA1; methylmalonyl-CoA mutase, N-terminal domain
K01849	0	0	0	0	0	0	0	0	0	0	0	0	0	0	0	0	0	0.0263158	0	0	0	1	E5.4.99.2B, mcmA2; methylmalonyl-CoA mutase, C-terminal domain
K15022	0	0	0	0	0	0	0	0	0	0	0	0	0	0	0	0	0	0	0	0	0	1	fdhB; formate dehydrogenase (NADP+) beta subunit
K01938	0.944444	0.0333333	0.00877193	0.428571	0	0	0.947368	0	0	1	1	0.952381	0	1	1	0.454545	0.952381	0.921053	0.944444	1	0.888889	0.00409962	fhs; formate--tetrahydrofolate ligase
K01491	0.888889	0.0333333	0.807018	0.428571	0.960317	1	1	1	1	0.8	1	1	0.888889	1	1	0.606061	0.619048	0.921053	0.944444	0.8	0.925926	0.871446	folD; methylenetetrahydrofolate dehydrogenase (NADP+) / methenyltetrahydrofolate cyclohydrolase
K00297	0	0	0.00438596	0	0	0	0	0	0	0	0.6	0	0	0	0	0	0	0	0	0	0	1	metF, MTHFR; methylenetetrahydrofolate reductase (NADPH)
K15023	0	0	0	0	0	0	0	0	0	0	0	0	0	0	0	0	0	0	0	0	0	1	acsE; 5-methyltetrahydrofolate corrinoid/iron sulfur protein methyltransferase
K00198	0	0	0	0	0	0	0	0	0	0	0.2	0	0	0	0	0	0	0	0	0	0	1	cooS, acsA; anaerobic carbon-monoxide dehydrogenase catalytic subunit
K00196	0	0	0	0	0	0	0	0	0	0	0	0	0	0.25	0	0	0	0	0	0	0	1	cooF; anaerobic carbon-monoxide dehydrogenase iron sulfur subunit
K14138	0	0	0	0	0	0	0	0	0	0	0	0	0	0	0	0	0	0	0	0	0	1	acsB; acetyl-CoA synthase
K00197	0	0	0	0	0	0	0	0	0	0	0	0	0	0	0	0.010101	0	0	0	0	0	1	cdhE, acsC; acetyl-CoA decarbonylase/synthase complex subunit gamma
K00194	0	0	0	0	0	0	0	0	0	0	0	0	0	0	0	0	0	0	0	0	0	1	cdhD, acsD; acetyl-CoA decarbonylase/synthase complex subunit delta
K00625	0.861111	0	0.688596	0.428571	1	1	0.947368	0.933333	0.923077	0.8	0.6	0	0.666667	1	0	0.161616	0	0	0	0	0.851852	0.0202769	E2.3.1.8, pta; phosphate acetyltransferase
K15024	0	0.966667	0	0	0	0	0	0	0	0	0.4	1	0	0	1	0.737374	0.904762	0.868421	0.833333	1	0	0.0216276	K15024; putative phosphotransacetylase
K00925	0.888889	0.966667	0.995614	0.428571	1	1	0.973684	0.933333	0.923077	1	1	1	1	1	0.75	0.949495	0.952381	0.842105	1	1	0.851852	0.496492	ackA; acetate kinase
K01895	0	0	0	0	0	0	0	0	0	0	0	0	0	0	0	0	0	0	0	0	0	1	ACSS, acs; acetyl-CoA synthetase
ko00680										00680_Methane_metabolism
K00123	0	0	0	0	0	0	0	0	0	0	0	0	0	0.5	0	0	0.047619	0	0	0	0	0.485714	fdoG, fdhF; formate dehydrogenase major subunit
K00124	0	0	0	0	0	0	0	0	0	0	0	0	0	0	0	0	0	0	0	0	0	1	fdoH; formate dehydrogenase iron-sulfur subunit
K00127	0	0	0	0	0	0	0	0	0	0	0	0	0	0	0	0	0	0	0	0	0	1	fdoI; formate dehydrogenase subunit gamma
K15022	0	0	0	0	0	0	0	0	0	0	0	0	0	0	0	0	0	0	0	0	0	1	fdhB; formate dehydrogenase (NADP+) beta subunit
K00197	0	0	0	0	0	0	0	0	0	0	0	0	0	0	0	0.010101	0	0	0	0	0	1	cdhE, acsC; acetyl-CoA decarbonylase/synthase complex subunit gamma
K00194	0	0	0	0	0	0	0	0	0	0	0	0	0	0	0	0	0	0	0	0	0	1	cdhD, acsD; acetyl-CoA decarbonylase/synthase complex subunit delta
K00198	0	0	0	0	0	0	0	0	0	0	0.2	0	0	0	0	0	0	0	0	0	0	1	cooS, acsA; anaerobic carbon-monoxide dehydrogenase catalytic subunit
K00196	0	0	0	0	0	0	0	0	0	0	0	0	0	0.25	0	0	0	0	0	0	0	1	cooF; anaerobic carbon-monoxide dehydrogenase iron sulfur subunit
K00600	0	0.9	1	0.285714	1	1	0.815789	1	1	1	0.8	1	1	1	0.75	0.505051	0.761905	0.868421	0.944444	1	0.814815	0.751043	glyA, SHMT; glycine hydroxymethyltransferase
K01689	0.972222	0.9	0.995614	1	1	1	0.973684	1	1	1	1	0.952381	1	1	1	0.929293	0.904762	0.973684	1	0.8	0.703704	0.303242	ENO, eno; enolase
K00024	0	0	0	0	0	0	0	0	0	0.2	0	0	0	0	0	0	0	0	0	0	0	1	mdh; malate dehydrogenase
K01624	1	0.833333	0.929825	1	1	1	1	1	1	1	1	1	1	1	0.75	0.363636	0.904762	0.815789	0.888889	1	0.740741	0.129146	FBA, fbaA; fructose-bisphosphate aldolase, class II
K01622	0	0	0	0	0	0	0	0	0	0	0	0	0	0	0	0	0.047619	0	0	0	0	1	K01622; fructose 1,6-bisphosphate aldolase/phosphatase
K02446	0	0	0	0	0	0	0.0526316	0	0	0.8	0	0	0	0	0	0	0	0	0	0	0	1	glpX; fructose-1,6-bisphosphatase II
K04041	0	0	0	0	0	0	0	0	0	0.2	0.2	0	0	0.75	0	0.0606061	0.0952381	0.0263158	0	0	0.777778	0.0108359	fbp3; fructose-1,6-bisphosphatase III
K00850	0.888889	0.866667	0.473684	0.619048	1	1	1	1	1	1	1	1	1	1	1	0.10101	0.809524	0.921053	0.833333	1	0.740741	0.934433	pfkA, PFK; 6-phosphofructokinase 1
K21071	0	0.0333333	0	0	0	0	0	0	0	0	0.6	1	0	1	0.75	0.121212	0.714286	0.947368	0.833333	1	0.851852	0.000442282	pfk, pfp; ATP-dependent phosphofructokinase / diphosphate-dependent phosphofructokinase
K13831	0	0	0	0	0	0	0	0	0	0	0	0	0	0	0	0	0	0	0	0	0	1	hps-phi; 3-hexulose-6-phosphate synthase / 6-phospho-3-hexuloisomerase
K00317	0	0	0.276316	0	0	0.967742	0	0	0	0	0	0	0	0	0	0	0	0	0	0	0	0.171429	dmd-tmd; dimethylamine/trimethylamine dehydrogenase
K11260	0	0	0	0	0	0	0	0	0	0	0	0	0	0	0	0	0	0	0	0	0	1	fwdG; 4Fe-4S ferredoxin
K11261	0	0	0	0	0	0	0	0	0	0.2	0	0	0	0	0	0	0	0.0263158	0	0	0	0.485714	fwdE, fmdE; formylmethanofuran dehydrogenase subunit E
K03388	0	0	0	0.0952381	0	0	0	0	0	0	0	0	0	0	0	0.010101	0	0	0	0	0.148148	0.851128	hdrA; heterodisulfide reductase subunit A
K03389	0	0	0	0	0	0	0	0	0	0	0	0	0	0	0	0	0.047619	0	0	0	0	1	hdrB; heterodisulfide reductase subunit B
K03390	0	0	0	0	0	0	0	0	0	0	0	0	0	0	0	0	0.047619	0	0	0	0	1	hdrC; heterodisulfide reductase subunit C
K00925	0.888889	0.966667	0.995614	0.428571	1	1	0.973684	0.933333	0.923077	1	1	1	1	1	0.75	0.949495	0.952381	0.842105	1	1	0.851852	0.496492	ackA; acetate kinase
K00625	0.861111	0	0.688596	0.428571	1	1	0.947368	0.933333	0.923077	0.8	0.6	0	0.666667	1	0	0.161616	0	0	0	0	0.851852	0.0202769	E2.3.1.8, pta; phosphate acetyltransferase
K01895	0	0	0	0	0	0	0	0	0	0	0	0	0	0	0	0	0	0	0	0	0	1	ACSS, acs; acetyl-CoA synthetase
K00169	0	0	0	0	0	0	0	0	0	0	0.2	0	0	0	0	0	0	0	0	0	0	1	porA; pyruvate ferredoxin oxidoreductase alpha subunit
K00170	0	0	0	0	0	0	0	0	0	0	0.2	0	0	0	0	0	0	0.0263158	0	0	0	0.485714	porB; pyruvate ferredoxin oxidoreductase beta subunit
K00172	0	0	0	0	0	0	0	0	0	0	0.2	0	0	0	0	0	0	0	0	0	0	1	porG; pyruvate ferredoxin oxidoreductase gamma subunit
K00171	0	0	0	0	0	0	0	0	0	0	0.4	0	0	0.75	0.25	0.0505051	0	0.0526316	0	0	0	0.0451128	porD; pyruvate ferredoxin oxidoreductase delta subunit
K01834	0	0	0.00438596	0.238095	0	0	0	0	0	0.4	0.2	0.190476	0.333333	0	0.5	0.161616	0.619048	0.0526316	0	0	0	0.0177729	PGAM, gpmA; 2,3-bisphosphoglycerate-dependent phosphoglycerate mutase
K15633	1	0.866667	1	0.761905	1	1	1	1	1	0.8	0.8	1	0.777778	1	1	0.868687	0.333333	0.947368	1	0.8	0.777778	0.0734597	gpmI; 2,3-bisphosphoglycerate-independent phosphoglycerate mutase
K15634	0	0.0333333	0.00438596	0	0	0	0.0526316	0	0	0.4	0.8	0.904762	0	0.25	0.5	0.0505051	0.428571	0.157895	0.944444	0.4	0	0.000928793	gpmB; probable phosphoglycerate mutase
K15635	0	0	0	0	0	0	0	0	0	0	0	0	0	0	0	0	0	0	0	0	0.037037	1	apgM; 2,3-bisphosphoglycerate-independent phosphoglycerate mutase
K00058	0	0	0	0	0	0	0	0	0	0	0.8	0	0	1	0	0.010101	0.142857	0.868421	0	1	0.148148	0.0120743	serA, PHGDH; D-3-phosphoglycerate dehydrogenase / 2-oxoglutarate reductase
K00831	0	0	0	0	0	0	0	0	0	0	0.8	0	0	0	0	0	0.142857	0.868421	0	1	0	0.103759	serC, PSAT1; phosphoserine aminotransferase
K01079	0	0	0	0	0	0	0	0	0	0.8	0.2	0	0	0	0	0	0	0	0	0	0	0.485714	serB, PSPH; phosphoserine phosphatase
K04480	0	0	0	0	0	0	0	0	0	0	0	0	0	0	0	0	0	0	0	0	0	1	mtaB; methanol---5-hydroxybenzimidazolylcobamide Co-methyltransferase
K14083	0	0	0	0	0	0	0	0	0	0	0	0	0	0	0	0	0	0	0	0	0	1	mttB; trimethylamine---corrinoid protein Co-methyltransferase
K16178	0	0	0	0	0	0	0	0	0	0	0	0	0	0	0	0	0	0	0	0	0	1	mtbB; dimethylamine---corrinoid protein Co-methyltransferase
K16179	0	0	0	0	0	0	0	0	0	0	0	0	0	0	0	0	0	0	0	0	0	1	mtbC; dimethylamine corrinoid protein
K08097	0	0	0	0	0	0	0	0	0	0	0	0	0	0	0	0	0	0	0	0	0	1	comA; phosphosulfolactate synthase
K05979	0	0	0	0	0	0	0	0	0	0	0.4	0	0	0	0	0	0	0	0	0	0	1	comB; 2-phosphosulfolactate phosphatase
K05884	0	0	0	0	0	0	0	0	0	0	0.6	0	0	0.5	0	0	0	0.0263158	0	0	0	0.228571	comC; L-2-hydroxycarboxylate dehydrogenase (NAD+)
K16792	0	0	0	0	0	0	0	0	0	0	0	0	0	0	0	0	0	0	0	0	0	1	aksD; methanogen homoaconitase large subunit
K16793	0	0	0	0	0	0	0	0	0	0	0	0	0	0	0	0	0	0	0	0	0	1	aksE; methanogen homoaconitase small subunit
ko00910										00910_Nitrogen_metabolism
K02575	0	0	0	0	0	0	0	0	0	0	0	0	0	0	0	0	0	0	0	0	0	1	NRT, narK, nrtP, nasA; MFS transporter, NNP family, nitrate/nitrite transporter
K00362	0	0	0	0	0	0	0	0	0	0.6	0	0	0	1	0	0.010101	0	0	0	0	0	0.228571	nirB; nitrite reductase (NADH) large subunit
K00366	0	0	0	0	0	0	0	0	0	0.4	0	0	0	0	0	0	0.047619	0	0	0	0	0.485714	nirA; ferredoxin-nitrite reductase
K03385	0	0	0	0	0	0	0	0	0	0	0	0	0	0	0	0	0	0	0	0	0	1	nrfA; nitrite reductase (cytochrome c-552)
K15876	0	0	0	0	0	0	0	0	0	0	0	0	0	0	0	0	0	0	0	0	0	1	nrfH; cytochrome c nitrite reductase small subunit
K02586	0	0	0	0	0	0	0	0	0	0	0	0	0	0	0	0	0	0	0	0	0	1	nifD; nitrogenase molybdenum-iron protein alpha chain
K02591	0	0	0	0	0	0	0	0	0	0	0	0	0	0	0	0	0	0	0	0	0	1	nifK; nitrogenase molybdenum-iron protein beta chain
K02588	0	0	0	0	0	0	0	0	0	0.2	0.4	0	0	0	0	0.010101	0.238095	0	0	0	0	0.103759	nifH; nitrogenase iron protein NifH
K00459	0	0	0	0	0	0	0	0	0	0.8	0.4	0.047619	0	0.75	0.5	0.010101	0	0.289474	0.166667	0.2	0.62963	0.000370837	ncd2, npd; nitronate monooxygenase
K01501	0	0	0	0	0	0	0	0	0	0	0	0	0	0	0	0.010101	0	0	0	0	0	1	E3.5.5.1; nitrilase
K00260	0	0	0	0	0	0	0	0	0	0	0	0	0	0	0	0	0	0	0	0	0	1	gudB, rocG; glutamate dehydrogenase
K00261	0	0	0	0	0	0	0	0	0	0	0	0	0	0	0	0	0	0.0526316	0	0	0	1	GLUD1_2, gdhA; glutamate dehydrogenase (NAD(P)+)
K00262	0	0	0	0	0	0	0	0	0	0	1	0.761905	0	1	0.75	0.10101	0.0952381	0.789474	0.0555556	0.4	0.148148	0.000370837	E1.4.1.4, gdhA; glutamate dehydrogenase (NADP+)
K01915	0	0.0333333	0.00877193	0	0	0	0.157895	0	0.0769231	0.8	0.8	0.428571	0	1	0.25	0.131313	0.380952	0.868421	0.0555556	1	0.481481	0.00067363	glnA, GLUL; glutamine synthetase
K00265	0	0	0	0	0	0	0	0	0	0.6	0	0	0	0	0	0.111111	0	0	0	0	0.0740741	0.228571	gltB; glutamate synthase (NADPH/NADH) large chain
K00266	0	0	0	0	0	0	0	0	0	0.4	0.8	0	0	1	0.75	0.10101	0.47619	0.815789	0	1	0.481481	0.00103766	gltD; glutamate synthase (NADPH/NADH) small chain
K00284	0	0	0	0	0	0	0	0	0	0	0.6	0	0	0.25	0	0	0	0	0	0	0	0.485714	E1.4.7.1; glutamate synthase (ferredoxin)
K00926	0.0277778	0	0.359649	0.285714	0.746032	1	0.763158	0.2	0.769231	0.2	0.2	0	1	1	0.75	0.40404	0.0952381	0.763158	0	1	0.740741	0.929708	arcC; carbamate kinase
ko00920										00920_Sulfur_metabolism
K00958	0	0	0	0	0	0	0	0	0	0	0	0	0	0	0	0	0	0	0	0	0	1	sat, met3; sulfate adenylyltransferase
K00860	0	0	0	0	0	0	0	0	0	0	0	0	0	0	0	0	0	0	0	0	0	1	cysC; adenylylsulfate kinase
K06881	0.972222	0.966667	0.991228	0.333333	1	1	0.894737	1	1	1	0.2	1	0	0.75	1	0.252525	0.333333	0.789474	0.888889	1	0.666667	0.13063	nrnA; bifunctional oligoribonuclease and PAP phosphatase NrnA
K00394	0	0	0	0	0	0	0	0	0	0	0	0	0	0	0	0	0	0	0	0	0	1	aprA; adenylylsulfate reductase, subunit A
K00395	0	0	0	0	0	0	0	0	0	0	0	0	0	0	0	0	0	0	0	0	0.037037	1	aprB; adenylylsulfate reductase, subunit B
K11180	0	0	0	0	0	0	0	0	0	0	0	0	0	0	0	0	0	0	0	0	0	1	dsrA; dissimilatory sulfite reductase alpha subunit
K11181	0	0	0	0	0	0	0	0	0	0	0	0	0	0	0	0	0	0	0	0	0	1	dsrB; dissimilatory sulfite reductase beta subunit
K16950	0	0	0	0	0	0	0	0	0	0.2	0.4	0	0	0	0	0.010101	0	0	0	0	0	0.228571	asrA; anaerobic sulfite reductase subunit A
K16951	0	0	0	0	0	0	0	0	0	0.2	0.4	0	0	0	0	0.010101	0	0	0	0	0	0.228571	asrB; anaerobic sulfite reductase subunit B
K00385	0	0	0	0	0	0	0	0	0	0.2	0.4	0	0	0	0	0.010101	0	0	0	0	0	0.228571	asrC; anaerobic sulfite reductase subunit C
K08358	0	0	0	0	0	0	0	0	0	0	0	0	0	0	0	0	0	0	0	0	0	1	ttrB; tetrathionate reductase subunit B
K08352	0	0	0	0	0	0	0	0	0	0	0	0	0	0	0	0	0	0	0	0	0	1	phsA, psrA; thiosulfate reductase / polysulfide reductase chain A
K00640	0	0	0	0	0	0	0	0	0	0.8	1	0.047619	0	1	1	0.222222	0.666667	0.868421	0.888889	0.8	0.666667	6.80434e-05	cysE; serine O-acetyltransferase
K01738	0	0	0	0	0	0	0	0	0	1	1	0.047619	0	1	1	0.282828	0.666667	0.868421	0.888889	0.8	0.925926	6.46412e-05	cysK; cysteine synthase A
K00651	0	0	0	0	0	0	0	0	0	0	0.6	0	0	0	0	0.030303	0	0	0	0	0	0.485714	metA; homoserine O-succinyltransferase
K07307	0	0	0	0	0	0	0	0	0	0	0	0	0	0	0	0	0	0	0	0	0	1	dmsB; anaerobic dimethyl sulfoxide reductase subunit B (DMSO reductase iron- sulfur subunit)
ko00061										00061_Fatty_acid_biosynthesis
K01946	0	0	0	0	0	0	0	0	0	0.4	0	0	0	0	0	0	0	0	0	0	0.037037	0.485714	ACACB; acetyl-CoA carboxylase / biotin carboxylase 2
K01962	0.0277778	0.0333333	0	0	0	0	0	0	0	0.8	0.6	1	0	1	0.5	0.030303	0	0.815789	0.5	1	0.851852	0.00118055	accA; acetyl-CoA carboxylase carboxyl transferase subunit alpha
K02160	0.0277778	0.0333333	0	0	0	0	0	0	0	0.8	0.2	1	0	1	0	0.030303	0	0.894737	0.5	0.8	0.703704	0.00498078	accB, bccP; acetyl-CoA carboxylase biotin carboxyl carrier protein
K01961	0.0277778	0.0333333	0	0	0	0	0	0	0	0.4	0.6	1	0	1	0.5	0.040404	0	0.842105	0.5	0.8	0.925926	0.000789304	accC; acetyl-CoA carboxylase, biotin carboxylase subunit
K01963	0.0277778	0.0333333	0	0	0	0	0	0	0	0.8	0.6	1	0	1	0.5	0.030303	0	0.815789	0.5	1	0.851852	0.00118055	accD; acetyl-CoA carboxylase carboxyl transferase subunit beta
K02078	0.944444	0.966667	0.859649	0.285714	1	1	0.973684	1	1	0.8	0.6	1	1	1	1	0.181818	0.761905	0.947368	0.944444	1	0.925926	0.549117	acpP; acyl carrier protein
K00645	0.0277778	0.0333333	0	0	0	0	0	0	0	0.8	0.6	1	0	1	0.5	0.040404	0	0.736842	0.5	1	0.111111	0.000772293	fabD; [acyl-carrier-protein] S-malonyltransferase
K00648	0.0277778	0.0333333	0	0	0	0	0	0	0	0.8	0.6	0.904762	0	1	0	0	0.0952381	0.973684	0.5	1	0.925926	0.00355187	fabH; 3-oxoacyl-[acyl-carrier-protein] synthase III
K09458	0.0277778	0.0333333	0	0	0	0	0	0	0	0.6	0.6	1	0	1	0.5	0.030303	0	0.815789	0.5	1	0.740741	0.00118055	fabF; 3-oxoacyl-[acyl-carrier-protein] synthase II
K00059	0.0277778	0.0333333	0	0	0	0	0	0	0.0769231	0.8	1	1	0	1	0.75	0.575758	0.285714	0.947368	0.5	1	0.925926	0.000163304	fabG; 3-oxoacyl-[acyl-carrier protein] reductase
K02372	0.0277778	0.0333333	0	0	0	0	0	0	0	0.8	0.6	1	0	1	0.5	0.030303	0	0.736842	0.5	1	0.777778	0.00118055	fabZ; 3-hydroxyacyl-[acyl-carrier-protein] dehydratase
K02371	0	0.0333333	0	0	0	0	0	0	0	0.8	0.6	0.952381	0	1	0.5	0.010101	0	0.342105	0.5	0.2	0.259259	0.000741673	fabK; enoyl-[acyl-carrier protein] reductase II
K01897	0	0	0	0	0	0	0	0	0	0	0	0	0	0	0	0.020202	0	0	0.0555556	0	0	0.485714	ACSL, fadD; long-chain acyl-CoA synthetase
ko00071										00071_Fatty_acid_degradation
K00626	0	0.0333333	0	0	0	0	0	0	0	0.2	0.6	0.904762	0	1	0	0	0.142857	0.973684	0.111111	0.8	0.740741	0.00190522	E2.3.1.9, atoB; acetyl-CoA C-acetyltransferase
K00632	0	0	0	0	0	0	0	0	0	0	0	0	0	0	0	0	0	0	0	0	0	1	fadA, fadI; acetyl-CoA acyltransferase
K00022	0	0	0	0	0	0	0	0	0	0	0	0	0	0	0	0	0	0	0	0	0	1	HADH; 3-hydroxyacyl-CoA dehydrogenase
K01692	0	0	0	0	0	0	0	0	0	0.2	0.2	0	0	0	0	0	0	0	0	0	0	0.485714	paaF, echA; enoyl-CoA hydratase
K07516	0	0	0	0	0	0	0	0	0	0	0	0	0	0	0	0	0	0	0	0	0	1	fadN; 3-hydroxyacyl-CoA dehydrogenase
K00248	0	0	0	0	0	0	0	0	0	0.2	0.6	0.47619	0	0.5	0	0	0.0952381	0.131579	0.111111	0	0.148148	0.004069	ACADS, bcd; butyryl-CoA dehydrogenase
K00249	0	0	0	0	0	0	0	0	0	0	0	0	0	0	0	0	0	0	0	0	0	1	ACADM, acd; acyl-CoA dehydrogenase
K01897	0	0	0	0	0	0	0	0	0	0	0	0	0	0	0	0.020202	0	0	0.0555556	0	0	0.485714	ACSL, fadD; long-chain acyl-CoA synthetase
K05297	0	0	0	0.0952381	0	0	0	0	0	0	0.4	0	0	0	0.75	0.040404	0.047619	0.0526316	0	0	0	0.185095	rubB, alkT; rubredoxin---NAD+ reductase
K04072	0	0.0333333	0	0.190476	0	0	0.368421	0	0	1	0.4	1	0	0.5	0	0.181818	0.952381	0.105263	0.111111	0	0	0.0729766	adhE; acetaldehyde dehydrogenase / alcohol dehydrogenase
K13953	0	0	0.368421	0	0	0.0806452	0.131579	0	0.153846	0	0	0	0	0	0	0	0	0	0	0	0.037037	0.0599735	adhP; alcohol dehydrogenase, propanol-preferring
K13954	0	0	0	0	0	0	0	0	0	0	0	0	0	0.25	0	0.010101	0	0	0	0	0	0.485714	yiaY; alcohol dehydrogenase
K00001	0	0.0333333	0.100877	0.238095	0.00793651	0	0	0	0	0.2	0.6	0.0952381	0	0.75	0	0.040404	0.333333	0.263158	0.0555556	0.6	0.444444	0.0109278	E1.1.1.1, adh; alcohol dehydrogenase
K00128	0	0.0333333	0.144737	0.142857	0.198413	0	0	0	0	0.8	0.6	0.952381	0	0.5	0.25	0.0707071	0.0952381	0.815789	0.833333	1	0.777778	0.00177593	ALDH; aldehyde dehydrogenase (NAD+)
ko00072										00072_Synthesis_and_degradation_of_ketone_bodies
K01641	0	0.0333333	0	0	0	0	0	0	0	0	0	0.857143	0	0	0	0	0	0.0263158	0	0	0	0.851128	E2.3.3.10; hydroxymethylglutaryl-CoA synthase
K01640	0	0	0	0	0	0	0	0	0	0	0	0	0	0	0	0	0	0	0	0	0	1	E4.1.3.4, HMGCL, hmgL; hydroxymethylglutaryl-CoA lyase
K01029	0	0	0	0	0	0	0	0	0	0.2	0	0	0	1	0	0	0	0.815789	0	0.4	0.148148	0.0451128	E2.8.3.5B, scoB; 3-oxoacid CoA-transferase subunit B
K00626	0	0.0333333	0	0	0	0	0	0	0	0.2	0.6	0.904762	0	1	0	0	0.142857	0.973684	0.111111	0.8	0.740741	0.00190522	E2.3.1.9, atoB; acetyl-CoA C-acetyltransferase
ko00120										00120_Primary_bile_acid_biosynthesis
K01796	0	0	0	0	0	0	0	0	0	0	0.2	0	0	0	0	0	0	0	0	0	0	1	E5.1.99.4, AMACR, mcr; alpha-methylacyl-CoA racemase
K01442	0	0.0333333	0	0	0.0238095	0	0	0	0	0.4	0.6	0	0	0	0	0.191919	0.666667	0	0	0	0	0.352941	E3.5.1.24; choloylglycine hydrolase
ko00121										00121_Secondary_bile_acid_biosynthesis
K01442	0	0.0333333	0	0	0.0238095	0	0	0	0	0.4	0.6	0	0	0	0	0.191919	0.666667	0	0	0	0	0.352941	E3.5.1.24; choloylglycine hydrolase
ko00140										00140_Steroid_hormone_biosynthesis
K12343	0	0.0333333	0	0	0	0	0	0	0	0	0	0.666667	0	0	0	0.020202	0	0.684211	0.0555556	1	0.37037	0.0566563	SRD5A1; 3-oxo-5-alpha-steroid 4-dehydrogenase 1
ko00561										00561_Glycerolipid_metabolism
K00865	0	0.0333333	0	0	0	0	0	0	0	0.8	0.8	0.142857	0	0.5	0.75	0.010101	0.0952381	0.605263	0.0555556	0.6	0.148148	0.000142891	glxK, garK; glycerate 2-kinase
K00128	0	0.0333333	0.144737	0.142857	0.198413	0	0	0	0	0.8	0.6	0.952381	0	0.5	0.25	0.0707071	0.0952381	0.815789	0.833333	1	0.777778	0.00177593	ALDH; aldehyde dehydrogenase (NAD+)
K00002	0	0	0	0	0.706349	0	0	0	0	0	0	0	0	0	0	0	0	0	0	0.2	0.0740741	1	AKR1A1, adh; alcohol dehydrogenase (NADP+)
K05878	0	0	0.149123	0.0952381	0	0.951613	0.105263	0.1	0.461538	0	0.2	0	0	0	0	0	0	0	0	0	0.0740741	0.0167625	dhaK; dihydroxyacetone kinase, N-terminal domain
K05879	0	0	0.140351	0.0952381	0	0.951613	0.105263	0.1	0.461538	0	0.2	0	0	0	0	0.010101	0	0	0	0	0.0740741	0.0272786	dhaL; dihydroxyacetone kinase, C-terminal domain
K00005	0	0	0	0	0	0	0.0263158	0	0	0.4	0.2	0	0	0	0	0	0.142857	0	0	0	0.037037	0.163202	gldA; glycerol dehydrogenase
K00864	0	0	0.482456	0.238095	0.97619	0.935484	0.526316	0.5	0.846154	1	0.8	0.142857	0.777778	1	0.5	0.131313	0.904762	0.973684	0.888889	1	0.851852	0.123196	glpK, GK; glycerol kinase
K03621	0.972222	1	0.868421	0.428571	1	1	1	1	1	1	0.4	0.761905	0.222222	1	0.75	0.131313	0.666667	0.894737	0.888889	0.8	0.962963	0.0182254	plsX; glycerol-3-phosphate acyltransferase PlsX
K08591	0.972222	0.866667	0.842105	0.285714	0.960317	1	1	1	1	1	1	1	0.111111	0.5	0.75	0.151515	0.285714	0.894737	1	1	0.888889	0.456932	plsY; glycerol-3-phosphate acyltransferase PlsY
K00655	0.972222	0.8	1	0.238095	1	1	1	1	1	0.4	0.4	0.904762	0.222222	0	0	0.10101	0.047619	0.789474	0.111111	0.8	0.037037	0.000221141	plsC; 1-acyl-sn-glycerol-3-phosphate acyltransferase
K00901	0.0277778	0	0.00877193	0.238095	0.031746	0	0.684211	0	0	0.8	0.6	0	1	0	0	0.646465	0	0	0	0	0	0.775232	dgkA, DGK; diacylglycerol kinase (ATP)
K07029	0	0	0.00438596	0	0	0	0	0	0	0.8	0	1	0	0	0	0.0505051	0	0.842105	0.944444	0.8	0	0.0232198	dagK; diacylglycerol kinase (ATP)
K01046	0.972222	0	0.447368	0	0	1	0	0	0	0	0	0	0	0	0	0	0	0.0263158	0	0.2	0	0.278019	lip, TGL2; triacylglycerol lipase
K19002	0	0.566667	0	0	0	0	0	0	0	0	0.4	0.904762	0	1	0	0.353535	0.142857	0.0526316	0.944444	0	0.037037	0.0214031	mgs, bgsB; 1,2-diacylglycerol 3-alpha-glucosyltransferase
K03429	0	0	0	0	0	0	0	0	0	0.2	0	0	0	0	0	0	0	0	0	0	0	1	ugtP; processive 1,2-diacylglycerol beta-glucosyltransferase
K19004	0	0	0	0	0.761905	0	0	0	0	0	0	0	0	0	0	0	0	0	0	0	0	0.428571	K19004; processive 1,2-diacylglycerol beta-glycosyltransferase
K13677	0	0	0	0	0	0	0	0	0	0	0	0.904762	0	0	0	0.020202	0.333333	0.0263158	0.0555556	0	0	0.0451128	dgs, bgsA; 1,2-diacylglycerol-3-alpha-glucose alpha-1,2-glucosyltransferase
K07406	0	0	0	0	0	0	0	0	0	0.4	0	0	0	0	0.5	0.010101	0.0952381	0.605263	0.111111	0.4	0.037037	0.004069	melA; alpha-galactosidase
K07407	0	0	0	0	0	0	0	0	0	1	0.6	0	0	0.25	0.5	0	0.238095	0.789474	0.0555556	0.8	0.222222	0.00107849	E3.2.1.22B, galA, rafA; alpha-galactosidase
K00086	0	0	0	0	0	0	0	0	0	0	0	0	0	0	0	0	0	0	0	0	0	1	dhaT; 1,3-propanediol dehydrogenase
ko00564										00564_Glycerophospholipid_metabolism
K00057	0.944444	0.966667	0.850877	0.380952	0.222222	0.903226	1	1	1	1	1	1	0.111111	1	0.75	0.151515	0.571429	0.868421	1	1	0.851852	0.985711	gpsA; glycerol-3-phosphate dehydrogenase (NAD(P)+)
K00111	0	0	0.337719	0.238095	0.97619	0.951613	0.526316	0.5	0.692308	0.6	0.4	0.047619	0.666667	0.75	0.75	0.020202	0.619048	0.842105	0.111111	1	0.518519	0.541956	glpA, glpD; glycerol-3-phosphate dehydrogenase
K03621	0.972222	1	0.868421	0.428571	1	1	1	1	1	1	0.4	0.761905	0.222222	1	0.75	0.131313	0.666667	0.894737	0.888889	0.8	0.962963	0.0182254	plsX; glycerol-3-phosphate acyltransferase PlsX
K08591	0.972222	0.866667	0.842105	0.285714	0.960317	1	1	1	1	1	1	1	0.111111	0.5	0.75	0.151515	0.285714	0.894737	1	1	0.888889	0.456932	plsY; glycerol-3-phosphate acyltransferase PlsY
K00655	0.972222	0.8	1	0.238095	1	1	1	1	1	0.4	0.4	0.904762	0.222222	0	0	0.10101	0.047619	0.789474	0.111111	0.8	0.037037	0.000221141	plsC; 1-acyl-sn-glycerol-3-phosphate acyltransferase
K00980	0	0	0	0	0	0	0	0	0	0.2	0.8	0.047619	0.222222	0.25	0	0.0606061	0.0952381	0	0	0	0	0.0120743	tagD; glycerol-3-phosphate cytidylyltransferase
K00901	0.0277778	0	0.00877193	0.238095	0.031746	0	0.684211	0	0	0.8	0.6	0	1	0	0	0.646465	0	0	0	0	0	0.775232	dgkA, DGK; diacylglycerol kinase (ATP)
K07029	0	0	0.00438596	0	0	0	0	0	0	0.8	0	1	0	0	0	0.0505051	0	0.842105	0.944444	0.8	0	0.0232198	dagK; diacylglycerol kinase (ATP)
K01048	0	0	0.00438596	0	0	0.903226	0.842105	0.8	0.923077	0.2	0	0	0	0	0	0.020202	0.0952381	0.0263158	0	0	0	0.291641	pldB; lysophospholipase
K01126	0	0	0.298246	0.0952381	0.769841	0.983871	0.315789	0.4	0.538462	0.4	0.8	0.714286	0.222222	0	1	0.131313	0.142857	0	0	0.2	0	0.560297	E3.1.4.46, glpQ, ugpQ; glycerophosphoryl diester phosphodiesterase
K00866	0	0	0.824561	0	0.0238095	0.580645	0	0	0	0	0	0	0	0	0	0	0	0	0	0	0	0.0631579	CKI1; choline kinase
K04019	0	0	0	0	0	0	0	0	0	0	0	0	0	0	0	0	0	0	0	0	0	1	eutA; ethanolamine utilization protein EutA
K03735	0	0	0	0	0	0	0	0	0	0	0	0	0	0	0	0	0	0	0	0	0	1	eutB; ethanolamine ammonia-lyase large subunit
K03736	0	0	0	0	0	0	0	0	0	0	0	0	0	0	0	0	0	0	0	0	0	1	eutC; ethanolamine ammonia-lyase small subunit
K00551	0	0.466667	0	0	0	0	0	0	0	0	0	0	0	0	0	0	0	0	0	0	0	0.428571	PEMT; phosphatidylethanolamine N-methyltransferase
K00981	0.972222	0.7	0.754386	0.0952381	0.984127	1	0.157895	0.766667	0.230769	0.2	0	1	0	0	0.25	0.131313	0.285714	0.894737	0.944444	0.8	0.185185	0.253162	E2.7.7.41, CDS1, CDS2, cdsA; phosphatidate cytidylyltransferase
K17103	0	1	0	0	0	0	0	0	0	0	0.4	0	0	0	0	0.111111	0	0	0	0	0.0740741	0.603008	CHO1, pssA; CDP-diacylglycerol---serine O-phosphatidyltransferase
K01613	0	1	0	0	0	0	0	0	0	0	0.4	0	0	0	0	0.161616	0	0	0	0	0	1	psd, PISD; phosphatidylserine decarboxylase
K00995	1	0.933333	0.960526	0.333333	0.992063	1	0.947368	1	1	1	0.8	1	1	1	0.75	0.59596	0.52381	0.947368	1	1	0.851852	0.755227	pgsA, PGS1; CDP-diacylglycerol---glycerol-3-phosphate 3-phosphatidyltransferase
K01095	0	0.0333333	0	0	0	0	0	0	0	1	0.2	0.952381	0	1	0.75	0.111111	0.047619	1	1	1	0.925926	8.50543e-05	pgpA; phosphatidylglycerophosphatase A
K06131	0.916667	0.0333333	0.442982	0.238095	0.031746	1	0.0263158	1	1	1	1	1	0.111111	0.25	0.75	0.262626	0.571429	0.789474	0.388889	0.4	0.296296	0.659177	clsA_B; cardiolipin synthase A/B
ko00565										00565_Ether_lipid_metabolism
K00803	0	0	0	0	0	0	0	0	0	0	0	0	0	0.5	0.5	0	0.0952381	0	0	0	0	0.228571	AGPS, agpS; alkyldihydroxyacetonephosphate synthase
ko00600										00600_Sphingolipid_metabolism
K01201	0	0	0	0	0	0	0	0	0	0.2	0	0.666667	0	0.25	0	0	0	0.710526	0.111111	1	0.407407	0.0120743	GBA, srfJ; glucosylceramidase
K01190	0	0	0.0175439	0	0	0.370968	0	0	0.153846	0.6	0.4	0.0952381	0	0.75	0.5	0.040404	0.333333	0.789474	0.0555556	0.8	0.222222	0.00279318	lacZ; beta-galactosidase
K07406	0	0	0	0	0	0	0	0	0	0.4	0	0	0	0	0.5	0.010101	0.0952381	0.605263	0.111111	0.4	0.037037	0.004069	melA; alpha-galactosidase
K07407	0	0	0	0	0	0	0	0	0	1	0.6	0	0	0.25	0.5	0	0.238095	0.789474	0.0555556	0.8	0.222222	0.00107849	E3.2.1.22B, galA, rafA; alpha-galactosidase
ko00590										00590_Arachidonic_acid_metabolism
K00432	0.916667	0.0333333	0	0.238095	0	0	0	0	0	0.8	0.6	1	0	1	0	0	0.0952381	0.894737	0.888889	1	0.777778	0.031317	gpx; glutathione peroxidase
ko01040										01040_Biosynthesis_of_unsaturated_fatty_acids
K00059	0.0277778	0.0333333	0	0	0	0	0	0	0.0769231	0.8	1	1	0	1	0.75	0.575758	0.285714	0.947368	0.5	1	0.925926	0.000163304	fabG; 3-oxoacyl-[acyl-carrier protein] reductase
ko00230										00230_Purine_metabolism
K01515	0	0	0	0	0	0	0	0	0	1	1	0	0	0.5	0.75	0.0909091	0.619048	0.710526	0	0.2	0.740741	0.00103766	nudF; ADP-ribose pyrophosphatase
K01839	0	0.0333333	0.991228	0	0	0	0	0	0	1	0.6	1	0.222222	1	0.75	0.414141	0.809524	0.947368	0.888889	1	0.925926	0.000374239	deoB; phosphopentomutase
K01835	0	0	0	0	0	0	0	0	0	0	0	0	0	0	0	0	0	0	0	0	0	1	pgm; phosphoglucomutase
K15778	0	0	0	0	0	0	0	0	0	0	0	0	0	0	0	0.606061	0	0	0	0	0	1	pmm-pgm; phosphomannomutase / phosphoglucomutase
K00948	0.972222	0.0333333	1	0.761905	1	1	1	1	1	1	1	1	1	1	0.75	0.383838	0.904762	0.842105	0.888889	1	0.814815	0.557425	PRPS, prsA; ribose-phosphate pyrophosphokinase
K00764	0	0	0.00438596	0	0	0	0.131579	0	0	0.8	1	0	0	1	0	0.030303	0	0.0526316	0	0.6	0	0.0736842	purF, PPAT; amidophosphoribosyltransferase
K01945	0	0	0.00438596	0	0	0	0.131579	0	0	0.8	1	0	0	1	0	0.030303	0	0.0526316	0	0.6	0.037037	0.0396285	purD; phosphoribosylamine---glycine ligase
K11175	0	0	0.00438596	0	0	0	0.131579	0	0	0.8	1	0	0	1	0	0.040404	0	0.0526316	0	0.4	0	0.0736842	purN; phosphoribosylglycinamide formyltransferase 1
K01492	0	0	0	0	0	0	0	0	0	0	0.4	0	0	0	0	0	0	0	0	0	0	1	purNH; phosphoribosylglycinamide/phosphoribosylaminoimidazolecarboxamide formyltransferase
K01952	0	0	0.00438596	0	0	0	0.131579	0	0	0.8	1	0	0	1	0	0.030303	0.047619	0.0526316	0	0.6	0	0.0415745	purL, PFAS; phosphoribosylformylglycinamidine synthase
K01933	0	0	0.00438596	0	0	0	0.131579	0	0	0.8	1	0	0	1	0	0.040404	0	0.0526316	0	0.6	0	0.0736842	purM; phosphoribosylformylglycinamidine cyclo-ligase
K01589	0	0	0	0	0	0	0	0	0	0.8	0	0	0	1	0	0.010101	0	0.0526316	0	0.4	0	0.0451128	purK; 5-(carboxyamino)imidazole ribonucleotide synthase
K01588	0	0	0.00438596	0	0	0	0.131579	0	0	0.8	1	0	0	1	0	0.030303	0	0.0526316	0	0.4	0	0.0736842	purE; 5-(carboxyamino)imidazole ribonucleotide mutase
K01923	0	0	0.00438596	0	0	0	0.131579	0	0	0.8	1	0	0	1	0	0.030303	0	0.0526316	0	0.6	0	0.0736842	purC; phosphoribosylaminoimidazole-succinocarboxamide synthase
K01756	0	0.0333333	0.00877193	0.380952	0.031746	0.951613	1	1	1	1	0.8	0.904762	1	1	0.5	0.0909091	0.666667	0.921053	0.833333	0.8	0.481481	0.385752	purB, ADSL; adenylosuccinate lyase
K00602	0	0	0.00438596	0	0	0	0.131579	0	0	1	0.8	0	0	1	0	0.030303	0.047619	0.0526316	0	0.8	0.111111	0.0182969	purH; phosphoribosylaminoimidazolecarboxamide formyltransferase / IMP cyclohydrolase
K00759	1	0.0333333	1	0.428571	1	1	1	1	1	1	1	1	0.222222	1	0.75	0.131313	0.714286	0.947368	1	1	0.888889	0.392349	APRT, apt; adenine phosphoribosyltransferase
K01081	0	0	0.298246	0	0	0	0	0	0	1	0.2	0	0	0.25	0	0	0	0.0263158	0	0	0.0740741	0.247855	E3.1.3.5; 5'-nucleotidase
K03787	0	0.0333333	0	0	0	0	0	0	0	0.8	0.2	0.952381	0	0	0.25	0.040404	0	0.736842	0.111111	1	0.185185	0.00190522	surE; 5'-nucleotidase
K03783	0	0	0	0	0	0	0.315789	0	0	0.4	0.6	0	0	1	0	0.121212	0.619048	0.289474	0	0	0.148148	0.0406015	punA, PNP; purine-nucleoside phosphorylase
K03784	1	0.0333333	1	0.809524	1	1	1	0.933333	1	1	1	1	1	1	1	0.919192	0.904762	0.842105	1	1	0.925926	0.805882	deoD; purine-nucleoside phosphorylase
K01239	0	0	0	0	0	0	0	0	0	0.6	0.2	0	0	0.25	0	0	0	0	0	0	0	0.228571	iunH; purine nucleosidase
K10213	0	0	0	0	0	0	0	0	0	0	0	0	0	0.5	0	0	0.047619	0.0263158	0	0	0.444444	0.103759	rihB; ribosylpyrimidine nucleosidase
K00760	1	0.0333333	0.921053	0.428571	1	1	1	1	1	1	1	1	0.222222	1	0.75	0.171717	0.666667	0.789474	0.888889	1	0.777778	0.384527	hprT, hpt, HPRT1; hypoxanthine phosphoribosyltransferase
K00088	0	0.0333333	0.0131579	0.857143	0.015873	0	0.947368	1	1	1	1	0.142857	0	1	0	0.111111	0.285714	0.789474	0.111111	1	0.333333	0.488987	IMPDH, guaB; IMP dehydrogenase
K00940	0	0	0	0	0	0	0	0	0	0	0.2	0	0	0	0	0.0606061	0	0.394737	0.0555556	0.8	0	0.0451128	ndk, NME; nucleoside-diphosphate kinase
K02428	0	0	0	0	0	0	0	0	0	0	0	0	0	0	0	0	0	0	0	0	0	1	rdgB; XTP/dITP diphosphohydrolase
K03816	0	0	0.00438596	0	0	0	0	0	0	1	0.6	0	0	0.5	0	0.040404	0.0952381	0	0	0	0	0.0451128	xpt; xanthine phosphoribosyltransferase
K00087	0	0	0	0	0	0	0	0	0	0	0.2	0	0	0.75	0	0.010101	0.047619	0.184211	0	0.2	0.888889	0.0108359	ygeS, xdhA; xanthine dehydrogenase molybdenum-binding subunit
K13479	0	0	0	0	0	0	0	0	0	0	0	0	0	0	0	0	0	0.0263158	0	0	0.037037	0.485714	ygeT, xdhB; xanthine dehydrogenase FAD-binding subunit
K01951	0	0.0333333	0.0175439	0.52381	0.214286	0	0.947368	1	1	1	1	0.142857	0	1	0	0.111111	0.428571	0.763158	0.111111	1	0.333333	0.581965	guaA, GMPS; GMP synthase (glutamine-hydrolysing)
K00364	0	0.0333333	0.00877193	0	0	0.693548	0.947368	0.9	0.923077	0	0	0.904762	0.222222	0.25	0	0	0.047619	0.657895	0.0555556	1	0.185185	0.874232	E1.7.1.7, guaC; GMP reductase
K01487	0	0	0	0	0	0	0	0	0	0.6	0	0	0.222222	0.75	0	0.313131	0.333333	0.263158	0.222222	0.4	0.703704	0.00107849	E3.5.4.3, guaD; guanine deaminase
K00942	0.916667	0.966667	1	0.952381	1	1	1	1	1	1	1	1	1	1	0.75	0.747475	0.809524	0.973684	1	1	0.962963	0.562141	E2.7.4.8, gmk; guanylate kinase
K00873	0.972222	0.966667	1	1	1	1	1	1	1	1	1	1	1	1	0.75	0.555556	0.952381	0.973684	0.833333	1	0.777778	0.108713	PK, pyk; pyruvate kinase
K00525	0.0277778	0.966667	0.311404	0.809524	1	1	0.842105	0.9	0.923077	0.8	0.8	1	1	1	0.75	0.010101	0.047619	0.842105	0.833333	1	0.851852	0.764213	E1.17.4.1A, nrdA, nrdE; ribonucleoside-diphosphate reductase alpha chain
K00526	0	0.933333	0.302632	0.666667	0.97619	1	0.552632	0.9	0.769231	0.4	0.8	1	0.777778	0	0	0	0.047619	0.0263158	0	0	0	0.0383289	E1.17.4.1B, nrdB, nrdF; ribonucleoside-diphosphate reductase beta chain
K00527	0	0.0333333	0	0.428571	0	0	0.473684	0	0	1	1	1	0	0.5	0	0.929293	1	0.0789474	0.166667	0	0.037037	0.0254584	rtpR; ribonucleoside-triphosphate reductase (thioredoxin)
K00904	0	0	0.754386	0	0.198413	0.822581	0.868421	0.966667	0.923077	0.6	0.4	0.619048	0	0	0	0.010101	0.142857	0	0.0555556	0	0.037037	0.104862	DGUOK; deoxyguanosine kinase
K15518	0	0	0	0	0	0	0	0	0	0.4	0	0	0	0	0	0	0	0	0	0	0	1	dgk; deoxyguanosine kinase
K01129	0	0	0	0	0	0	0	0	0	0	0.6	0	0	0	0	0.454545	0	0.0263158	0	0	0	0.228571	dgt; dGTPase
K03040	1	1	1	0.857143	1	1	1	1	1	0.8	0.8	1	0.222222	1	1	0.939394	0.952381	0.973684	1	1	0.925926	0.0469261	rpoA; DNA-directed RNA polymerase subunit alpha
K03043	1	0.966667	0.995614	0.619048	1	1	1	1	1	0.8	1	1	1	1	1	0.919192	0.904762	0.973684	1	0.6	1	0.391375	rpoB; DNA-directed RNA polymerase subunit beta
K03046	1	0.966667	0.995614	1	1	1	1	1	1	0.8	1	1	1	1	1	0.89899	0.952381	0.921053	0.944444	1	1	0.0785493	rpoC; DNA-directed RNA polymerase subunit beta'
K03048	0.972222	0.966667	0	0.52381	1	1	0.605263	0.9	0.846154	0.2	0.6	1	0	0.25	0	0.030303	0.428571	0.763158	0.777778	1	0	0.0827544	rpoE; DNA-directed RNA polymerase subunit delta
K03060	0	0.966667	0	0	0	0	0	0	0	1	0	1	0	0.75	0.75	0.888889	0	0.973684	1	1	0.962963	0.00692001	rpoZ; DNA-directed RNA polymerase subunit omega
K02335	1	0.9	0.982456	0.47619	1	1	1	1	1	1	1	1	0.555556	1	1	0.949495	0.619048	0.815789	1	1	0.925926	0.731446	DPO1, polA; DNA polymerase I
K02337	1	0.866667	0.995614	0.428571	1	1	0.473684	1	1	1	0.8	1	0	0.5	1	0.40404	0.142857	0.842105	0.833333	0.8	0.037037	0.0559487	DPO3A1, dnaE; DNA polymerase III subunit alpha
K03763	1	0.9	1	0.428571	1	1	1	1	1	0.8	1	1	1	1	1	0.929293	0.952381	1	1	1	0.925926	0.892968	DPO3A2, polC; DNA polymerase III subunit alpha, Gram-positive type
K02338	0.916667	0.933333	0.807018	0.238095	0.960317	1	0.157895	1	1	0.8	0.4	0.857143	0	0.75	0.75	0.525253	0.047619	0.263158	0.0555556	0.2	0.851852	0.0109822	DPO3B, dnaN; DNA polymerase III subunit beta
K02343	0.972222	0.933333	0.890351	0.571429	0.960317	1	0.5	1	1	1	0.4	1	1	1	1	0.262626	0.761905	0.789474	0.777778	1	0.62963	0.970993	DPO3G, dnaX; DNA polymerase III subunit gamma/tau
K02340	0.861111	0.533333	0.679825	0.0952381	0.960317	1	0.0263158	0.933333	0.230769	0	0	0.857143	0	0	0	0.010101	0	0	0.0555556	0	0	0.000146293	DPO3D1, holA; DNA polymerase III subunit delta
K02341	0.833333	0.566667	0.614035	0.0952381	0.960317	1	0.526316	0.933333	0.769231	0.6	0.4	0.857143	0	0	0.25	0.0808081	0.047619	0.0526316	0.111111	0	0.111111	0.00223523	DPO3D2, holB; DNA polymerase III subunit delta'
K02342	0	0	0	0	0	0	0	0.0666667	0.230769	0.8	0.8	0	0	0	0	0.10101	0	0.0526316	0	0	0.037037	0.409863	DPO3E, dnaQ; DNA polymerase III subunit epsilon
K01139	0.416667	0	0	0.238095	0.238095	0	0	0	0	0	0.2	0	0	0	0	0.121212	0	0	0	0	0	0.234233	spoT; GTP diphosphokinase / guanosine-3',5'-bis(diphosphate) 3'-diphosphatase
K01514	0	0	0	0	0	0	0	0	0	0	0	0.714286	0	0	0	0	0.0952381	0	0	0	0	0.485714	PRUNE, PPX1; exopolyphosphatase
K00951	0.583333	0.866667	0.00877193	0	0	1	1	1	1	1	1	1	0	1	0.75	0.919192	1	1	1	1	0.888889	0.189661	relA; GTP pyrophosphokinase
K07816	0	0	0	0	0	0	0	0	0	1	0	0	0	0	0.25	0.0606061	0	0	0	0	0	0.228571	E2.7.6.5X; putative GTP pyrophosphokinase
K01768	0	0	0	0	0	0	0	0	0	0	0.2	0	0	0.25	0	0.010101	0.190476	0	0	0.2	0	0.0451128	E4.6.1.1; adenylate cyclase
K01939	0	0.0333333	0.00877193	0.809524	0.031746	0.983871	1	1	1	0.8	0.8	0.904762	0.888889	1	0.5	0.121212	0.666667	0.921053	0.833333	0.8	0.481481	0.930691	purA, ADSS; adenylosuccinate synthase
K15519	0	0	0	0	0	0	0	0	0	0.4	0	0	0	0	0	0	0	0	0	0	0	1	dck; deoxyadenosine/deoxycytidine kinase
K01486	0	0	0	0	0	0	0	0	0	0.8	0	0	0	0.75	0	0.111111	0.047619	0.342105	0	0.6	0.851852	0.0120743	ade; adenine deaminase
K01119	0	0	0	0	0	0	0	0	0	0.6	0.2	0	0	0.5	0	0.010101	0	0.0526316	0	0	0.037037	0.0278638	cpdB; 2',3'-cyclic-nucleotide 2'-phosphodiesterase / 3'-nucleotidase
K00939	1	0.966667	1	0.619048	1	1	1	1	1	0.8	0.8	1	1	1	0.75	0.808081	0.904762	0.947368	0.888889	1	0.814815	0.0697173	adk, AK; adenylate kinase
K00962	0	0.933333	0	0	0	0	0.552632	0	0.0769231	1	1	1	0	1	0.75	0.949495	0.952381	1	1	1	0.925926	0.00023475	pnp, PNPT1; polyribonucleotide nucleotidyltransferase
K00860	0	0	0	0	0	0	0	0	0	0	0	0	0	0	0	0	0	0	0	0	0	1	cysC; adenylylsulfate kinase
K00958	0	0	0	0	0	0	0	0	0	0	0	0	0	0	0	0	0	0	0	0	0	1	sat, met3; sulfate adenylyltransferase
K00839	0	0	0	0	0	0	0	0	0	0.2	0	0	0	1	0	0.010101	0	0.0263158	0	0	0.0740741	0.0451128	pucG; (S)-ureidoglycine---glyoxylate transaminase
K01428	0.972222	0	0	0	0	0	0	0	0	0	0	0	0	0	0	0	0	0	0	0	0	0.428571	ureC; urease subunit alpha
K01429	0.972222	0	0	0	0	0	0	0	0	0	0	0	0	0	0	0	0	0	0	0	0	0.428571	ureB; urease subunit beta
K01430	0.972222	0	0	0	0	0	0	0	0	0	0	0	0	0	0	0	0	0	0	0	0	0.428571	ureA; urease subunit gamma
K00926	0.0277778	0	0.359649	0.285714	0.746032	1	0.763158	0.2	0.769231	0.2	0.2	0	1	1	0.75	0.40404	0.0952381	0.763158	0	1	0.740741	0.929708	arcC; carbamate kinase
ko00240										00240_Pyrimidine_metabolism
K01955	0	0	0.00877193	0	0	0	0.131579	0	0	0.6	0.6	0.52381	0	0.25	0	0.0909091	0	0	0	0	0	0.209421	carB, CPA2; carbamoyl-phosphate synthase large subunit
K01956	0	0	0.00877193	0	0	0	0.131579	0	0	0.6	0.4	0	0	0.25	0	0.0808081	0	0	0	0	0	0.391862	carA, CPA1; carbamoyl-phosphate synthase small subunit
K00609	0	0	0.00877193	0.238095	0	0	0.368421	0	0.538462	0.8	0.8	0	0	1	0	0.0909091	0.047619	0	0	0	0	0.856854	pyrB, PYR2; aspartate carbamoyltransferase catalytic subunit
K01465	0	0	0	0.238095	0	0	0.236842	0.0666667	0.384615	0.8	0.8	0	0	1	0	0.121212	0	0.0263158	0	0	0	0.926799	URA4, pyrC; dihydroorotase
K17828	0	0	0.00877193	0.238095	0	0	0.368421	0	0.538462	0.6	0.8	0	0	1	0	0.10101	0	0	0	0	0.037037	0.869877	pyrDI; dihydroorotate dehydrogenase (NAD+) catalytic subunit
K02823	0	0	0	0.238095	0	0	0	0	0	0.8	0.8	0	0	1	0	0.0909091	0	0	0	0	0	0.206988	pyrDII; dihydroorotate dehydrogenase electron transfer subunit
K00226	0	0	0	0	0	0	0	0	0	0	0.2	0	0	0.25	0	0	0.047619	0.236842	0	0.2	0.851852	0.0232198	pyrD; dihydroorotate dehydrogenase (fumarate)
K00762	0	0	0.00877193	0.238095	0	0	0.394737	0	0.538462	0.6	1	0	0	1	0	0.0909091	0.047619	0	0	0	0	0.854159	pyrE; orotate phosphoribosyltransferase
K01591	0	0	0.00877193	0.285714	0	0	0.368421	0	0.538462	0.6	1	0	0	1	0	0.10101	0	0	0	0	0	0.962052	pyrF; orotidine-5'-phosphate decarboxylase
K09903	1	0.933333	1	0.666667	1	1	1	1	1	1	1	1	1	1	1	0.272727	1	0.947368	0.888889	0.8	0.814815	0.435161	pyrH; uridylate kinase
K00940	0	0	0	0	0	0	0	0	0	0	0.2	0	0	0	0	0.0606061	0	0.394737	0.0555556	0.8	0	0.0451128	ndk, NME; nucleoside-diphosphate kinase
K00962	0	0.933333	0	0	0	0	0.552632	0	0.0769231	1	1	1	0	1	0.75	0.949495	0.952381	1	1	1	0.925926	0.00023475	pnp, PNPT1; polyribonucleotide nucleotidyltransferase
K01937	1	1	0.671053	0.952381	0.230159	1	1	1	1	0.8	0.8	1	1	0.75	0.75	0.252525	0.761905	0.842105	0.888889	1	0.851852	0.167924	pyrG, CTPS; CTP synthase
K00945	1	0.9	0.991228	0.619048	1	1	1	1	1	0.8	1	0.952381	0.666667	1	0.75	0.212121	0.952381	1	1	1	0.814815	0.232287	cmk; CMP/dCMP kinase
K03040	1	1	1	0.857143	1	1	1	1	1	0.8	0.8	1	0.222222	1	1	0.939394	0.952381	0.973684	1	1	0.925926	0.0469261	rpoA; DNA-directed RNA polymerase subunit alpha
K03043	1	0.966667	0.995614	0.619048	1	1	1	1	1	0.8	1	1	1	1	1	0.919192	0.904762	0.973684	1	0.6	1	0.391375	rpoB; DNA-directed RNA polymerase subunit beta
K03046	1	0.966667	0.995614	1	1	1	1	1	1	0.8	1	1	1	1	1	0.89899	0.952381	0.921053	0.944444	1	1	0.0785493	rpoC; DNA-directed RNA polymerase subunit beta'
K03048	0.972222	0.966667	0	0.52381	1	1	0.605263	0.9	0.846154	0.2	0.6	1	0	0.25	0	0.030303	0.428571	0.763158	0.777778	1	0	0.0827544	rpoE; DNA-directed RNA polymerase subunit delta
K03060	0	0.966667	0	0	0	0	0	0	0	1	0	1	0	0.75	0.75	0.888889	0	0.973684	1	1	0.962963	0.00692001	rpoZ; DNA-directed RNA polymerase subunit omega
K02335	1	0.9	0.982456	0.47619	1	1	1	1	1	1	1	1	0.555556	1	1	0.949495	0.619048	0.815789	1	1	0.925926	0.731446	DPO1, polA; DNA polymerase I
K02337	1	0.866667	0.995614	0.428571	1	1	0.473684	1	1	1	0.8	1	0	0.5	1	0.40404	0.142857	0.842105	0.833333	0.8	0.037037	0.0559487	DPO3A1, dnaE; DNA polymerase III subunit alpha
K03763	1	0.9	1	0.428571	1	1	1	1	1	0.8	1	1	1	1	1	0.929293	0.952381	1	1	1	0.925926	0.892968	DPO3A2, polC; DNA polymerase III subunit alpha, Gram-positive type
K02338	0.916667	0.933333	0.807018	0.238095	0.960317	1	0.157895	1	1	0.8	0.4	0.857143	0	0.75	0.75	0.525253	0.047619	0.263158	0.0555556	0.2	0.851852	0.0109822	DPO3B, dnaN; DNA polymerase III subunit beta
K02343	0.972222	0.933333	0.890351	0.571429	0.960317	1	0.5	1	1	1	0.4	1	1	1	1	0.262626	0.761905	0.789474	0.777778	1	0.62963	0.970993	DPO3G, dnaX; DNA polymerase III subunit gamma/tau
K02340	0.861111	0.533333	0.679825	0.0952381	0.960317	1	0.0263158	0.933333	0.230769	0	0	0.857143	0	0	0	0.010101	0	0	0.0555556	0	0	0.000146293	DPO3D1, holA; DNA polymerase III subunit delta
K02341	0.833333	0.566667	0.614035	0.0952381	0.960317	1	0.526316	0.933333	0.769231	0.6	0.4	0.857143	0	0	0.25	0.0808081	0.047619	0.0526316	0.111111	0	0.111111	0.00223523	DPO3D2, holB; DNA polymerase III subunit delta'
K02342	0	0	0	0	0	0	0	0.0666667	0.230769	0.8	0.8	0	0	0	0	0.10101	0	0.0526316	0	0	0.037037	0.409863	DPO3E, dnaQ; DNA polymerase III subunit epsilon
K00876	1	0.533333	0	0.190476	0.992063	1	0.947368	1	1	1	0.8	1	0.111111	1	1	0.727273	1	1	1	1	0.888889	0.372738	udk, UCK; uridine kinase
K01081	0	0	0.298246	0	0	0	0	0	0	1	0.2	0	0	0.25	0	0	0	0.0263158	0	0	0.0740741	0.247855	E3.1.3.5; 5'-nucleotidase
K03787	0	0.0333333	0	0	0	0	0	0	0	0.8	0.2	0.952381	0	0	0.25	0.040404	0	0.736842	0.111111	1	0.185185	0.00190522	surE; 5'-nucleotidase
K00761	0.972222	0.0333333	0.97807	0.952381	1	1	1	1	1	1	1	0.952381	1	1	1	0.181818	0.714286	0.815789	0.944444	1	0.851852	0.535645	upp, UPRT; uracil phosphoribosyltransferase
K02825	0	0.0333333	0	0.238095	0	0	0.105263	0	0.384615	0.8	0.4	0.142857	0	1	0	0.0606061	0.0952381	0.710526	0.833333	1	0.185185	0.0245296	pyrR; pyrimidine operon attenuation protein / uracil phosphoribosyltransferase
K17723	0	0	0	0	0	0	0	0	0	0	0.2	0	0	0	0	0.030303	0.142857	0	0	0	0	0.228571	preA; dihydropyrimidine dehydrogenase (NAD+) subunit PreA
K01464	0	0	0	0	0	0	0	0	0	0	0	0	0	0.75	0	0	0.0952381	0.184211	0	0	0.407407	0.103759	DPYS, dht, hydA; dihydropyrimidinase
K00756	0.527778	0.0333333	0.811404	0.190476	0	0.306452	0.631579	0.0333333	0.384615	1	0.8	1	0.444444	1	0.75	0.747475	0.666667	0.921053	1	1	0.888889	0.000251761	pdp; pyrimidine-nucleoside phosphorylase
K10213	0	0	0	0	0	0	0	0	0	0	0	0	0	0.5	0	0	0.047619	0.0263158	0	0	0.444444	0.103759	rihB; ribosylpyrimidine nucleosidase
K01485	0.0555556	0.9	0	0	0	1	0.394737	1	0.923077	0	0	0.0952381	0	0	0	0.212121	0.142857	0.394737	0	0.8	0.037037	0.134998	codA; cytosine deaminase
K00527	0	0.0333333	0	0.428571	0	0	0.473684	0	0	1	1	1	0	0.5	0	0.929293	1	0.0789474	0.166667	0	0.037037	0.0254584	rtpR; ribonucleoside-triphosphate reductase (thioredoxin)
K00525	0.0277778	0.966667	0.311404	0.809524	1	1	0.842105	0.9	0.923077	0.8	0.8	1	1	1	0.75	0.010101	0.047619	0.842105	0.833333	1	0.851852	0.764213	E1.17.4.1A, nrdA, nrdE; ribonucleoside-diphosphate reductase alpha chain
K00526	0	0.933333	0.302632	0.666667	0.97619	1	0.552632	0.9	0.769231	0.4	0.8	1	0.777778	0	0	0	0.047619	0.0263158	0	0	0	0.0383289	E1.17.4.1B, nrdB, nrdF; ribonucleoside-diphosphate reductase beta chain
K01520	0	0.9	0	0.0952381	0.198413	0	0	0	0	0.2	0.8	1	0	1	0.75	0.929293	0.47619	0.921053	0.888889	1	0.777778	0.00163304	dut, DUT; dUTP pyrophosphatase
K00560	0.0277778	0.966667	0.144737	0.428571	1	0.0483871	1	0.933333	0.923077	0.6	0.6	1	1	1	1	0.393939	0.190476	0.921053	0.944444	1	0.888889	0.30809	thyA, TYMS; thymidylate synthase
K03465	0	0	0	0	0	0	0	0	0	0	0	0	0	0	0	0.0505051	0.333333	0	0	0	0.037037	0.228571	thyX, thy1; thymidylate synthase (FAD)
K01489	1	0.0333333	0.995614	0.428571	1	0.0967742	1	0.766667	0.769231	1	0.8	1	0.777778	1	0.75	0.717172	0.809524	0.894737	0.944444	1	0.814815	0.483911	cdd, CDA; cytidine deaminase
K00758	0.472222	0	0.188596	0.285714	1	0.725806	0.368421	0.833333	0.615385	0	0	0	0	0	0	0.010101	0	0	0	0	0	4.42282e-05	deoA, TYMP; thymidine phosphorylase
K03783	0	0	0	0	0	0	0.315789	0	0	0.4	0.6	0	0	1	0	0.121212	0.619048	0.289474	0	0	0.148148	0.0406015	punA, PNP; purine-nucleoside phosphorylase
K03784	1	0.0333333	1	0.809524	1	1	1	0.933333	1	1	1	1	1	1	1	0.919192	0.904762	0.842105	1	1	0.925926	0.805882	deoD; purine-nucleoside phosphorylase
K15519	0	0	0	0	0	0	0	0	0	0.4	0	0	0	0	0	0	0	0	0	0	0	1	dck; deoxyadenosine/deoxycytidine kinase
K01493	0	0.0333333	0.377193	0.142857	0.198413	1	1	0.933333	0.923077	1	0.6	1	0.222222	1	0.75	0.828283	0.904762	1	0.944444	1	0.851852	0.121025	comEB; dCMP deaminase
K00857	1	0.9	0.912281	0.809524	1	1	1	1	1	1	0.8	1	0.222222	1	0.75	0.686869	0.809524	0.921053	0.944444	1	0.37037	0.0791855	tdk, TK; thymidine kinase
K00943	0.972222	1	1	0.47619	1	0.935484	1	1	1	1	1	1	0.888889	1	1	0.515152	0.952381	0.789474	1	1	0.888889	0.649713	tmk, DTYMK; dTMP kinase
K01119	0	0	0	0	0	0	0	0	0	0.6	0.2	0	0	0.5	0	0.010101	0	0.0526316	0	0	0.037037	0.0278638	cpdB; 2',3'-cyclic-nucleotide 2'-phosphodiesterase / 3'-nucleotidase
K16328	0	0	0	0	0	0	0	0	0	0.8	0	0	0	0	0	0	0	0.0526316	0	0	0.037037	0.228571	psuK; pseudouridine kinase
K16329	0	0	0.162281	0	0	0.016129	0	0	0	0	0.2	0.904762	0	1	0.75	0.0707071	0.904762	0.868421	0.833333	0.8	0.740741	0.00117375	psuG; pseudouridylate synthase
ko00250										00250_Alanine,_aspartate_and_glutamate_metabolism
K00811	0	0	0	0	0	0	0	0	0	0	0	0	0	1	0	0	0	0	0	0	0	1	ASP5; aspartate aminotransferase, chloroplastic
K00812	0	0	0	0	0	0	0	0	0	0	0	0	0	0	0	0	0	0	0	0	0.481481	1	aspB; aspartate aminotransferase
K00813	0	0.0333333	0	0	0	0	0	0	0	0	0.2	0.857143	0	0	0	0.010101	0	0.289474	0	0	0	0.206988	aspC; aspartate aminotransferase
K11358	0	0	0	0	0	0	0	0	0	0	0.2	0	0	0	0	0.040404	0	0	0	0	0	0.485714	yhdR; aspartate aminotransferase
K00278	0	0	0	0	0	0	0	0	0	0.2	0	0	0	0.75	0	0.10101	0	0.105263	0	0	0.222222	0.0451128	nadB; L-aspartate oxidase
K01779	0	0	0	0	0	0	0	0	0	0	0.2	0	0	0.25	0	0.020202	0	0.473684	0	1	0	0.0451128	racD; aspartate racemase
K01424	0	0.0333333	0	0	0	0	0.236842	0	0	1	0.8	0.428571	0	1	0	0.040404	0	0.842105	0.944444	1	0.851852	0.00471201	E3.5.1.1, ansA, ansB; L-asparaginase
K01914	0.972222	0.0333333	0.741228	0.238095	0.214286	0.903226	0	0	0	0.4	1	0.714286	0	0	0.75	0.161616	0.47619	0.0263158	0.0555556	0	0.296296	0.901259	asnA; aspartate--ammonia ligase
K01953	0	0.333333	0	0	0	0	0	0	0	1	0.8	0.142857	0	0	0	0.434343	0.047619	0.0263158	0	0	0	0.0975232	asnB, ASNS; asparagine synthase (glutamine-hydrolysing)
K09758	0	0	0	0	0	0	0	0	0	0.8	0	0	0	0	0	0	0	0	0	0	0	1	asdA; aspartate 4-decarboxylase
K00259	0	0.0333333	0.00438596	0.0952381	0	0.83871	0.157895	0.1	0.153846	0.2	0	1	0	0	0	0	0	0.894737	0.0555556	1	0.703704	0.899119	ald; alanine dehydrogenase
K01744	0	0	0	0	0	0	0	0	0	0.2	0	0	0	0.75	0.25	0.0808081	0	0	0	0	0.185185	0.0451128	aspA; aspartate ammonia-lyase
K01940	0	0	0.00877193	0	0	0	0	0	0	0	0.6	0	0	0	0	0.010101	0.047619	0	0	0	0	0.437594	argG, ASS1; argininosuccinate synthase
K01755	0	0	0.00877193	0	0	0	0	0	0	0	0.6	0	0	0	0	0.010101	0.047619	0	0	0	0.037037	0.206988	argH, ASL; argininosuccinate lyase
K01939	0	0.0333333	0.00877193	0.809524	0.031746	0.983871	1	1	1	0.8	0.8	0.904762	0.888889	1	0.5	0.121212	0.666667	0.921053	0.833333	0.8	0.481481	0.930691	purA, ADSS; adenylosuccinate synthase
K01756	0	0.0333333	0.00877193	0.380952	0.031746	0.951613	1	1	1	1	0.8	0.904762	1	1	0.5	0.0909091	0.666667	0.921053	0.833333	0.8	0.481481	0.385752	purB, ADSL; adenylosuccinate lyase
K00609	0	0	0.00877193	0.238095	0	0	0.368421	0	0.538462	0.8	0.8	0	0	1	0	0.0909091	0.047619	0	0	0	0	0.856854	pyrB, PYR2; aspartate carbamoyltransferase catalytic subunit
K07250	0	0	0	0	0	0	0	0	0	0.6	0	0	0	0	0	0	0	0	0	0	0	1	gabT; 4-aminobutyrate aminotransferase / (S)-3-amino-2-methylpropionate transaminase
K00265	0	0	0	0	0	0	0	0	0	0.6	0	0	0	0	0	0.111111	0	0	0	0	0.0740741	0.228571	gltB; glutamate synthase (NADPH/NADH) large chain
K00266	0	0	0	0	0	0	0	0	0	0.4	0.8	0	0	1	0.75	0.10101	0.47619	0.815789	0	1	0.481481	0.00103766	gltD; glutamate synthase (NADPH/NADH) small chain
K00260	0	0	0	0	0	0	0	0	0	0	0	0	0	0	0	0	0	0	0	0	0	1	gudB, rocG; glutamate dehydrogenase
K00261	0	0	0	0	0	0	0	0	0	0	0	0	0	0	0	0	0	0.0526316	0	0	0	1	GLUD1_2, gdhA; glutamate dehydrogenase (NAD(P)+)
K00262	0	0	0	0	0	0	0	0	0	0	1	0.761905	0	1	0.75	0.10101	0.0952381	0.789474	0.0555556	0.4	0.148148	0.000370837	E1.4.1.4, gdhA; glutamate dehydrogenase (NADP+)
K00294	0	0	0	0	0	0	0	0	0	0	0	0	0	1	0.5	0	0	0.710526	0	1	0.555556	0.0451128	E1.2.1.88; 1-pyrroline-5-carboxylate dehydrogenase
K01915	0	0.0333333	0.00877193	0	0	0	0.157895	0	0.0769231	0.8	0.8	0.428571	0	1	0.25	0.131313	0.380952	0.868421	0.0555556	1	0.481481	0.00067363	glnA, GLUL; glutamine synthetase
K01955	0	0	0.00877193	0	0	0	0.131579	0	0	0.6	0.6	0.52381	0	0.25	0	0.0909091	0	0	0	0	0	0.209421	carB, CPA2; carbamoyl-phosphate synthase large subunit
K01956	0	0	0.00877193	0	0	0	0.131579	0	0	0.6	0.4	0	0	0.25	0	0.0808081	0	0	0	0	0	0.391862	carA, CPA1; carbamoyl-phosphate synthase small subunit
K00820	0	0.0333333	0	0	0.0238095	0	0	0	0	0.8	0.8	0.333333	0	1	0	0.646465	0.238095	0.868421	0	0.8	0.814815	0.00376961	glmS, GFPT; glucosamine---fructose-6-phosphate aminotransferase (isomerizing)
K00764	0	0	0.00438596	0	0	0	0.131579	0	0	0.8	1	0	0	1	0	0.030303	0	0.0526316	0	0.6	0	0.0736842	purF, PPAT; amidophosphoribosyltransferase
ko00260										00260_Glycine,_serine_and_threonine_metabolism
K00928	0	0	0	0	0	0	0	0	0	1	1	0.714286	0	0	0	0.121212	0.0952381	0.526316	0.0555556	0.6	0.222222	0.00103766	lysC; aspartate kinase
K00133	0	0	0	0	0	0	0	0	0	1	1	0.714286	0	0	0	0.111111	0.190476	0.526316	0.0555556	0.6	0.222222	0.00103766	asd; aspartate-semialdehyde dehydrogenase
K00003	0	0	0	0	0	0	0	0	0	0	0.8	0	0	0	0	0.0606061	0	0	0	0	0.037037	0.228571	E1.1.1.3; homoserine dehydrogenase
K00872	0	0	0	0	0	0	0	0	0	0	0.6	0	0	0	0	0.0909091	0	0	0	0	0	0.485714	thrB1; homoserine kinase
K02204	0	0	0	0	0	0	0	0	0	0	0	0	0	0	0	0	0	0	0	0	0	1	thrB2; homoserine kinase type II
K01733	0	0	0	0	0	0	0	0	0	0	0.8	0	0	0.75	0	0.0909091	0.047619	0.368421	0	0.4	0.814815	0.0120743	thrC; threonine synthase
K01620	0	0	0	0	0	0	0	0	0	1	0.8	0.047619	0	1	1	0.0606061	0	0.552632	0.111111	0.6	0.296296	0.000370837	ltaE; threonine aldolase
K00600	0	0.9	1	0.285714	1	1	0.815789	1	1	1	0.8	1	1	1	0.75	0.505051	0.761905	0.868421	0.944444	1	0.814815	0.751043	glyA, SHMT; glycine hydroxymethyltransferase
K00865	0	0.0333333	0	0	0	0	0	0	0	0.8	0.8	0.142857	0	0.5	0.75	0.010101	0.0952381	0.605263	0.0555556	0.6	0.148148	0.000142891	glxK, garK; glycerate 2-kinase
K01834	0	0	0.00438596	0.238095	0	0	0	0	0	0.4	0.2	0.190476	0.333333	0	0.5	0.161616	0.619048	0.0526316	0	0	0	0.0177729	PGAM, gpmA; 2,3-bisphosphoglycerate-dependent phosphoglycerate mutase
K15633	1	0.866667	1	0.761905	1	1	1	1	1	0.8	0.8	1	0.777778	1	1	0.868687	0.333333	0.947368	1	0.8	0.777778	0.0734597	gpmI; 2,3-bisphosphoglycerate-independent phosphoglycerate mutase
K15634	0	0.0333333	0.00438596	0	0	0	0.0526316	0	0	0.4	0.8	0.904762	0	0.25	0.5	0.0505051	0.428571	0.157895	0.944444	0.4	0	0.000928793	gpmB; probable phosphoglycerate mutase
K15635	0	0	0	0	0	0	0	0	0	0	0	0	0	0	0	0	0	0	0	0	0.037037	1	apgM; 2,3-bisphosphoglycerate-independent phosphoglycerate mutase
K00058	0	0	0	0	0	0	0	0	0	0	0.8	0	0	1	0	0.010101	0.142857	0.868421	0	1	0.148148	0.0120743	serA, PHGDH; D-3-phosphoglycerate dehydrogenase / 2-oxoglutarate reductase
K00831	0	0	0	0	0	0	0	0	0	0	0.8	0	0	0	0	0	0.142857	0.868421	0	1	0	0.103759	serC, PSAT1; phosphoserine aminotransferase
K01079	0	0	0	0	0	0	0	0	0	0.8	0.2	0	0	0	0	0	0	0	0	0	0	0.485714	serB, PSPH; phosphoserine phosphatase
K00639	0	0	0.00438596	0	0	0	0.0789474	0	0.461538	0.2	0	0	0.222222	1	0.5	0.010101	0	0.789474	0.944444	0.8	0.851852	0.0108529	kbl, GCAT; glycine C-acetyltransferase
K00060	0	0	0	0	0	0	0	0	0	0.2	0	0	0	1	0.5	0	0	0.815789	0.944444	1	0.888889	0.0120743	tdh; threonine 3-dehydrogenase
K00282	0	0	0	0	0	0	0	0	0	0.2	0	0.904762	0	1	1	0	0	0.763158	0.944444	1	0.888889	0.00380363	gcvPA; glycine dehydrogenase subunit 1
K00283	0	0	0	0	0	0	0	0	0	0.2	0	0.904762	0	1	0.5	0	0	0.789474	0.944444	1	0.814815	0.004069	gcvPB; glycine dehydrogenase subunit 2
K00605	0	0	0	0	0	0	0	0	0	0.2	0	0.904762	0	1	1	0	0	0.763158	0.944444	1	0.925926	0.00380363	gcvT, AMT; aminomethyltransferase
K00382	0	0.966667	0.719298	0.238095	1	1	0.973684	0.933333	0.923077	0.2	0.2	0.952381	1	1	1	0	0.047619	0.789474	0.944444	0.6	0.814815	0.562161	DLD, lpd, pdhD; dihydrolipoamide dehydrogenase
K02437	0	0	0.00877193	0	0	0	0	0	0	0.2	0	0.904762	0	1	1	0.030303	0	0.763158	0.944444	1	0.851852	0.00190522	gcvH, GCSH; glycine cleavage system H protein
K00273	0	0	0	0	0	0	0	0	0	0	0	0	0	0	0	0	0	0	0	0	0	1	DAO, aao; D-amino-acid oxidase
K17103	0	1	0	0	0	0	0	0	0	0	0.4	0	0	0	0	0.111111	0	0	0	0	0.0740741	0.603008	CHO1, pssA; CDP-diacylglycerol---serine O-phosphatidyltransferase
K11440	0	0	0	0	0	0	0	0	0	0	0	0	0	0	0	0	0	0	0	0	0	1	gbsB; choline dehydrogenase
K00302	0	0	0	0	0	0	0	0	0	0.6	0.4	0.047619	0	1	0.5	0.010101	0.666667	0.868421	0.111111	1	0.962963	6.46412e-05	soxA; sarcosine oxidase, subunit alpha
K00303	0	0	0	0	0	0	0	0	0	0	0	0	0	1	0.5	0.010101	0	0.631579	0	1	0.666667	0.0278638	soxB; sarcosine oxidase, subunit beta
K01697	0	0	0	0	0	0	0	0	0	0.2	0	0	0	1	0.5	0.020202	0	0.815789	0	0.4	0.62963	0.0120743	CBS; cystathionine beta-synthase
K01758	0	0	0	0	0	0	0	0	0	0	0.6	0	0	0.25	0.25	0.656566	0.047619	0	0	0	0	0.0451128	CTH; cystathionine gamma-lyase
K01752	0	0.0333333	0.00438596	0.190476	0	0	0	0	0	1	0.8	0.428571	0	1	0.5	0.151515	0.714286	0.921053	0.833333	1	0.814815	0.000170109	E4.3.1.17, sdaA, sdaB, tdcG; L-serine dehydratase
K01754	0	0	0.00877193	0.0952381	0	0.903226	0.605263	0.1	0.230769	0.6	0.8	0	0.222222	0	0	0.010101	0	0	0	0	0	0.188388	E4.3.1.19, ilvA, tdcB; threonine dehydratase
K01695	0	0	0	0	0	0	0	0	0	0	0.4	0	0	0.25	0	0.020202	0	0.0263158	0	0	0.259259	0.0451128	trpA; tryptophan synthase alpha chain
K01696	0	0	0.0438596	0	0	0	0	0	0	0.2	0.4	0.714286	0	0.5	0	0.0606061	0	0.763158	0.111111	1	0.333333	0.00190522	trpB; tryptophan synthase beta chain
K06001	0	0	0.0438596	0	0	0	0	0	0	0	0	0	0	0	0	0	0.047619	0	0	0	0	1	trpB; tryptophan synthase beta chain
ko00270										00270_Cysteine_and_methionine_metabolism
K00640	0	0	0	0	0	0	0	0	0	0.8	1	0.047619	0	1	1	0.222222	0.666667	0.868421	0.888889	0.8	0.666667	6.80434e-05	cysE; serine O-acetyltransferase
K01738	0	0	0	0	0	0	0	0	0	1	1	0.047619	0	1	1	0.282828	0.666667	0.868421	0.888889	0.8	0.925926	6.46412e-05	cysK; cysteine synthase A
K01758	0	0	0	0	0	0	0	0	0	0	0.6	0	0	0.25	0.25	0.656566	0.047619	0	0	0	0	0.0451128	CTH; cystathionine gamma-lyase
K14155	0	0	0	0	0	0.983871	0.526316	0.0333333	0.384615	0	0.8	0	0	0	0.25	0.0606061	0.666667	0.0263158	0.0555556	0	0.222222	0.787133	patB, malY; cystathione beta-lyase
K01697	0	0	0	0	0	0	0	0	0	0.2	0	0	0	1	0.5	0.020202	0	0.815789	0	0.4	0.62963	0.0120743	CBS; cystathionine beta-synthase
K00548	0	0	0	0	0	0	0	0	0	0	0.6	0	0	0	0.5	0.020202	0	0	0	0	0.148148	0.103759	metH, MTR; 5-methyltetrahydrofolate--homocysteine methyltransferase
K00549	0	0	0	0	0	0	0	0	0	0.4	0.2	0	0	0	0	0.030303	0	0	0	0	0	0.228571	metE; 5-methyltetrahydropteroyltriglutamate--homocysteine methyltransferase
K00789	1	0.466667	1	0.666667	1	1	1	1	1	1	1	1	0.222222	1	1	0.464646	0.952381	0.921053	0.944444	1	0.814815	0.323264	metK; S-adenosylmethionine synthetase
K01611	0	0	0	0	0	0	0	0	0	0.6	0	0	0	0.25	0.5	0	0	0.210526	0	0.2	0.111111	0.0278638	speD, AMD1; S-adenosylmethionine decarboxylase
K00797	0	0	0	0	0	0	0	0	0	0.6	0.2	0	0	0.25	0.5	0	0	0.184211	0	0.2	0.111111	0.0120743	speE, SRM; spermidine synthase
K01243	0.972222	0.0333333	0.333333	0.238095	0.198413	1	0.289474	0.9	0.615385	1	0.6	0.857143	0	1	0	0.232323	0.0952381	0.105263	0.0555556	0	0.222222	0.191644	mtnN, mtn, pfs; adenosylhomocysteine nucleosidase
K00899	0	0	0	0	0	0	0	0	0	0	0.4	0	0	0	0	0	0	0	0	0	0	1	mtnK; 5-methylthioribose kinase
K00772	0	0	0	0	0	0	0	0	0	0	0	0	0	0	0	0	0	0	0	0	0	1	mtaP, MTAP; 5'-methylthioadenosine phosphorylase
K12960	0	0	0.0833333	0	0	0	0	0	0	0.2	0	0	0	0	0	0.0808081	0.190476	0	0	0	0.037037	0.250774	mtaD; 5-methylthioadenosine/S-adenosylhomocysteine deaminase
K08963	0	0	0	0	0	0	0	0	0	0	0.4	0	0	0	0	0	0	0	0	0	0	1	mtnA; methylthioribose-1-phosphate isomerase
K08965	0	0	0	0	0	0	0	0	0	0	0	0	0	0	0	0	0	0	0	0	0	1	mtnW; 2,3-diketo-5-methylthiopentyl-1-phosphate enolase
K00832	0	0	0	0	0	0	0	0	0	0	0.4	0	0	1	0	0	0	0	0	0	0.888889	0.228571	tyrB; aromatic-amino-acid transaminase
K00558	0.833333	0.166667	0.881579	0.714286	0.0396825	0.983871	0.736842	0.733333	1	0.2	0.8	0.380952	0.777778	0.5	0	0.454545	0.666667	0.184211	0.5	0.2	0.037037	0.051155	DNMT1, dcm; DNA (cytosine-5)-methyltransferase 1
K01251	0	0	0	0	0	0	0	0	0	0	0	0	0	0	0	0	0	0	0	0	0.0740741	1	E3.3.1.1, ahcY; adenosylhomocysteinase
K07173	0	0	0	0	0	0	0	0	0	1	0.8	0	0	0	0.5	0.030303	0	0	0	0	0	0.103759	luxS; S-ribosylhomocysteine lyase
K00928	0	0	0	0	0	0	0	0	0	1	1	0.714286	0	0	0	0.121212	0.0952381	0.526316	0.0555556	0.6	0.222222	0.00103766	lysC; aspartate kinase
K00133	0	0	0	0	0	0	0	0	0	1	1	0.714286	0	0	0	0.111111	0.190476	0.526316	0.0555556	0.6	0.222222	0.00103766	asd; aspartate-semialdehyde dehydrogenase
K00003	0	0	0	0	0	0	0	0	0	0	0.8	0	0	0	0	0.0606061	0	0	0	0	0.037037	0.228571	E1.1.1.3; homoserine dehydrogenase
K00651	0	0	0	0	0	0	0	0	0	0	0.6	0	0	0	0	0.030303	0	0	0	0	0	0.485714	metA; homoserine O-succinyltransferase
K01740	0	0	0	0	0	0	0	0	0	0	0.6	0	0	0	0	0	0.047619	0.0263158	0	0	0.037037	0.103759	metY; O-acetylhomoserine (thiol)-lyase
K00826	0	0	0	0	0	0	0	0	0	0.4	0.8	0.857143	0	1	0	0.010101	0	0.868421	0.888889	1	0.111111	0.00103766	E2.6.1.42, ilvE; branched-chain amino acid aminotransferase
K01919	0	0	0	0	0	0	0	0	0	1	0	0	0	0	0	0	0	0	0	0	0	1	gshA; glutamate--cysteine ligase
K00811	0	0	0	0	0	0	0	0	0	0	0	0	0	1	0	0	0	0	0	0	0	1	ASP5; aspartate aminotransferase, chloroplastic
K00812	0	0	0	0	0	0	0	0	0	0	0	0	0	0	0	0	0	0	0	0	0.481481	1	aspB; aspartate aminotransferase
K00813	0	0.0333333	0	0	0	0	0	0	0	0	0.2	0.857143	0	0	0	0.010101	0	0.289474	0	0	0	0.206988	aspC; aspartate aminotransferase
K11358	0	0	0	0	0	0	0	0	0	0	0.2	0	0	0	0	0.040404	0	0	0	0	0	0.485714	yhdR; aspartate aminotransferase
K00016	0	0.0666667	0.798246	0.904762	1	1	1	1	0.846154	1	0.8	0.952381	0.777778	1	0	0.292929	0.142857	0.684211	0.0555556	0	0.148148	0.147331	LDH, ldh; L-lactate dehydrogenase
K09758	0	0	0	0	0	0	0	0	0	0.8	0	0	0	0	0	0	0	0	0	0	0	1	asdA; aspartate 4-decarboxylase
K05396	0	0	0	0	0	0	0	0	0	0.2	0	0	0	0	0	0	0	0	0	0	0.37037	0.485714	dcyD; D-cysteine desulfhydrase
K16843	0	0	0	0	0	0	0	0	0	0	0	0	0	0	0	0	0	0	0	0	0	1	slcC; (S)-sulfolactate dehydrogenase
K00024	0	0	0	0	0	0	0	0	0	0.2	0	0	0	0	0	0	0	0	0	0	0	1	mdh; malate dehydrogenase
K00025	0	0	0	0	0	0	0	0	0	0	0	0	0	0.25	0	0.0505051	0	0	0	0	0	0.485714	MDH1; malate dehydrogenase
K16845	0	0	0	0	0	0	0	0	0	0	0	0	0	0	0	0	0	0	0	0	0	1	suyA; (2R)-sulfolactate sulfo-lyase subunit alpha
K16846	0	0	0	0	0	0	0	0	0	0	0	0	0	0	0	0	0	0	0	0	0	1	suyB; (2R)-sulfolactate sulfo-lyase subunit beta
K01752	0	0.0333333	0.00438596	0.190476	0	0	0	0	0	1	0.8	0.428571	0	1	0.5	0.151515	0.714286	0.921053	0.833333	1	0.814815	0.000170109	E4.3.1.17, sdaA, sdaB, tdcG; L-serine dehydratase
ko00280										00280_Valine,_leucine_and_isoleucine_degradation
K00826	0	0	0	0	0	0	0	0	0	0.4	0.8	0.857143	0	1	0	0.010101	0	0.868421	0.888889	1	0.111111	0.00103766	E2.6.1.42, ilvE; branched-chain amino acid aminotransferase
K00263	0	0	0	0	0	0	0	0	0	0.2	0	0.047619	0	0	0.75	0	0	0.921053	0.722222	1	0.962963	0.0120743	E1.4.1.9; leucine dehydrogenase
K11381	0	0	0	0	0	0	0	0	0	0	0	0	1	0	0	0	0	0	0	0	0	1	bkdA; 2-oxoisovalerate dehydrogenase E1 component
K00382	0	0.966667	0.719298	0.238095	1	1	0.973684	0.933333	0.923077	0.2	0.2	0.952381	1	1	1	0	0.047619	0.789474	0.944444	0.6	0.814815	0.562161	DLD, lpd, pdhD; dihydrolipoamide dehydrogenase
K00248	0	0	0	0	0	0	0	0	0	0.2	0.6	0.47619	0	0.5	0	0	0.0952381	0.131579	0.111111	0	0.148148	0.004069	ACADS, bcd; butyryl-CoA dehydrogenase
K00249	0	0	0	0	0	0	0	0	0	0	0	0	0	0	0	0	0	0	0	0	0	1	ACADM, acd; acyl-CoA dehydrogenase
K01692	0	0	0	0	0	0	0	0	0	0.2	0.2	0	0	0	0	0	0	0	0	0	0	0.485714	paaF, echA; enoyl-CoA hydratase
K00022	0	0	0	0	0	0	0	0	0	0	0	0	0	0	0	0	0	0	0	0	0	1	HADH; 3-hydroxyacyl-CoA dehydrogenase
K00632	0	0	0	0	0	0	0	0	0	0	0	0	0	0	0	0	0	0	0	0	0	1	fadA, fadI; acetyl-CoA acyltransferase
K01966	0	0	0	0	0	0	0	0	0	0	0.2	0	0	0	0	0.010101	0.047619	0	0	0	0.037037	0.103759	PCCB, pccB; propionyl-CoA carboxylase beta chain
K01849	0	0	0	0	0	0	0	0	0	0	0	0	0	0	0	0	0	0.0263158	0	0	0	1	E5.4.99.2B, mcmA2; methylmalonyl-CoA mutase, C-terminal domain
K01848	0	0	0	0	0	0	0	0	0	0	0	0	0	0	0	0	0	0.0263158	0	0	0	1	E5.4.99.2A, mcmA1; methylmalonyl-CoA mutase, N-terminal domain
K00020	0	0.0333333	0	0.238095	0	0	0	0	0	0.8	0.2	0.904762	0	0	0	0	0	0.657895	0.944444	0.8	0	0.100442	mmsB, HIBADH; 3-hydroxyisobutyrate dehydrogenase
K00128	0	0.0333333	0.144737	0.142857	0.198413	0	0	0	0	0.8	0.6	0.952381	0	0.5	0.25	0.0707071	0.0952381	0.815789	0.833333	1	0.777778	0.00177593	ALDH; aldehyde dehydrogenase (NAD+)
K07250	0	0	0	0	0	0	0	0	0	0.6	0	0	0	0	0	0	0	0	0	0	0	1	gabT; 4-aminobutyrate aminotransferase / (S)-3-amino-2-methylpropionate transaminase
K01640	0	0	0	0	0	0	0	0	0	0	0	0	0	0	0	0	0	0	0	0	0	1	E4.1.3.4, HMGCL, hmgL; hydroxymethylglutaryl-CoA lyase
K01029	0	0	0	0	0	0	0	0	0	0.2	0	0	0	1	0	0	0	0.815789	0	0.4	0.148148	0.0451128	E2.8.3.5B, scoB; 3-oxoacid CoA-transferase subunit B
K01907	0	0	0	0	0	0	0	0	0	0	0	0	0	0	0	0	0	0	0	0	0	1	AACS, acsA; acetoacetyl-CoA synthetase
K00626	0	0.0333333	0	0	0	0	0	0	0	0.2	0.6	0.904762	0	1	0	0	0.142857	0.973684	0.111111	0.8	0.740741	0.00190522	E2.3.1.9, atoB; acetyl-CoA C-acetyltransferase
K01641	0	0.0333333	0	0	0	0	0	0	0	0	0	0.857143	0	0	0	0	0	0.0263158	0	0	0	0.851128	E2.3.3.10; hydroxymethylglutaryl-CoA synthase
ko00290										00290_Valine,_leucine_and_isoleucine_biosynthesis
K01754	0	0	0.00877193	0.0952381	0	0.903226	0.605263	0.1	0.230769	0.6	0.8	0	0.222222	0	0	0.010101	0	0	0	0	0	0.188388	E4.3.1.19, ilvA, tdcB; threonine dehydratase
K01703	0	0	0	0	0	0	0	0	0	0	0.2	0	0	0	0.5	0	0	0	0	0	0	0.485714	leuC, IPMI-L; 3-isopropylmalate/(R)-2-methylmalate dehydratase large subunit
K01704	0	0	0	0	0	0	0	0	0	0	0.6	0	0	0	0.5	0	0	0	0	0	0	0.485714	leuD, IPMI-S; 3-isopropylmalate/(R)-2-methylmalate dehydratase small subunit
K00052	0	0	0	0	0	0	0	0	0	0	0.6	0	0	0	0	0.020202	0	0	0	0	0	0.485714	leuB, IMDH; 3-isopropylmalate dehydrogenase
K01652	0	0	0	0	0	0	0.342105	0.1	0.0769231	0	0.6	0	0	0	0	0	0	0	0	0	0.037037	0.501813	E2.2.1.6L, ilvB, ilvG, ilvI; acetolactate synthase I/II/III large subunit
K01653	0	0	0	0	0	0	0	0	0	0	0.6	0	0	0	0	0	0	0	0	0	0	1	E2.2.1.6S, ilvH, ilvN; acetolactate synthase I/III small subunit
K00053	0	0	0	0	0	0	0	0	0	0	0.6	0	0	0	0	0	0	0	0	0	0	1	ilvC; ketol-acid reductoisomerase
K01687	0	0	0	0	0	0	0	0	0	0	0.8	0	0	0	0	0	0.047619	0	0	0	0.037037	0.228571	ilvD; dihydroxy-acid dehydratase
K00826	0	0	0	0	0	0	0	0	0	0.4	0.8	0.857143	0	1	0	0.010101	0	0.868421	0.888889	1	0.111111	0.00103766	E2.6.1.42, ilvE; branched-chain amino acid aminotransferase
K00263	0	0	0	0	0	0	0	0	0	0.2	0	0.047619	0	0	0.75	0	0	0.921053	0.722222	1	0.962963	0.0120743	E1.4.1.9; leucine dehydrogenase
K01649	0	0	0	0	0	0	0	0	0	0	0.6	0	0	0	0	0	0	0	0	0	0.0740741	0.485714	leuA, IMS; 2-isopropylmalate synthase
ko00300										00300_Lysine_biosynthesis
K00003	0	0	0	0	0	0	0	0	0	0	0.8	0	0	0	0	0.0606061	0	0	0	0	0.037037	0.228571	E1.1.1.3; homoserine dehydrogenase
K00928	0	0	0	0	0	0	0	0	0	1	1	0.714286	0	0	0	0.121212	0.0952381	0.526316	0.0555556	0.6	0.222222	0.00103766	lysC; aspartate kinase
K00133	0	0	0	0	0	0	0	0	0	1	1	0.714286	0	0	0	0.111111	0.190476	0.526316	0.0555556	0.6	0.222222	0.00103766	asd; aspartate-semialdehyde dehydrogenase
K01714	0	0	0	0	0	0	0	0	0	1	1	0.714286	0	0	0	0.0505051	0.0952381	0.0263158	0	0.2	0.222222	0.004069	dapA; 4-hydroxy-tetrahydrodipicolinate synthase
K00215	0	0	0	0	0	0	0	0	0	1	0.8	0.714286	0	1	0.5	0.353535	0.47619	0.815789	0	0.8	0.666667	0.000370837	dapB; 4-hydroxy-tetrahydrodipicolinate reductase
K00674	0	0	0	0	0	0	0	0	0	0.8	0.8	0.190476	0	0	0	0.010101	0.0952381	0.0263158	0	0.2	0.185185	0.004069	dapD; 2,3,4,5-tetrahydropyridine-2,6-dicarboxylate N-succinyltransferase
K00821	0	0	0	0	0	0	0	0	0	0.4	0.6	0	0	0	0	0	0	0.0263158	0	0	0.148148	0.103759	argD; acetylornithine/N-succinyldiaminopimelate aminotransferase
K01439	0	0.666667	0.20614	0	0	0	0.184211	0	0	0.2	0.6	1	0	0.75	1	0.111111	0.047619	0.894737	1	1	0.925926	0.00346341	dapE; succinyl-diaminopimelate desuccinylase
K01778	0	0	0	0	0	0	0	0	0	0.8	0.4	0.190476	0	0	0.25	0.161616	0.047619	0.0263158	0	0	0	0.0120743	dapF; diaminopimelate epimerase
K10206	0	0	0	0	0	0	0	0	0	0	0	0	0	0	0	0.010101	0.190476	0	0	0	0	0.485714	E2.6.1.83; LL-diaminopimelate aminotransferase
K01586	0	0	0	0	0	0	0	0	0	0.8	0.8	0.809524	0	0	0.25	0.272727	0.047619	0.394737	0.0555556	0.6	0.222222	0.000370837	lysA; diaminopimelate decarboxylase
K05822	0	0	0	0	0	0	0	0	0	0.4	0	0	0	0	0	0.0505051	0	0	0	0	0	0.485714	dapH, dapD; tetrahydrodipicolinate N-acetyltransferase
K03340	0	0	0	0	0	0	0	0	0	0	0.4	0.52381	0	0	0	0.040404	0	0	0	0	0	0.228571	dapdh; diaminopimelate dehydrogenase
K16792	0	0	0	0	0	0	0	0	0	0	0	0	0	0	0	0	0	0	0	0	0	1	aksD; methanogen homoaconitase large subunit
K16793	0	0	0	0	0	0	0	0	0	0	0	0	0	0	0	0	0	0	0	0	0	1	aksE; methanogen homoaconitase small subunit
K00290	0	0	0	0	0	0	0	0	0	0	0.2	0	0	0	0	0.010101	0	0.5	0.0555556	0.4	0	0.0451128	LYS1; saccharopine dehydrogenase (NAD+, L-lysine forming)
K01928	0	0	0	0	0	0	0	0	0	0.8	0.6	0	0	0	0	0.454545	0	0	0	0	0	0.228571	murE; UDP-N-acetylmuramoyl-L-alanyl-D-glutamate--2,6-diaminopimelate ligase
K01929	0	0	0	0	0	0	0	0	0	0.6	1	0	0	0	0	0.676768	0	0	0	0	0	0.228571	murF; UDP-N-acetylmuramoyl-tripeptide--D-alanyl-D-alanine ligase
K16180	0	0	0	0	0	0	0	0	0	0	0	0	0	0	0	0	0	0	0	0	0	1	pylB; methylornithine synthase
K16181	0	0	0	0	0	0	0	0	0	0	0	0	0	0	0	0	0	0	0	0	0	1	pylC; pyrrolysine biosynthesis protein PylC
K16182	0	0	0	0	0	0	0	0	0	0	0	0	0	0	0	0	0	0	0	0	0	1	pylD; pyrrolysine biosynthesis protein PylD
ko00310										00310_Lysine_degradation
K00290	0	0	0	0	0	0	0	0	0	0	0.2	0	0	0	0	0.010101	0	0.5	0.0555556	0.4	0	0.0451128	LYS1; saccharopine dehydrogenase (NAD+, L-lysine forming)
K01692	0	0	0	0	0	0	0	0	0	0.2	0.2	0	0	0	0	0	0	0	0	0	0	0.485714	paaF, echA; enoyl-CoA hydratase
K00022	0	0	0	0	0	0	0	0	0	0	0	0	0	0	0	0	0	0	0	0	0	1	HADH; 3-hydroxyacyl-CoA dehydrogenase
K00626	0	0.0333333	0	0	0	0	0	0	0	0.2	0.6	0.904762	0	1	0	0	0.142857	0.973684	0.111111	0.8	0.740741	0.00190522	E2.3.1.9, atoB; acetyl-CoA C-acetyltransferase
K01582	0	0.0333333	0	0	0	0	0	0	0	0.6	0	1	0	0.25	0	0.040404	0.666667	0.815789	0.777778	0.6	0.111111	0.00190522	E4.1.1.18, ldcC, cadA; lysine decarboxylase
K01843	0	0	0	0	0	0	0	0	0	0.2	0.2	0	0	1	0	0	0	0.815789	0	1	0.814815	0.0278638	kamA; lysine 2,3-aminomutase
K01844	0	0	0	0	0	0	0	0	0	0.2	0	0	0	1	0	0	0	0.815789	0	1	0.148148	0.0451128	kamD; beta-lysine 5,6-aminomutase alpha subunit
K18011	0	0	0	0	0	0	0	0	0	0.2	0	0	0	1	0	0	0	0.815789	0	0.8	0.148148	0.0451128	kamE; beta-lysine 5,6-aminomutase beta subunit
K18012	0	0	0	0	0	0	0	0	0	0.2	0	0	0	1	0	0	0	0.868421	0	1	0.148148	0.0451128	kdd; L-erythro-3,5-diaminohexanoate dehydrogenase
K18013	0	0	0	0	0	0	0	0	0	0.2	0	0	0	1	0	0	0	0.894737	0	1	0.148148	0.0451128	kce; 3-keto-5-aminohexanoate cleavage enzyme
K18014	0	0	0	0	0	0	0	0	0	0.2	0	0	0	1	0	0	0	0.815789	0	1	0.148148	0.0451128	kal; 3-aminobutyryl-CoA ammonia-lyase
K01034	0	0	0	0	0	0	0	0	0	0.2	0	0	0	1	0	0	0	0.894737	0	0.8	0.148148	0.0451128	atoD; acetate CoA/acetoacetate CoA-transferase alpha subunit
K01035	0	0	0	0	0	0	0	0	0	0	0	0	0	0	0	0	0	0.0789474	0	0.6	0	0.485714	atoA; acetate CoA/acetoacetate CoA-transferase beta subunit
K00824	0	0	0	0	0	0	0	0	0	0	0	0	0	0	0	0	0	0	0	0	0	1	dat; D-alanine transaminase
K00128	0	0.0333333	0.144737	0.142857	0.198413	0	0	0	0	0.8	0.6	0.952381	0	0.5	0.25	0.0707071	0.0952381	0.815789	0.833333	1	0.777778	0.00177593	ALDH; aldehyde dehydrogenase (NAD+)
ko00220										00220_Arginine_biosynthesis
K00611	0.0277778	0	0.364035	0.285714	0.753968	0.709677	0.789474	0.2	0.769231	0.2	0.8	0	0.888889	1	0.75	0.272727	0.0952381	0.921053	0	1	0.925926	0.30051	OTC, argF, argI; ornithine carbamoyltransferase
K01940	0	0	0.00877193	0	0	0	0	0	0	0	0.6	0	0	0	0	0.010101	0.047619	0	0	0	0	0.437594	argG, ASS1; argininosuccinate synthase
K01755	0	0	0.00877193	0	0	0	0	0	0	0	0.6	0	0	0	0	0.010101	0.047619	0	0	0	0.037037	0.206988	argH, ASL; argininosuccinate lyase
K01428	0.972222	0	0	0	0	0	0	0	0	0	0	0	0	0	0	0	0	0	0	0	0	0.428571	ureC; urease subunit alpha
K01429	0.972222	0	0	0	0	0	0	0	0	0	0	0	0	0	0	0	0	0	0	0	0	0.428571	ureB; urease subunit beta
K01430	0.972222	0	0	0	0	0	0	0	0	0	0	0	0	0	0	0	0	0	0	0	0	0.428571	ureA; urease subunit gamma
K01478	0.0277778	0	0.390351	0.285714	0.952381	0.290323	0.789474	0.2	0.769231	0.2	0.2	0.047619	0.888889	1	0.75	0.383838	0.0952381	0.868421	0	1	0.814815	0.564696	arcA; arginine deiminase
K01915	0	0.0333333	0.00877193	0	0	0	0.157895	0	0.0769231	0.8	0.8	0.428571	0	1	0.25	0.131313	0.380952	0.868421	0.0555556	1	0.481481	0.00067363	glnA, GLUL; glutamine synthetase
K00260	0	0	0	0	0	0	0	0	0	0	0	0	0	0	0	0	0	0	0	0	0	1	gudB, rocG; glutamate dehydrogenase
K00261	0	0	0	0	0	0	0	0	0	0	0	0	0	0	0	0	0	0.0526316	0	0	0	1	GLUD1_2, gdhA; glutamate dehydrogenase (NAD(P)+)
K00262	0	0	0	0	0	0	0	0	0	0	1	0.761905	0	1	0.75	0.10101	0.0952381	0.789474	0.0555556	0.4	0.148148	0.000370837	E1.4.1.4, gdhA; glutamate dehydrogenase (NADP+)
K00926	0.0277778	0	0.359649	0.285714	0.746032	1	0.763158	0.2	0.769231	0.2	0.2	0	1	1	0.75	0.40404	0.0952381	0.763158	0	1	0.740741	0.929708	arcC; carbamate kinase
K00811	0	0	0	0	0	0	0	0	0	0	0	0	0	1	0	0	0	0	0	0	0	1	ASP5; aspartate aminotransferase, chloroplastic
K00812	0	0	0	0	0	0	0	0	0	0	0	0	0	0	0	0	0	0	0	0	0.481481	1	aspB; aspartate aminotransferase
K00813	0	0.0333333	0	0	0	0	0	0	0	0	0.2	0.857143	0	0	0	0.010101	0	0.289474	0	0	0	0.206988	aspC; aspartate aminotransferase
K11358	0	0	0	0	0	0	0	0	0	0	0.2	0	0	0	0	0.040404	0	0	0	0	0	0.485714	yhdR; aspartate aminotransferase
K00619	0	0	0	0	0	0	0	0	0	0	0	0	0	0	0	0	0	0	0	0	0	1	argA; amino-acid N-acetyltransferase
K00620	0	0	0	0	0	0	0	0	0	0	0.6	0	0	0	0	0	0	0	0	0	0	1	argJ; glutamate N-acetyltransferase / amino-acid N-acetyltransferase
K00930	0	0	0	0	0	0	0	0	0	0	0.6	0	0	0	0	0	0	0	0	0	0	1	argB; acetylglutamate kinase
K00145	0	0	0	0	0	0	0	0	0	0	0.6	0	0	0	0	0	0	0	0	0	0	1	argC; N-acetyl-gamma-glutamyl-phosphate reductase
K00818	0	0	0	0	0	0	0	0	0	0	0	0	0	0	0	0	0	0	0	0.2	0.0740741	0.485714	E2.6.1.11, argD; acetylornithine aminotransferase
K00821	0	0	0	0	0	0	0	0	0	0.4	0.6	0	0	0	0	0	0	0.0263158	0	0	0.148148	0.103759	argD; acetylornithine/N-succinyldiaminopimelate aminotransferase
ko00330										00330_Arginine_and_proline_metabolism
K01470	0	0	0	0	0	0	0	0	0	0	0	0	0	0	0	0	0.047619	0	0	0	0	1	E3.5.2.10; creatinine amidohydrolase
K01485	0.0555556	0.9	0	0	0	1	0.394737	1	0.923077	0	0	0.0952381	0	0	0	0.212121	0.142857	0.394737	0	0.8	0.037037	0.134998	codA; cytosine deaminase
K02626	0	0	0	0	0	0	0	0	0	0	0	0	0	0	0	0	0	0	0	0	0	1	pdaD; arginine decarboxylase
K01480	0	0.0333333	0	0	0	0	0	0	0	0.6	0.2	1	0	0.25	0	0	0.190476	0.789474	0.777778	0.6	0.037037	0.00186779	speB; agmatinase
K10536	0	0	0	0	0	0.903226	0.394737	0.0333333	0.153846	0	0	0	0.444444	0.25	0	0.0808081	0.0952381	0	0	0	0.0740741	0.807566	aguA; agmatine deiminase
K12251	0	0	0	0	0	0	0	0	0	0	0	0	0	0	0	0.030303	0.238095	0	0	0	0	0.485714	aguB; N-carbamoylputrescine amidase
K00797	0	0	0	0	0	0	0	0	0	0.6	0.2	0	0	0.25	0.5	0	0	0.184211	0	0.2	0.111111	0.0120743	speE, SRM; spermidine synthase
K01611	0	0	0	0	0	0	0	0	0	0.6	0	0	0	0.25	0.5	0	0	0.210526	0	0.2	0.111111	0.0278638	speD, AMD1; S-adenosylmethionine decarboxylase
K13747	0	0	0	0	0	0	0	0	0	0	0.2	0	0	0	0	0	0	0.5	0.0555556	0.4	0	0.103759	nspC; carboxynorspermidine decarboxylase
K09251	0	0	0	0	0	0	0	0	0	0	0	0	0	0	0	0	0	0	0	0	0	1	patA; putrescine aminotransferase
K12256	0	0	0	0	0	0	0	0	0	0	0	0	0	0	0	0	0	0	0	0	0.037037	1	spuC; putrescine---pyruvate transaminase
K00128	0	0.0333333	0.144737	0.142857	0.198413	0	0	0	0	0.8	0.6	0.952381	0	0.5	0.25	0.0707071	0.0952381	0.815789	0.833333	1	0.777778	0.00177593	ALDH; aldehyde dehydrogenase (NAD+)
K00657	0	0.0333333	0	0	0	0	0	0	0	1	0	0.238095	0	0.75	0.25	0.0505051	0.0952381	0.605263	0.111111	1	0.333333	0.00043888	speG, SAT; diamine N-acetyltransferase
K01426	0	0	0	0	0	0	0	0	0	0.2	0	0	0	0.5	0	0.010101	0	0.236842	0	0.2	0.296296	0.0232198	E3.5.1.4, amiE; amidase
K00819	0	0	0	0	0	0	0	0	0	0	0	0	0	0	0	0	0	0	0	0.2	0.777778	0.485714	rocD, OAT; ornithine--oxo-acid transaminase
K00286	0	0	0.00438596	0	0	0	0.105263	0.766667	0.461538	0.6	0.8	0	0	0	0	0.010101	0.047619	0	0	0	0	0.948916	proC; pyrroline-5-carboxylate reductase
K00294	0	0	0	0	0	0	0	0	0	0	0	0	0	1	0.5	0	0	0.710526	0	1	0.555556	0.0451128	E1.2.1.88; 1-pyrroline-5-carboxylate dehydrogenase
K00931	0	0	0	0	0	0	0	0	0	0	0.6	0	0	0	0	0	0	0	0	0	0	1	proB; glutamate 5-kinase
K00147	0	0	0	0	0	0	0	0	0	0	0.6	0	0	0	0	0.010101	0	0	0	0	0	0.485714	proA; glutamate-5-semialdehyde dehydrogenase
K01259	0	0.0333333	0.714912	0.238095	0.793651	0	0	0	0	0	0.2	0	0	0	0	0	0.238095	0	0	0	0	0.185095	pip; proline iminopeptidase
K00811	0	0	0	0	0	0	0	0	0	0	0	0	0	1	0	0	0	0	0	0	0	1	ASP5; aspartate aminotransferase, chloroplastic
K00812	0	0	0	0	0	0	0	0	0	0	0	0	0	0	0	0	0	0	0	0	0.481481	1	aspB; aspartate aminotransferase
K00813	0	0.0333333	0	0	0	0	0	0	0	0	0.2	0.857143	0	0	0	0.010101	0	0.289474	0	0	0	0.206988	aspC; aspartate aminotransferase
K11358	0	0	0	0	0	0	0	0	0	0	0.2	0	0	0	0	0.040404	0	0	0	0	0	0.485714	yhdR; aspartate aminotransferase
K00824	0	0	0	0	0	0	0	0	0	0	0	0	0	0	0	0	0	0	0	0	0	1	dat; D-alanine transaminase
K01777	0	0	0	0	0	0	0.0526316	0	0	0	0	0	0	0	0	0	0	0	0	0	0	0.428571	prdF; proline racemase
K00273	0	0	0	0	0	0	0	0	0	0	0	0	0	0	0	0	0	0	0	0	0	1	DAO, aao; D-amino-acid oxidase
ko00340										00340_Histidine_metabolism
K00765	0	0	0	0	0	0	0	0	0	0.2	0.8	0	0	0	0	0.010101	0.047619	0.526316	0	1	0.333333	0.0120743	hisG; ATP phosphoribosyltransferase
K02502	0	0	0	0	0	0	0	0	0	0.2	0.6	0	0	0	0	0.010101	0	0.0263158	0	0	0.0740741	0.0451128	hisZ; ATP phosphoribosyltransferase regulatory subunit
K01523	0	0	0	0	0	0	0	0	0	0	0.4	0	0	0	0	0	0	0	0	0	0.037037	0.485714	hisE; phosphoribosyl-ATP pyrophosphohydrolase
K01496	0	0	0	0	0	0	0	0	0	0	0.4	0	0	0	0	0	0	0	0	0	0.037037	0.485714	hisI; phosphoribosyl-AMP cyclohydrolase
K11755	0	0	0	0	0	0	0	0	0	0.2	0.4	0	0	0	0	0.010101	0	0.5	0.0555556	0.6	0.37037	0.0120743	hisIE; phosphoribosyl-ATP pyrophosphohydrolase / phosphoribosyl-AMP cyclohydrolase
K01814	0	0	0	0	0	0	0	0	0	0.2	0.8	0	0	0	0	0.010101	0	0.5	0	1	0.444444	0.0278638	hisA; phosphoribosylformimino-5-aminoimidazole carboxamide ribotide isomerase
K02501	0	0	0	0	0	0	0	0	0	0.2	0.8	0.047619	0	0	0	0.010101	0	0.526316	0	1	0.407407	0.0120743	hisH; glutamine amidotransferase
K02500	0	0	0	0	0	0	0	0	0	0.2	0.8	0.047619	0	0	0	0.010101	0	0.526316	0	1	0.444444	0.0120743	hisF; cyclase
K01693	0	0	0	0	0	0	0	0	0	0.2	0.8	0	0	0	0	0.010101	0	0.5	0	1	0.407407	0.0278638	hisB; imidazoleglycerol-phosphate dehydratase
K00817	0	0	0	0	0	0	0	0	0	0.2	0.4	0	0	0	0	0.010101	0	0.0526316	0	0.4	0.185185	0.0278638	hisC; histidinol-phosphate aminotransferase
K04486	0	0	0.00438596	0	0	0	0	0	0	1	0.8	0	0	0.5	0.75	0.040404	0.238095	0.605263	0	0.6	0.592593	0.00107849	E3.1.3.15B; histidinol-phosphatase (PHP family)
K00013	0	0	0	0	0	0	0	0	0	0.2	0.8	0	0	0	0	0	0	0.5	0	1	0.37037	0.0451128	hisD; histidinol dehydrogenase
K01745	0	0	0	0	0	0	0	0	0	0.2	0	0	0	1	0.5	0	0	0.736842	0	1	0.814815	0.0278638	hutH, HAL; histidine ammonia-lyase
K01712	0	0	0	0	0	0	0	0	0	0.2	0	0	0	1	0.5	0	0	0.736842	0	0.8	0.703704	0.0278638	hutU, UROC1; urocanate hydratase
K01468	0	0	0	0	0	0	0	0	0	0.2	0.2	0	0	1	0.5	0	0	0.710526	0	0.8	0.777778	0.0120743	hutI, AMDHD1; imidazolonepropionase
K00603	0	0	0	0	0	0	0	0	0	0.2	0	0	0	1	0.5	0	0	0.710526	0	0.8	0.740741	0.0278638	fctD; glutamate formiminotransferase
K00128	0	0.0333333	0.144737	0.142857	0.198413	0	0	0	0	0.8	0.6	0.952381	0	0.5	0.25	0.0707071	0.0952381	0.815789	0.833333	1	0.777778	0.00177593	ALDH; aldehyde dehydrogenase (NAD+)
ko00350										00350_Tyrosine_metabolism
K00811	0	0	0	0	0	0	0	0	0	0	0	0	0	1	0	0	0	0	0	0	0	1	ASP5; aspartate aminotransferase, chloroplastic
K00812	0	0	0	0	0	0	0	0	0	0	0	0	0	0	0	0	0	0	0	0	0.481481	1	aspB; aspartate aminotransferase
K00813	0	0.0333333	0	0	0	0	0	0	0	0	0.2	0.857143	0	0	0	0.010101	0	0.289474	0	0	0	0.206988	aspC; aspartate aminotransferase
K11358	0	0	0	0	0	0	0	0	0	0	0.2	0	0	0	0	0.040404	0	0	0	0	0	0.485714	yhdR; aspartate aminotransferase
K00817	0	0	0	0	0	0	0	0	0	0.2	0.4	0	0	0	0	0.010101	0	0.0526316	0	0.4	0.185185	0.0278638	hisC; histidinol-phosphate aminotransferase
K00832	0	0	0	0	0	0	0	0	0	0	0.4	0	0	1	0	0	0	0	0	0	0.888889	0.228571	tyrB; aromatic-amino-acid transaminase
K01555	0	0	0	0	0	0	0	0	0	0	0	0	0	0	0	0	0	0	0	0	0	1	FAH, fahA; fumarylacetoacetase
K04072	0	0.0333333	0	0.190476	0	0	0.368421	0	0	1	0.4	1	0	0.5	0	0.181818	0.952381	0.105263	0.111111	0	0	0.0729766	adhE; acetaldehyde dehydrogenase / alcohol dehydrogenase
K13953	0	0	0.368421	0	0	0.0806452	0.131579	0	0.153846	0	0	0	0	0	0	0	0	0	0	0	0.037037	0.0599735	adhP; alcohol dehydrogenase, propanol-preferring
K13954	0	0	0	0	0	0	0	0	0	0	0	0	0	0.25	0	0.010101	0	0	0	0	0	0.485714	yiaY; alcohol dehydrogenase
K00001	0	0.0333333	0.100877	0.238095	0.00793651	0	0	0	0	0.2	0.6	0.0952381	0	0.75	0	0.040404	0.333333	0.263158	0.0555556	0.6	0.444444	0.0109278	E1.1.1.1, adh; alcohol dehydrogenase
K00483	0	0	0	0	0	0	0	0	0	0	0	0	0	0	0	0	0	0	0	0	0	1	hpaB; 4-hydroxyphenylacetate 3-monooxygenase
ko00360										00360_Phenylalanine_metabolism
K01912	0	0	0	0	0	0	0	0	0	0	0.4	0	0	0	0	0	0	0	0	0	0	1	paaK; phenylacetate-CoA ligase
K02614	0	0	0	0	0	0	0	0	0	0	0	0	0	0	0	0.010101	0	0	0	0	0	1	paaI; acyl-CoA thioesterase
K15866	0	0	0	0	0	0	0	0	0	0	0	0	0	0	0	0	0	0	0	0	0	1	paaG; 2-(1,2-epoxy-1,2-dihydrophenyl)acetyl-CoA isomerase
K01692	0	0	0	0	0	0	0	0	0	0.2	0.2	0	0	0	0	0	0	0	0	0	0	0.485714	paaF, echA; enoyl-CoA hydratase
K00074	0	0	0	0	0	0	0	0	0	0.2	0.8	0	0	0	0	0.141414	0.190476	0.0526316	0	0	0	0.0451128	paaH, hbd, fadB, mmgB; 3-hydroxybutyryl-CoA dehydrogenase
K00811	0	0	0	0	0	0	0	0	0	0	0	0	0	1	0	0	0	0	0	0	0	1	ASP5; aspartate aminotransferase, chloroplastic
K00812	0	0	0	0	0	0	0	0	0	0	0	0	0	0	0	0	0	0	0	0	0.481481	1	aspB; aspartate aminotransferase
K00813	0	0.0333333	0	0	0	0	0	0	0	0	0.2	0.857143	0	0	0	0.010101	0	0.289474	0	0	0	0.206988	aspC; aspartate aminotransferase
K11358	0	0	0	0	0	0	0	0	0	0	0.2	0	0	0	0	0.040404	0	0	0	0	0	0.485714	yhdR; aspartate aminotransferase
K00817	0	0	0	0	0	0	0	0	0	0.2	0.4	0	0	0	0	0.010101	0	0.0526316	0	0.4	0.185185	0.0278638	hisC; histidinol-phosphate aminotransferase
K00832	0	0	0	0	0	0	0	0	0	0	0.4	0	0	1	0	0	0	0	0	0	0.888889	0.228571	tyrB; aromatic-amino-acid transaminase
K00824	0	0	0	0	0	0	0	0	0	0	0	0	0	0	0	0	0	0	0	0	0	1	dat; D-alanine transaminase
K01426	0	0	0	0	0	0	0	0	0	0.2	0	0	0	0.5	0	0.010101	0	0.236842	0	0.2	0.296296	0.0232198	E3.5.1.4, amiE; amidase
K01451	0	0	0.00438596	0.0952381	0.00793651	0	0	0	0	1	0.6	0.333333	0	0.25	0	0.020202	0	0.736842	0	1	0.518519	0.015752	hipO; hippurate hydrolase
K10797	0	0	0	0	0	0	0	0	0	0	0.2	0	0	0	0	0.010101	0.47619	0	0	0	0	0.228571	enr; 2-enoate reductase
K01666	0	0	0	0	0	0	0	0	0	0	0.2	0	0	0	0	0.010101	0	0	0	0	0	0.485714	mhpE; 4-hydroxy 2-oxovalerate aldolase
K04073	0	0	0	0	0	0	0	0	0	0	0	0	0	0	0	0	0	0	0	0	0	1	mhpF; acetaldehyde dehydrogenase
K00588	0	0.0666667	0	0	0	0	0	0	0	0.8	0	0.0952381	0	0.5	0	0.252525	0	0	0	0	0.111111	0.0785493	E2.1.1.104; caffeoyl-CoA O-methyltransferase
ko00380										00380_Tryptophan_metabolism
K07130	0	0.0333333	0	0	0	0	0	0	0	0.6	0	0.142857	0	0	0.75	0	0	0.815789	0.833333	1	0.296296	0.0177355	kynB; arylformamidase
K01692	0	0	0	0	0	0	0	0	0	0.2	0.2	0	0	0	0	0	0	0	0	0	0	0.485714	paaF, echA; enoyl-CoA hydratase
K00022	0	0	0	0	0	0	0	0	0	0	0	0	0	0	0	0	0	0	0	0	0	1	HADH; 3-hydroxyacyl-CoA dehydrogenase
K00626	0	0.0333333	0	0	0	0	0	0	0	0.2	0.6	0.904762	0	1	0	0	0.142857	0.973684	0.111111	0.8	0.740741	0.00190522	E2.3.1.9, atoB; acetyl-CoA C-acetyltransferase
K01667	0	0	0	0	0	0	0	0	0	0.2	0	0	0	1	0.5	0	0	0.789474	0.0555556	1	0.962963	0.0120743	tnaA; tryptophanase
K00128	0	0.0333333	0.144737	0.142857	0.198413	0	0	0	0	0.8	0.6	0.952381	0	0.5	0.25	0.0707071	0.0952381	0.815789	0.833333	1	0.777778	0.00177593	ALDH; aldehyde dehydrogenase (NAD+)
K01501	0	0	0	0	0	0	0	0	0	0	0	0	0	0	0	0.010101	0	0	0	0	0	1	E3.5.5.1; nitrilase
K01721	0	0	0	0	0	0	0	0	0	0	0	0	0	0	0	0	0	0	0	0	0	1	nthA; nitrile hydratase subunit alpha
K01426	0	0	0	0	0	0	0	0	0	0.2	0	0	0	0.5	0	0.010101	0	0.236842	0	0.2	0.296296	0.0232198	E3.5.1.4, amiE; amidase
ko00400										00400_Phenylalanine,_tyrosine_and_tryptophan_biosynthesis
K01626	0	0	0	0	0	0	0	0	0	0	0.6	0	0	0	0.5	0.0707071	0	0	0	0	0	0.228571	E2.5.1.54, aroF, aroG, aroH; 3-deoxy-7-phosphoheptulonate synthase
K03856	0	0.0333333	0	0	0	0	0	0	0	0.2	0.6	1	0	1	0.25	0.111111	0.238095	0.921053	0.888889	0.8	0.851852	8.84564e-05	AROA2, aroA; 3-deoxy-7-phosphoheptulonate synthase
K13853	0	0	0	0	0	0	0	0	0	1	0	0	0	0	0	0	0	0	0	0	0	1	aroG, aroA; 3-deoxy-7-phosphoheptulonate synthase / chorismate mutase
K01735	0	0.0333333	0	0	0	0	0	0	0	0.8	0.8	1	0	0.75	0	0.121212	0	0.815789	0.888889	0.8	0.333333	0.00186779	aroB; 3-dehydroquinate synthase
K03785	0	0	0	0	0	0	0	0	0	0.2	0.8	0	0	0	0	0	0	0	0	0	0	0.485714	aroD; 3-dehydroquinate dehydratase I
K03786	0	0.0333333	0	0	0	0	0	0	0	0.8	0.2	1	0	1	1	0.141414	0.238095	0.947368	1	1	0.814815	8.50543e-05	aroQ, qutE; 3-dehydroquinate dehydratase II
K00014	0	0.0333333	0	0	0	0	0	0	0	1	1	1	0	0.75	0	0.10101	0.238095	0.842105	0.888889	1	0.037037	0.000435478	aroE; shikimate dehydrogenase
K00891	0	0.0333333	0	0	0	0	0	0	0	0.4	0.6	1	0	0.25	0	0.0808081	0	0.842105	1	1	0.0740741	0.00190522	E2.7.1.71, aroK, aroL; shikimate kinase
K00800	0	0.0333333	0	0	0	0	0	0	0	1	0.8	1	0	1	0.25	0.0909091	0.047619	0.868421	0.944444	1	0.407407	8.84564e-05	aroA; 3-phosphoshikimate 1-carboxyvinyltransferase
K01736	0	0.0333333	0	0	0	0	0	0	0	1	1	1	0	1	0.75	0.131313	0.190476	0.842105	0.888889	1	0.777778	8.50543e-05	aroC; chorismate synthase
K01657	0	0	0	0	0	0	0	0	0	0	0.4	0	0	0	0	0	0.047619	0	0	0	0	0.485714	trpE; anthranilate synthase component I
K01658	0	0	0	0	0	0	0	0	0	0	0.4	0	0	0	0	0	0.047619	0	0	0	0	0.485714	trpG; anthranilate synthase component II
K13503	0	0	0	0	0	0	0	0	0	0	0	0	0	0	0	0	0	0	0	0	0	1	trpEG; anthranilate synthase
K00766	0	0	0	0	0	0	0	0	0	0	0.4	0	0	0	0	0	0.047619	0	0	0	0	0.485714	trpD; anthranilate phosphoribosyltransferase
K13497	0	0	0	0	0	0	0	0	0	0	0	0	0	0	0	0	0	0	0	0	0	1	trpGD; anthranilate synthase/phosphoribosyltransferase
K01817	0	0	0	0	0	0	0	0	0	0	0.4	0	0	0	0	0	0	0	0	0	0.037037	0.485714	trpF; phosphoribosylanthranilate isomerase
K01609	0	0	0	0	0	0	0	0	0	0	0.4	0	0	0	0	0	0	0	0	0	0	1	trpC; indole-3-glycerol phosphate synthase
K01695	0	0	0	0	0	0	0	0	0	0	0.4	0	0	0.25	0	0.020202	0	0.0263158	0	0	0.259259	0.0451128	trpA; tryptophan synthase alpha chain
K01696	0	0	0.0438596	0	0	0	0	0	0	0.2	0.4	0.714286	0	0.5	0	0.0606061	0	0.763158	0.111111	1	0.333333	0.00190522	trpB; tryptophan synthase beta chain
K06001	0	0	0.0438596	0	0	0	0	0	0	0	0	0	0	0	0	0	0.047619	0	0	0	0	1	trpB; tryptophan synthase beta chain
K04093	0	0.0333333	0	0	0	0	0	0	0	0	0	0.666667	0	0	0	0	0	0	0	0	0.222222	0.702256	pheA1; chorismate mutase
K14170	0	0	0	0	0	0	0	0	0	0	1	0	0	0	0	0	0	0.421053	0	0	0	0.485714	pheA; chorismate mutase / prephenate dehydratase
K04516	0	0.0333333	0	0	0	0	0	0	0	0	0	0.857143	0	0	0	0.040404	0.142857	0.368421	0	0.4	0.148148	0.0396285	AROA1, aroA; chorismate mutase
K06208	0	0	0	0	0	0	0	0	0	0	0	0	0	0	0	0	0	0	0	0	0	1	aroH; chorismate mutase
K06209	0	0	0	0	0	0	0	0	0	0	0.4	0	0	0	0.25	0.040404	0	0	0	0	0	0.228571	pheB; chorismate mutase
K04517	0	0.0333333	0	0	0	0	0	0	0	0.4	0.8	0.904762	0	1	0	0.0909091	0.047619	0.894737	0.888889	0.8	0.37037	0.00043888	tyrA2; prephenate dehydrogenase
K01713	0	0	0	0	0	0	0	0	0	0	0	0	0	0	0	0	0	0	0	0	0	1	pheC; cyclohexadienyl dehydratase
K04518	0	0	0	0	0	0	0	0	0	0	0	0	0	0	0	0.020202	0	0	0	0	0	1	pheA2; prephenate dehydratase
K00811	0	0	0	0	0	0	0	0	0	0	0	0	0	1	0	0	0	0	0	0	0	1	ASP5; aspartate aminotransferase, chloroplastic
K00812	0	0	0	0	0	0	0	0	0	0	0	0	0	0	0	0	0	0	0	0	0.481481	1	aspB; aspartate aminotransferase
K00813	0	0.0333333	0	0	0	0	0	0	0	0	0.2	0.857143	0	0	0	0.010101	0	0.289474	0	0	0	0.206988	aspC; aspartate aminotransferase
K11358	0	0	0	0	0	0	0	0	0	0	0.2	0	0	0	0	0.040404	0	0	0	0	0	0.485714	yhdR; aspartate aminotransferase
K00817	0	0	0	0	0	0	0	0	0	0.2	0.4	0	0	0	0	0.010101	0	0.0526316	0	0.4	0.185185	0.0278638	hisC; histidinol-phosphate aminotransferase
K00832	0	0	0	0	0	0	0	0	0	0	0.4	0	0	1	0	0	0	0	0	0	0.888889	0.228571	tyrB; aromatic-amino-acid transaminase
ko00410										00410_beta-Alanine_metabolism
K01579	0	0	0	0	0	0	0	0	0	0	0	0	0	0	0	0	0	0	0	0	0	1	panD; aspartate 1-decarboxylase
K07250	0	0	0	0	0	0	0	0	0	0.6	0	0	0	0	0	0	0	0	0	0	0	1	gabT; 4-aminobutyrate aminotransferase / (S)-3-amino-2-methylpropionate transaminase
K00797	0	0	0	0	0	0	0	0	0	0.6	0.2	0	0	0.25	0.5	0	0	0.184211	0	0.2	0.111111	0.0120743	speE, SRM; spermidine synthase
K00128	0	0.0333333	0.144737	0.142857	0.198413	0	0	0	0	0.8	0.6	0.952381	0	0.5	0.25	0.0707071	0.0952381	0.815789	0.833333	1	0.777778	0.00177593	ALDH; aldehyde dehydrogenase (NAD+)
K01918	0	0	0	0	0	0	0	0	0	0	0	0	0	0	0	0	0	0.0263158	0	0	0	1	panC; pantoate--beta-alanine ligase
K17723	0	0	0	0	0	0	0	0	0	0	0.2	0	0	0	0	0.030303	0.142857	0	0	0	0	0.228571	preA; dihydropyrimidine dehydrogenase (NAD+) subunit PreA
K01464	0	0	0	0	0	0	0	0	0	0	0	0	0	0.75	0	0	0.0952381	0.184211	0	0	0.407407	0.103759	DPYS, dht, hydA; dihydropyrimidinase
K01692	0	0	0	0	0	0	0	0	0	0.2	0.2	0	0	0	0	0	0	0	0	0	0	0.485714	paaF, echA; enoyl-CoA hydratase
K00249	0	0	0	0	0	0	0	0	0	0	0	0	0	0	0	0	0	0	0	0	0	1	ACADM, acd; acyl-CoA dehydrogenase
ko00430										00430_Taurine_and_hypotaurine_metabolism
K00681	0	0	0	0	0	0	0	0	0	0.2	0.2	0	0	1	0.25	0.010101	0	0.710526	0	1	0.814815	0.004069	ggt; gamma-glutamyltranspeptidase / glutathione hydrolase
K00259	0	0.0333333	0.00438596	0.0952381	0	0.83871	0.157895	0.1	0.153846	0.2	0	1	0	0	0	0	0	0.894737	0.0555556	1	0.703704	0.899119	ald; alanine dehydrogenase
K00260	0	0	0	0	0	0	0	0	0	0	0	0	0	0	0	0	0	0	0	0	0	1	gudB, rocG; glutamate dehydrogenase
K00625	0.861111	0	0.688596	0.428571	1	1	0.947368	0.933333	0.923077	0.8	0.6	0	0.666667	1	0	0.161616	0	0	0	0	0.851852	0.0202769	E2.3.1.8, pta; phosphate acetyltransferase
K15024	0	0.966667	0	0	0	0	0	0	0	0	0.4	1	0	0	1	0.737374	0.904762	0.868421	0.833333	1	0	0.0216276	K15024; putative phosphotransacetylase
K00925	0.888889	0.966667	0.995614	0.428571	1	1	0.973684	0.933333	0.923077	1	1	1	1	1	0.75	0.949495	0.952381	0.842105	1	1	0.851852	0.496492	ackA; acetate kinase
ko00440										00440_Phosphonate_and_phosphinate_metabolism
K03823	0	0	0	0	0	0	0	0	0	0.8	0.4	0	0	0	0	0.010101	0.0952381	0.0263158	0	0	0	0.0451128	pat; phosphinothricin acetyltransferase
K06167	0	0	0	0	0	0	0	0	0	0	0	0	0	0	0	0	0	0	0	0	0.037037	1	phnP; phosphoribosyl 1,2-cyclic phosphate phosphodiesterase
K20859	0	0	0	0	0	0	0	0	0	0.6	0	0	0	0	0	0	0	0	0	0	0	1	phnPP; phosphoribosyl 1,2-cyclic phosphate 1,2-diphosphodiesterase
ko00450										00450_Selenocompound_metabolism
K14155	0	0	0	0	0	0.983871	0.526316	0.0333333	0.384615	0	0.8	0	0	0	0.25	0.0606061	0.666667	0.0263158	0.0555556	0	0.222222	0.787133	patB, malY; cystathione beta-lyase
K00548	0	0	0	0	0	0	0	0	0	0	0.6	0	0	0	0.5	0.020202	0	0	0	0	0.148148	0.103759	metH, MTR; 5-methyltetrahydrofolate--homocysteine methyltransferase
K00549	0	0	0	0	0	0	0	0	0	0.4	0.2	0	0	0	0	0.030303	0	0	0	0	0	0.228571	metE; 5-methyltetrahydropteroyltriglutamate--homocysteine methyltransferase
K01758	0	0	0	0	0	0	0	0	0	0	0.6	0	0	0.25	0.25	0.656566	0.047619	0	0	0	0	0.0451128	CTH; cystathionine gamma-lyase
K11717	1	0.966667	1	0.428571	1	1	1	1	1	1	0.6	1	0.111111	1	0.75	0.919192	1	0.947368	0.888889	1	0.777778	0.116497	sufS; cysteine desulfurase / selenocysteine lyase
K00384	0.972222	0.0333333	0.947368	0.666667	1	1	1	1	1	1	1	1	0.666667	1	1	0.656566	0.761905	0.947368	0.944444	1	0.851852	0.778376	trxB, TRR; thioredoxin reductase (NADPH)
K12527	0	0	0	0	0	0	0	0	0	0	0	0	0	0.5	0	0	0	0	0	0	0	1	ygfK; putative selenate reductase
K00958	0	0	0	0	0	0	0	0	0	0	0	0	0	0	0	0	0	0	0	0	0	1	sat, met3; sulfate adenylyltransferase
K01008	0	0	0	0	0	0	0	0	0	0.2	0	0	0	0	0	0	0	0	0	0	0	1	selD, SEPHS; selenide, water dikinase
K01042	0	0	0	0	0	0	0.184211	0.0666667	0.153846	0.2	0.2	0	0	0	0	0	0	0	0	0	0	0.610792	selA; L-seryl-tRNA(Ser) seleniumtransferase
K01874	0.972222	0.966667	1	0.428571	1	1	1	1	1	1	1	1	1	1	0.5	0.989899	0.952381	0.789474	1	1	0.888889	0.711013	MARS, metG; methionyl-tRNA synthetase
ko00460										00460_Cyanoamino_acid_metabolism
K01188	0	0	0.00877193	0.0952381	0	0	0.394737	0.9	0.615385	0.6	0.8	0.428571	0	0.25	0	0.010101	0	0.421053	0.555556	1	0.37037	0.344398	E3.2.1.21; beta-glucosidase
K05349	0	0.0333333	0.00438596	0	0	0	0	0	0	1	0.2	0.952381	0	0.5	0.75	0.030303	0.571429	0.894737	0.666667	1	0.37037	0.00012588	bglX; beta-glucosidase
K05350	0	0	0.00877193	0.142857	0	0.725806	0.894737	0.366667	0.384615	0.2	0.4	0	0.777778	0	0.5	0	0.142857	0.0526316	0	0.8	0	0.844773	bglB; beta-glucosidase
K01501	0	0	0	0	0	0	0	0	0	0	0	0	0	0	0	0.010101	0	0	0	0	0	1	E3.5.5.1; nitrilase
K00681	0	0	0	0	0	0	0	0	0	0.2	0.2	0	0	1	0.25	0.010101	0	0.710526	0	1	0.814815	0.004069	ggt; gamma-glutamyltranspeptidase / glutathione hydrolase
K01424	0	0.0333333	0	0	0	0	0.236842	0	0	1	0.8	0.428571	0	1	0	0.040404	0	0.842105	0.944444	1	0.851852	0.00471201	E3.5.1.1, ansA, ansB; L-asparaginase
K01914	0.972222	0.0333333	0.741228	0.238095	0.214286	0.903226	0	0	0	0.4	1	0.714286	0	0	0.75	0.161616	0.47619	0.0263158	0.0555556	0	0.296296	0.901259	asnA; aspartate--ammonia ligase
K00600	0	0.9	1	0.285714	1	1	0.815789	1	1	1	0.8	1	1	1	0.75	0.505051	0.761905	0.868421	0.944444	1	0.814815	0.751043	glyA, SHMT; glycine hydroxymethyltransferase
ko00471										00471_D-Glutamine_and_D-glutamate_metabolism
K01776	0	0	0	0	0	0	0	0	0	0.8	0.6	0	0	0	0.25	0.232323	0	0	0	0	0	0.103759	murI; glutamate racemase
K01925	0	0	0	0	0	0	0	0	0	1	0.2	0	0	0	0	0.666667	0	0.0263158	0	0	0	0.103759	murD; UDP-N-acetylmuramoylalanine--D-glutamate ligase
K00261	0	0	0	0	0	0	0	0	0	0	0	0	0	0	0	0	0	0.0526316	0	0	0	1	GLUD1_2, gdhA; glutamate dehydrogenase (NAD(P)+)
K01924	0	0	0	0	0	0	0	0	0	1	1	0	0	0	0	0.606061	0.0952381	0	0.0555556	0	0	0.0451128	murC; UDP-N-acetylmuramate--alanine ligase
ko00472										00472_D-Arginine_and_D-ornithine_metabolism
K00273	0	0	0	0	0	0	0	0	0	0	0	0	0	0	0	0	0	0	0	0	0	1	DAO, aao; D-amino-acid oxidase
K00824	0	0	0	0	0	0	0	0	0	0	0	0	0	0	0	0	0	0	0	0	0	1	dat; D-alanine transaminase
K17898	0	0	0	0	0	0	0	0	0	0.2	0	0	0	1	0.5	0	0	0.789474	0	0.6	0.703704	0.0278638	oraE; D-ornithine 4,5-aminomutase subunit beta
K17899	0	0	0	0	0	0	0	0	0	0.2	0	0	0	1	0.5	0	0	0.763158	0	0.6	0.62963	0.0278638	oraS; D-ornithine 4,5-aminomutase subunit alpha
ko00473										00473_D-Alanine_metabolism
K01775	0	0	0	0	0	0	0	0	0	1	0.6	0	0	0.5	0	0.010101	0	0.473684	0	0.2	0.518519	0.0120743	alr; alanine racemase
K01921	0	0	0	0	0	0	0	0	0	0.8	0.6	0	0	0	0	0.565657	0	0	0	0	0.333333	0.103759	ddl; D-alanine-D-alanine ligase
K00824	0	0	0	0	0	0	0	0	0	0	0	0	0	0	0	0	0	0	0	0	0	1	dat; D-alanine transaminase
ko00480										00480_Glutathione_metabolism
K00681	0	0	0	0	0	0	0	0	0	0.2	0.2	0	0	1	0.25	0.010101	0	0.710526	0	1	0.814815	0.004069	ggt; gamma-glutamyltranspeptidase / glutathione hydrolase
K01919	0	0	0	0	0	0	0	0	0	1	0	0	0	0	0	0	0	0	0	0	0	1	gshA; glutamate--cysteine ligase
K01255	1	0.433333	1	0.47619	1	1	1	1	1	0.8	0	0	0.222222	1	0.75	0.010101	0	0.0263158	0.0555556	0	0.851852	0.0010921	CARP, pepA; leucyl aminopeptidase
K01270	0	0	0	0	0	0	0	0	0	1	0.4	0.047619	0	0	0	0.030303	0	0	0	0	0	0.103759	pepD; dipeptidase D
K00799	0	0	0	0	0	0	0	0	0	0.8	0	0	0	0	0	0	0	0.0263158	0	0	0	0.485714	GST, gst; glutathione S-transferase
K00031	0	0	0	0	0	0	0	0	0	0	0.4	0	0	0	0	0	0.0952381	0	0	0	0	0.485714	IDH1, IDH2, icd; isocitrate dehydrogenase
K00033	0	0.0333333	0	0.142857	0.00793651	0.306452	0.184211	0	0	0.2	0.4	1	0	0	0.75	0	0	0.921053	0.944444	1	0.333333	0.0694519	PGD, gnd, gntZ; 6-phosphogluconate dehydrogenase
K00036	0	0.0333333	0	0	0	0	0	0	0	0.2	0	1	0	0	0.75	0	0	0.868421	0.888889	1	0.333333	0.0177355	G6PD, zwf; glucose-6-phosphate 1-dehydrogenase
K00432	0.916667	0.0333333	0	0.238095	0	0	0	0	0	0.8	0.6	1	0	1	0	0	0.0952381	0.894737	0.888889	1	0.777778	0.031317	gpx; glutathione peroxidase
K00797	0	0	0	0	0	0	0	0	0	0.6	0.2	0	0	0.25	0.5	0	0	0.184211	0	0.2	0.111111	0.0120743	speE, SRM; spermidine synthase
ko00510										00510_N-Glycan_biosynthesis
K00729	0	0	0	0	0	0	0	0	0	0	0	0	0	0	0	0	0	0	0	0	0	1	ALG5; dolichyl-phosphate beta-glucosyltransferase
K00721	0	0	0	0	0	0	0	0	0	0.2	0	0	0	0	0	0.242424	0.047619	0	0	0	0.0740741	0.103759	DPM1; dolichol-phosphate mannosyltransferase
ko00513										00513_Various_types_of_N-glycan_biosynthesis
K12373	0	0	0.0526316	0	0	0	0	0	0.153846	0	0.2	0	0	0	0	0.010101	0.142857	0.0263158	0	0	0.148148	0.453649	HEXA_B; hexosaminidase
ko00531										00531_Glycosaminoglycan_degradation
K01195	0	0	0	0	0.00793651	0	0	0	0	0	0	0	0	0	0	0.030303	0	0.131579	0	0.4	0.037037	0.163202	uidA, GUSB; beta-glucuronidase
K01207	0	0	0	0	0.00793651	0	0	0	0	0.6	0.4	0.952381	0.111111	0	0.75	0.242424	0.190476	0.684211	0.833333	0.8	0.111111	8.16521e-05	nagZ; beta-N-acetylhexosaminidase
K12373	0	0	0.0526316	0	0	0	0	0	0.153846	0	0.2	0	0	0	0	0.010101	0.142857	0.0263158	0	0	0.148148	0.453649	HEXA_B; hexosaminidase
ko00603										00603_Glycosphingolipid_biosynthesis_-_globo_and_isoglobo_series
K07406	0	0	0	0	0	0	0	0	0	0.4	0	0	0	0	0.5	0.010101	0.0952381	0.605263	0.111111	0.4	0.037037	0.004069	melA; alpha-galactosidase
K07407	0	0	0	0	0	0	0	0	0	1	0.6	0	0	0.25	0.5	0	0.238095	0.789474	0.0555556	0.8	0.222222	0.00107849	E3.2.1.22B, galA, rafA; alpha-galactosidase
K12373	0	0	0.0526316	0	0	0	0	0	0.153846	0	0.2	0	0	0	0	0.010101	0.142857	0.0263158	0	0	0.148148	0.453649	HEXA_B; hexosaminidase
ko00604										00604_Glycosphingolipid_biosynthesis_-_ganglio_series
K12373	0	0	0.0526316	0	0	0	0	0	0.153846	0	0.2	0	0	0	0	0.010101	0.142857	0.0263158	0	0	0.148148	0.453649	HEXA_B; hexosaminidase
ko00540										00540_Lipopolysaccharide_biosynthesis
K06041	0	0	0	0	0	0	0	0	0	0	0.4	0	0	0	0	0	0.047619	0	0	0	0	0.485714	kdsD, kpsF; arabinose-5-phosphate isomerase
ko00550										00550_Peptidoglycan_biosynthesis
K00790	0	0	0	0	0	0	0	0	0	0.8	1	0	0	0	0.75	0.858586	0.190476	0	0	0	0.037037	0.0278638	murA; UDP-N-acetylglucosamine 1-carboxyvinyltransferase
K00075	0	0	0	0	0	0	0	0	0	1	0.8	0	0	0	0.25	0.69697	0.047619	0	0	0	0	0.0451128	murB; UDP-N-acetylmuramate dehydrogenase
K01924	0	0	0	0	0	0	0	0	0	1	1	0	0	0	0	0.606061	0.0952381	0	0.0555556	0	0	0.0451128	murC; UDP-N-acetylmuramate--alanine ligase
K01925	0	0	0	0	0	0	0	0	0	1	0.2	0	0	0	0	0.666667	0	0.0263158	0	0	0	0.103759	murD; UDP-N-acetylmuramoylalanine--D-glutamate ligase
K01928	0	0	0	0	0	0	0	0	0	0.8	0.6	0	0	0	0	0.454545	0	0	0	0	0	0.228571	murE; UDP-N-acetylmuramoyl-L-alanyl-D-glutamate--2,6-diaminopimelate ligase
K01921	0	0	0	0	0	0	0	0	0	0.8	0.6	0	0	0	0	0.565657	0	0	0	0	0.333333	0.103759	ddl; D-alanine-D-alanine ligase
K01929	0	0	0	0	0	0	0	0	0	0.6	1	0	0	0	0	0.676768	0	0	0	0	0	0.228571	murF; UDP-N-acetylmuramoyl-tripeptide--D-alanyl-D-alanine ligase
K06153	0	0.0333333	0	0	0	0	0	0	0	1	0.8	1	0	0.75	0	0.838384	0.238095	0.894737	0.944444	1	0.148148	0.000442282	bacA; undecaprenyl-diphosphatase
K19302	0	0.0333333	0	0	0	0	0	0	0	0.4	0.6	0.857143	0	0	0	0.151515	0.190476	0.657895	0.0555556	1	0.037037	0.00190522	bcrC; undecaprenyl-diphosphatase
K01000	0	0	0	0	0	0	0	0	0	1	0.8	0	0	0	0.75	0.868687	0.142857	0	0	0	0	0.0451128	mraY; phospho-N-acetylmuramoyl-pentapeptide-transferase
K02563	0	0	0	0	0	0	0	0	0	1	0.6	0	0	0	0.75	0.686869	0.047619	0	0	0	0	0.0451128	murG; UDP-N-acetylglucosamine--N-acetylmuramyl-(pentapeptide) pyrophosphoryl-undecaprenol N-acetylglucosamine transferase
K05366	0	0	0	0	0	0	0	0	0	1	0.4	0	0	0	0.5	0.787879	0	0	0	0	0.037037	0.0451128	mrcA; penicillin-binding protein 1A
K05515	0	0	0	0	0	0	0	0	0	0	0	0	0	0	0	0	0	0	0	0	0	1	mrdA; penicillin-binding protein 2
K18149	0	0	0	0	0	0	0	0	0	0.8	0.2	0	0	0	0	0	0.047619	0	0	0	0	0.228571	pbp5, pbp4, pbp3; penicillin-binding protein
K08724	0	0	0	0	0	0	0	0	0	0.8	0	0	0	0	0	0.262626	0	0	0	0	0	0.485714	pbpB; penicillin-binding protein 2B
K08384	0	0	0	0	0	0	0	0	0	1	0.4	0	0	0	0.75	0.909091	0.380952	0	0	0	0	0.0451128	spoVD; stage V sporulation protein D (sporulation-specific penicillin-binding protein)
K05364	0	0	0	0	0	0	0	0	0	0.2	0	0	0	0	0	0.0505051	0	0	0	0	0	0.485714	pbpA; penicillin-binding protein A
K07258	0	0	0	0	0	0	0	0	0	1	0.6	0	0	0	0.75	0.89899	0.285714	0	0	0	0.037037	0.0278638	dacC, dacA, dacD; serine-type D-Ala-D-Ala carboxypeptidase (penicillin-binding protein 5/6)
K07260	0	0	0.00438596	0	0	0	0	0	0	1	0.8	0	0	0	0.75	0.868687	0.047619	0	0	0	0	0.0451128	vanY; zinc D-Ala-D-Ala carboxypeptidase
K18866	0	0	0	0	0	0	0	0	0	0	0.4	0	0	0	0	0.040404	0	0	0	0	0	0.485714	vanXY; zinc D-Ala-D-Ala dipeptidase/carboxypeptidase
ko00511										00511_Other_glycan_degradation
K01190	0	0	0.0175439	0	0	0.370968	0	0	0.153846	0.6	0.4	0.0952381	0	0.75	0.5	0.040404	0.333333	0.789474	0.0555556	0.8	0.222222	0.00279318	lacZ; beta-galactosidase
K12111	0	0	0	0.142857	0	0	0	0	0	0	0	0	0.444444	0	0	0.010101	0	0	0	0	0	0.851128	ebgA; evolved beta-galactosidase subunit alpha
K12373	0	0	0.0526316	0	0	0	0	0	0.153846	0	0.2	0	0	0	0	0.010101	0.142857	0.0263158	0	0	0.148148	0.453649	HEXA_B; hexosaminidase
K01191	0	0	0	0	0	0.725806	0.236842	0	0.230769	0.2	0	0	0	0.25	0	0	0	0.0263158	0	0	0	0.530517	MAN2C1; alpha-mannosidase
K01227	0	0	0	0	0	0	0.0526316	0.0333333	0	0.4	0.2	0	0	0	0	0.010101	0	0	0	0	0	0.766475	E3.2.1.96; mannosyl-glycoprotein endo-beta-N-acetylglucosaminidase
K01206	0	0	0	0	0	0	0	0	0	0.2	0.2	0.0952381	0	0	0.5	0.030303	0.142857	0	0	0	0.037037	0.0120743	FUCA; alpha-L-fucosidase
K01444	0	0	0	0	0	0	0	0	0	0.2	0.6	0	0	0	0	0	0	0	0	0	0	0.485714	AGA, aspG; N4-(beta-N-acetylglucosaminyl)-L-asparaginase
K01201	0	0	0	0	0	0	0	0	0	0.2	0	0.666667	0	0.25	0	0	0	0.710526	0.111111	1	0.407407	0.0120743	GBA, srfJ; glucosylceramidase
ko00730										00730_Thiamine_metabolism
K03147	0	0	0	0	0	0	0	0	0	0	0	0	0	0	0	0	0.047619	0	0	0	0	1	thiC; phosphomethylpyrimidine synthase
K00877	0	0	0	0	0	0	0	0	0	0.4	0.2	0	0	0	0	0	0	0	0	0	0	0.485714	THI20; hydroxymethylpyrimidine/phosphomethylpyrimidine kinase / thiaminase
K00941	0	0	0.00438596	0	0	0	0	0	0	0.4	0.4	0	0	0	0	0	0	0	0	0	0	0.485714	thiD; hydroxymethylpyrimidine/phosphomethylpyrimidine kinase
K03148	0	0	0	0	0	0	0	0	0	0	0	0	0	0	0	0.040404	0	0	0	0	0	1	thiF; sulfur carrier protein ThiS adenylyltransferase
K04487	0	0	0	0	0	0	0	0	0	1	1	0	0	1	0.5	0.838384	0.714286	0.789474	0.111111	0.8	0.37037	0.000370837	iscS, NFS1; cysteine desulfurase
K03151	1	0.533333	0.820175	0.428571	1	1	1	1	1	1	0.8	1	0.333333	1	1	0.878788	0.952381	0.921053	0.833333	0.8	0.777778	0.384068	thiI; tRNA uracil 4-sulfurtransferase
K03150	0	0	0.00438596	0	0	0	0	0	0	0	0.4	0	0	1	0	0.010101	0	0	0	0	0.111111	0.103759	thiH; 2-iminoacetate synthase
K01662	0	0	0	0.238095	0.222222	0	0	0	0	1	0.8	0.047619	0	1	0.75	0.272727	0.666667	0.789474	1	1	0.925926	0.000268771	dxs; 1-deoxy-D-xylulose-5-phosphate synthase
K03149	0	0	0.00438596	0	0	0	0	0	0	0	0	0	0	0	0	0.010101	0	0	0	0	0	1	thiG; thiazole synthase
K00878	0	0	0.00438596	0	0	0	0	0	0	0.6	0.6	0	0	0	0	0.010101	0.047619	0	0	0	0	0.103759	thiM; hydroxyethylthiazole kinase
K00788	0	0	0	0	0.00793651	0	0	0	0	0.6	0.6	0	0	0	0	0.020202	0.047619	0	0	0	0.037037	0.0785493	thiE; thiamine-phosphate pyrophosphorylase
K21220	0	0	0	0	0	0	0	0	0	0	0	0	0	0	0	0	0	0	0	0	0	1	thiN; thiamine-phosphate diphosphorylase
K06949	0.972222	1	1	0.238095	1	1	0.973684	1	1	1	1	1	0.222222	1	0.75	0.929293	0.333333	0.973684	0.833333	0.8	1	0.208934	rsgA, engC; ribosome biogenesis GTPase / thiamine phosphate phosphatase
K01077	0	0	0	0	0	0	0	0	0	0.6	0.2	0	0	0	0	0.252525	0	0.0263158	0	0	0	0.103759	E3.1.3.1, phoA, phoB; alkaline phosphatase
K00949	0	0	0	0	0.00793651	0	0	0	0	0.4	0	0.857143	0	0.5	0	0.010101	0.047619	0.394737	0	0.2	0.185185	0.0083047	thiN, TPK1, THI80; thiamine pyrophosphokinase
K00939	1	0.966667	1	0.619048	1	1	1	1	1	0.8	0.8	1	1	1	0.75	0.808081	0.904762	0.947368	0.888889	1	0.814815	0.0697173	adk, AK; adenylate kinase
ko00740										00740_Riboflavin_metabolism
K14652	0.0277778	0	0	0.142857	0.015873	0	0.0526316	0	0	0.2	0	0.714286	0	0	0	0	0	0.736842	0.111111	1	0.62963	0.306498	ribBA; 3,4-dihydroxy 2-butanone 4-phosphate synthase / GTP cyclohydrolase II
K11752	0	0	0	0.142857	0.015873	0	0	0	0	0.2	0	0.571429	0	0	0	0	0	0.684211	0.111111	0.8	0.62963	0.105307	ribD; diaminohydroxyphosphoribosylaminopyrimidine deaminase / 5-amino-6-(5-phosphoribosylamino)uracil reductase
K21064	1	0	0.00438596	0.380952	0.238095	0	0.894737	0.0333333	0.0769231	0.6	0	0	0	1	0	0	0	0	0.0555556	0	0.518519	0.246433	ycsE, yitU, ywtE; 5-amino-6-(5-phospho-D-ribitylamino)uracil phosphatase
K00794	0	0	0	0.142857	0.015873	0	0	0	0	0.2	0	0	0	0	0	0.010101	0	0.0526316	0	0	0.62963	0.530517	ribH, RIB4; 6,7-dimethyl-8-ribityllumazine synthase
K00793	0	0	0	0.142857	0.015873	0	0	0	0	0.2	0	0	0	0	0	0	0	0.0263158	0	0	0.592593	0.688633	ribE, RIB5; riboflavin synthase
K11753	0.944444	0.2	0.789474	0.238095	0.777778	1	0.184211	0.933333	0.384615	1	0.4	1	0	1	0.75	0.0808081	0.047619	0.868421	0.944444	1	0.62963	0.713541	ribF; riboflavin kinase / FMN adenylyltransferase
ko00750										00750_Vitamin_B6_metabolism
K00868	0	0.266667	0	0	0	0	0	0	0	0	0.8	0	0	0	0	0.040404	0.047619	0	0	0	0	0.520301	pdxK, pdxY; pyridoxine kinase
K05275	0	0	0	0	0	0	0.184211	0.766667	0.153846	0	0.2	0	0	0	0	0	0	0	0	0	0	0.230075	E1.1.1.65; pyridoxine 4-dehydrogenase
K00831	0	0	0	0	0	0	0	0	0	0	0.8	0	0	0	0	0	0.142857	0.868421	0	1	0	0.103759	serC, PSAT1; phosphoserine aminotransferase
K01733	0	0	0	0	0	0	0	0	0	0	0.8	0	0	0.75	0	0.0909091	0.047619	0.368421	0	0.4	0.814815	0.0120743	thrC; threonine synthase
K06215	0	0	0	0	0	0	0	0	0	0.6	0.2	0	0	0	0	0	0.0952381	0.710526	0.111111	0.8	0.62963	0.0120743	pdxS, pdx1; pyridoxal 5'-phosphate synthase pdxS subunit
K08681	0	0	0	0	0	0	0	0	0	0.6	0.2	0	0	0	0	0	0.0952381	0.684211	0.0555556	0.8	0	0.0278638	pdxT, pdx2; 5'-phosphate synthase pdxT subunit
ko00760										00760_Nicotinate_and_nicotinamide_metabolism
K00278	0	0	0	0	0	0	0	0	0	0.2	0	0	0	0.75	0	0.10101	0	0.105263	0	0	0.222222	0.0451128	nadB; L-aspartate oxidase
K03517	0	0	0	0	0	0	0	0	0	0.2	0	0	0	0.75	0	0.0808081	0	0.105263	0	0	0.222222	0.0451128	nadA; quinolinate synthase
K00767	0	0	0	0	0	0	0	0	0	0.2	0	0	0	1	0	0.111111	0	0.105263	0	0	0.37037	0.0451128	nadC, QPRT; nicotinate-nucleotide pyrophosphorylase (carboxylating)
K00763	0.972222	0.0333333	0.969298	0.619048	0	1	1	1	1	1	1	1	0.222222	0.25	0.75	0.222222	0.666667	0.868421	1	0.8	0.851852	0.733937	pncB, NAPRT1; nicotinate phosphoribosyltransferase
K03783	0	0	0	0	0	0	0.315789	0	0	0.4	0.6	0	0	1	0	0.121212	0.619048	0.289474	0	0	0.148148	0.0406015	punA, PNP; purine-nucleoside phosphorylase
K03784	1	0.0333333	1	0.809524	1	1	1	0.933333	1	1	1	1	1	1	1	0.919192	0.904762	0.842105	1	1	0.925926	0.805882	deoD; purine-nucleoside phosphorylase
K01081	0	0	0.298246	0	0	0	0	0	0	1	0.2	0	0	0.25	0	0	0	0.0263158	0	0	0.0740741	0.247855	E3.1.3.5; 5'-nucleotidase
K03787	0	0.0333333	0	0	0	0	0	0	0	0.8	0.2	0.952381	0	0	0.25	0.040404	0	0.736842	0.111111	1	0.185185	0.00190522	surE; 5'-nucleotidase
K06210	0	0	0	0	0	0	0	0	0	0.8	0	0	0	0	0	0	0	0	0	0	0	1	NMNAT; nicotinamide mononucleotide adenylyltransferase
K00969	0.944444	0	1	0.333333	0.960317	1	1	1	1	0	0	0.857143	0.222222	0	0	0.030303	0.0952381	0.0526316	0.0555556	0.2	0	0.000898173	nadD; nicotinate-nucleotide adenylyltransferase
K03426	0	0.0333333	0	0	0	0	0	0	0	0	0.8	0.0952381	0	0	0	0.020202	0.047619	0	0.111111	0	0	0.110659	E3.6.1.22, NUDT12, nudC; NAD+ diphosphatase
K01916	0.972222	0	0.934211	0.428571	0.801587	1	1	1	1	0	0.4	0	1	0	0	0.0505051	0.190476	0	0	0	0	0.00227945	nadE; NAD+ synthase
K01950	0	1	0	0	0	0	0	0	0	1	0.4	1	0	1	0.75	0.212121	0.619048	0.894737	1	1	0.851852	0.00173511	E6.3.5.1, NADSYN1, QNS1, nadE; NAD+ synthase (glutamine-hydrolysing)
K03742	0.583333	0	0	0.047619	0	0.0645161	0.526316	0.233333	0.0769231	0.8	0.6	0.0952381	0.111111	1	1	0.313131	0.47619	0.131579	0.0555556	0	0.814815	0.0384207	pncC; nicotinamide-nucleotide amidase
K03743	0.388889	0	0.25	0.380952	0.801587	0.903226	0.0526316	0.766667	0.923077	0	0.2	0.857143	0.888889	0	0	0.10101	0.333333	0.0526316	0	0.2	0	0.0533018	pncC; nicotinamide-nucleotide amidase
K01239	0	0	0	0	0	0	0	0	0	0.6	0.2	0	0	0.25	0	0	0	0	0	0	0	0.228571	iunH; purine nucleosidase
K08281	0	0	0	0.142857	0	1	0.868421	0.833333	0.692308	0	0	0	0	0	0	0	0	0	0	0	0.037037	0.00619195	pncA; nicotinamidase/pyrazinamidase
K00858	0.861111	0	0	0.238095	1	1	0.5	0.833333	1	1	0.2	0	0	0	0.25	0.020202	0.047619	0	0	0	0	0.0226108	ppnK, NADK; NAD+ kinase
K00324	0	0	0	0	0	0	0	0	0	0	0	0	0	0	0.75	0	0	0	0.5	0	0.37037	0.228571	pntA; NAD(P) transhydrogenase subunit alpha
K00325	0	0	0	0	0	0	0	0	0	0	0	0	0	0	0.75	0	0	0	0.722222	0	0.296296	0.228571	pntB; NAD(P) transhydrogenase subunit beta
K20452	0	0	0	0	0	0	0	0	0	0	0.4	0	0	0	0	0	0	0	0	0	0	1	dmdA; dimethylmaleate hydratase large subunit
ko00770										00770_Pantothenate_and_CoA_biosynthesis
K01652	0	0	0	0	0	0	0.342105	0.1	0.0769231	0	0.6	0	0	0	0	0	0	0	0	0	0.037037	0.501813	E2.2.1.6L, ilvB, ilvG, ilvI; acetolactate synthase I/II/III large subunit
K01653	0	0	0	0	0	0	0	0	0	0	0.6	0	0	0	0	0	0	0	0	0	0	1	E2.2.1.6S, ilvH, ilvN; acetolactate synthase I/III small subunit
K00053	0	0	0	0	0	0	0	0	0	0	0.6	0	0	0	0	0	0	0	0	0	0	1	ilvC; ketol-acid reductoisomerase
K01687	0	0	0	0	0	0	0	0	0	0	0.8	0	0	0	0	0	0.047619	0	0	0	0.037037	0.228571	ilvD; dihydroxy-acid dehydratase
K00606	0	0	0	0	0	0	0	0	0	0	0	0	0	0	0	0	0	0	0	0	0.037037	1	panB; 3-methyl-2-oxobutanoate hydroxymethyltransferase
K00077	0	0.0333333	0	0	0	0	0	0	0	0	0.2	0	0	0	0	0.030303	0.047619	0.0526316	0	0	0.037037	0.100442	panE, apbA; 2-dehydropantoate 2-reductase
K01918	0	0	0	0	0	0	0	0	0	0	0	0	0	0	0	0	0	0.0263158	0	0	0	1	panC; pantoate--beta-alanine ligase
K03525	0	0.0333333	0.0701754	0.238095	0	0	0	0	0	1	1	1	0	0.25	0.5	0.111111	0.142857	0.815789	0.888889	1	0.666667	0.000374239	coaX; type III pantothenate kinase
K13038	0	0	0.00438596	0	0.00793651	0	0	0	0.0769231	0.8	1	0	0	0	0	0.030303	0	0	0	0	0.037037	0.452676	coaBC, dfp; phosphopantothenoylcysteine decarboxylase / phosphopantothenate---cysteine ligase
K00954	0.0277778	0.0333333	0.539474	0.428571	0.0238095	0.983871	1	0.266667	0.384615	1	1	1	0	1	1	0.242424	0.904762	0.947368	0.944444	1	0.666667	0.0433573	E2.7.7.3A, coaD, kdtB; pantetheine-phosphate adenylyltransferase
K00859	0	0.0333333	0.557018	0.333333	0.960317	1	0	0.9	0.230769	1	0.6	0.047619	0.111111	1	0.75	0.020202	0	0.736842	0.111111	1	0.814815	0.611622	coaE; dephospho-CoA kinase
K00997	0.916667	0.966667	0.859649	0.238095	0.960317	1	0.973684	1	1	1	0.8	0.904762	0.666667	1	0.25	0.0707071	0.238095	0.763158	0.0555556	1	0.777778	0.0876433	acpS; holo-[acyl-carrier protein] synthase
K06133	0	0	0	0	0	0	0	0	0	0	0	0	0	0	0	0	0.047619	0	0	0	0	1	LYS5, acpT; 4'-phosphopantetheinyl transferase
K00826	0	0	0	0	0	0	0	0	0	0.4	0.8	0.857143	0	1	0	0.010101	0	0.868421	0.888889	1	0.111111	0.00103766	E2.6.1.42, ilvE; branched-chain amino acid aminotransferase
K17723	0	0	0	0	0	0	0	0	0	0	0.2	0	0	0	0	0.030303	0.142857	0	0	0	0	0.228571	preA; dihydropyrimidine dehydrogenase (NAD+) subunit PreA
K01464	0	0	0	0	0	0	0	0	0	0	0	0	0	0.75	0	0	0.0952381	0.184211	0	0	0.407407	0.103759	DPYS, dht, hydA; dihydropyrimidinase
K01579	0	0	0	0	0	0	0	0	0	0	0	0	0	0	0	0	0	0	0	0	0	1	panD; aspartate 1-decarboxylase
ko00780										00780_Biotin_metabolism
K09458	0.0277778	0.0333333	0	0	0	0	0	0	0	0.6	0.6	1	0	1	0.5	0.030303	0	0.815789	0.5	1	0.740741	0.00118055	fabF; 3-oxoacyl-[acyl-carrier-protein] synthase II
K00059	0.0277778	0.0333333	0	0	0	0	0	0	0.0769231	0.8	1	1	0	1	0.75	0.575758	0.285714	0.947368	0.5	1	0.925926	0.000163304	fabG; 3-oxoacyl-[acyl-carrier protein] reductase
K02372	0.0277778	0.0333333	0	0	0	0	0	0	0	0.8	0.6	1	0	1	0.5	0.030303	0	0.736842	0.5	1	0.777778	0.00118055	fabZ; 3-hydroxyacyl-[acyl-carrier-protein] dehydratase
K01906	0	0	0	0	0	0	0	0	0	0	0	0	0	0	0	0	0	0	0	0	0	1	bioW; 6-carboxyhexanoate--CoA ligase
K00652	0	0	0	0	0.031746	0	0	0	0	0	0	0.0952381	0	0.25	0.75	0	0	0.842105	0	1	0.185185	0.0396285	bioF; 8-amino-7-oxononanoate synthase
K00833	0	0	0	0	0	0	0	0	0	0	0	0	0	0	0	0	0	0	0	0	0	1	bioA; adenosylmethionine---8-amino-7-oxononanoate aminotransferase
K01935	0	0	0	0	0	0	0	0	0	0	0	0	0	0	0	0	0	0	0	0	0	1	bioD; dethiobiotin synthetase
K01012	0	0	0	0	0	0	0	0	0	0	0.4	0	0	1	0	0	0	0	0	0	0	0.485714	bioB; biotin synthase
K03524	0	0	0	0	0	0	0	0	0	0.8	0.2	0	0	0	0	0.010101	0.047619	0.0263158	0.111111	0	0.037037	0.0120743	birA; BirA family transcriptional regulator, biotin operon repressor / biotin---[acetyl-CoA-carboxylase] ligase
ko00785										00785_Lipoic_acid_metabolism
K03644	0	0	0	0	0	0	0	0	0.0769231	0	0	0	0	1	0	0.030303	0	0	0	0	0	0.851128	lipA; lipoyl synthase
K03801	0	0	0	0	0	0	0	0	0	0	0	0	0	0.5	0	0	0	0	0	0	0.037037	0.485714	lipB; lipoyl(octanoyl) transferase
K03800	0	1	0.666667	0.238095	1	1	1	0.933333	0.923077	0.2	0.2	0.952381	0.333333	0.5	0.75	0.010101	0	0.894737	0.777778	1	0.851852	0.112911	lplA, lplJ; lipoate---protein ligase
ko00790										00790_Folate_biosynthesis
K01495	0	0	0	0	0	0	0	0	0	0.8	0	0	0	0	0	0.020202	0.047619	0	0	0	0	0.228571	GCH1, folE; GTP cyclohydrolase IA
K01077	0	0	0	0	0	0	0	0	0	0.6	0.2	0	0	0	0	0.252525	0	0.0263158	0	0	0	0.103759	E3.1.3.1, phoA, phoB; alkaline phosphatase
K01633	0	0	0	0	0	0	0	0	0	0.4	0	0	0	0	0	0	0	0	0	0	0	1	folB; 7,8-dihydroneopterin aldolase/epimerase/oxygenase
K00950	0	0.333333	0	0	0	0	0	0	0	0.8	0	0	0	0	0	0	0	0	0	0	0	1	folK; 2-amino-4-hydroxy-6-hydroxymethyldihydropteridine diphosphokinase
K00796	0	0.333333	0	0	0	0	0	0	0	0.8	0	0	0	0	0	0	0	0	0	0	0	1	folP; dihydropteroate synthase
K00287	0.916667	0.966667	0.157895	0.428571	0.761905	0.0967742	0.815789	0.933333	1	1	0.4	1	0.666667	1	1	0.484848	0.190476	0.868421	0.944444	1	0.888889	0.278665	DHFR, folA; dihydrofolate reductase
K11754	0	0.0333333	0	0	0	1	1	1	1	0.8	0.4	1	0	0.5	0.5	0.010101	0	0.921053	0.888889	1	0.555556	0.844534	folC; dihydrofolate synthase / folylpolyglutamate synthase
K14652	0.0277778	0	0	0.142857	0.015873	0	0.0526316	0	0	0.2	0	0.714286	0	0	0	0	0	0.736842	0.111111	1	0.62963	0.306498	ribBA; 3,4-dihydroxy 2-butanone 4-phosphate synthase / GTP cyclohydrolase II
K01664	0	0	0	0	0	0	0	0	0	0	0	0	0	0	0	0	0	0	0	0	0	1	pabA; para-aminobenzoate synthetase component II
K01665	0	0	0	0	0	0	0	0	0	0	0	0	0	0	0	0	0	0	0	0	0.037037	1	pabB; para-aminobenzoate synthetase component I
K01737	0	0	0	0	0	0	0	0	0	0.8	0	0	0	0	0	0.010101	0.047619	0	0	0	0.037037	0.103759	queD, ptpS, PTS; 6-pyruvoyltetrahydropterin/6-carboxytetrahydropterin synthase
K10026	0	0	0	0	0	0	0	0	0	0.8	0	0	0	0	0	0.020202	0.047619	0	0	0	0	0.228571	queE; 7-carboxy-7-deazaguanine synthase
K06920	0	0	0	0	0	0	0	0	0	0.8	0	0	0	0	0	0.020202	0.047619	0	0	0	0	0.228571	queC; 7-cyano-7-deazaguanine synthase
K06879	0	0	0	0	0	0	0	0	0	0.4	0	0	0	0.25	0.25	0	0	0.0263158	0	0.2	0	0.0451128	queF; 7-cyano-7-deazaguanine reductase
K09457	0	0	0	0	0	0	0	0	0	0.8	0	0	0	0	0	0.010101	0.047619	0	0	0	0	0.228571	queF; 7-cyano-7-deazaguanine reductase
K06897	0	0	0	0	0	0	0	0	0	0	0.4	0	0	1	0	0.020202	0.047619	0.0526316	0	0.2	0	0.0232198	K06897; 7,8-dihydropterin-6-yl-methyl-4-(beta-D-ribofuranosyl)aminobenzene 5'-phosphate synthase
K03639	0	0	0	0	0	0	0	0	0	0.2	0	0	0	0.5	0	0	0	0.0263158	0	0	0.222222	0.103759	moaA, CNX2; GTP 3',8-cyclase
K03637	0	0	0	0	0	0	0	0	0	0.2	0	0	0	0.5	0	0	0	0	0	0	0.259259	0.228571	moaC, CNX3; cyclic pyranopterin monophosphate synthase
K03831	0	0	0	0	0	0	0	0	0	0.2	0	0	0	0.25	0	0	0	0	0	0	0.259259	0.228571	mogA; molybdopterin adenylyltransferase
K03750	0	0	0	0	0	0	0	0	0	0.2	0	0	0	0	0	0	0	0	0	0	0.037037	0.485714	moeA; molybdopterin molybdotransferase
K07141	0	0	0	0	0	0	0	0	0	0	0	0	0	0.5	0	0	0	0.0263158	0	0	0.0740741	0.228571	mocA; molybdenum cofactor cytidylyltransferase
K03752	0	0	0	0	0	0	0	0	0	0.2	0	0	0	0	0	0.010101	0	0	0	0	0	0.485714	mobA; molybdenum cofactor guanylyltransferase
ko00670										00670_One_carbon_pool_by_folate
K00287	0.916667	0.966667	0.157895	0.428571	0.761905	0.0967742	0.815789	0.933333	1	1	0.4	1	0.666667	1	1	0.484848	0.190476	0.868421	0.944444	1	0.888889	0.278665	DHFR, folA; dihydrofolate reductase
K01938	0.944444	0.0333333	0.00877193	0.428571	0	0	0.947368	0	0	1	1	0.952381	0	1	1	0.454545	0.952381	0.921053	0.944444	1	0.888889	0.00409962	fhs; formate--tetrahydrofolate ligase
K01491	0.888889	0.0333333	0.807018	0.428571	0.960317	1	1	1	1	0.8	1	1	0.888889	1	1	0.606061	0.619048	0.921053	0.944444	0.8	0.925926	0.871446	folD; methylenetetrahydrofolate dehydrogenase (NADP+) / methenyltetrahydrofolate cyclohydrolase
K00600	0	0.9	1	0.285714	1	1	0.815789	1	1	1	0.8	1	1	1	0.75	0.505051	0.761905	0.868421	0.944444	1	0.814815	0.751043	glyA, SHMT; glycine hydroxymethyltransferase
K11175	0	0	0.00438596	0	0	0	0.131579	0	0	0.8	1	0	0	1	0	0.040404	0	0.0526316	0	0.4	0	0.0736842	purN; phosphoribosylglycinamide formyltransferase 1
K01492	0	0	0	0	0	0	0	0	0	0	0.4	0	0	0	0	0	0	0	0	0	0	1	purNH; phosphoribosylglycinamide/phosphoribosylaminoimidazolecarboxamide formyltransferase
K00602	0	0	0.00438596	0	0	0	0.131579	0	0	1	0.8	0	0	1	0	0.030303	0.047619	0.0526316	0	0.8	0.111111	0.0182969	purH; phosphoribosylaminoimidazolecarboxamide formyltransferase / IMP cyclohydrolase
K00603	0	0	0	0	0	0	0	0	0	0.2	0	0	0	1	0.5	0	0	0.710526	0	0.8	0.740741	0.0278638	fctD; glutamate formiminotransferase
K00604	0.972222	0.0333333	0.811404	0.428571	0.960317	1	1	1	1	1	1	1	0.555556	1	0.75	0.929293	0.714286	0.868421	1	0.8	0.814815	0.871847	MTFMT, fmt; methionyl-tRNA formyltransferase
K00605	0	0	0	0	0	0	0	0	0	0.2	0	0.904762	0	1	1	0	0	0.763158	0.944444	1	0.925926	0.00380363	gcvT, AMT; aminomethyltransferase
K00548	0	0	0	0	0	0	0	0	0	0	0.6	0	0	0	0.5	0.020202	0	0	0	0	0.148148	0.103759	metH, MTR; 5-methyltetrahydrofolate--homocysteine methyltransferase
K00560	0.0277778	0.966667	0.144737	0.428571	1	0.0483871	1	0.933333	0.923077	0.6	0.6	1	1	1	1	0.393939	0.190476	0.921053	0.944444	1	0.888889	0.30809	thyA, TYMS; thymidylate synthase
K03465	0	0	0	0	0	0	0	0	0	0	0	0	0	0	0	0.0505051	0.333333	0	0	0	0.037037	0.228571	thyX, thy1; thymidylate synthase (FAD)
K00297	0	0	0.00438596	0	0	0	0	0	0	0	0.6	0	0	0	0	0	0	0	0	0	0	1	metF, MTHFR; methylenetetrahydrofolate reductase (NADPH)
K01746	0	0	0	0	0	0	0	0	0	0.2	0	0	0	1	0	0	0	0.184211	0	0.8	0.62963	0.0451128	E4.3.1.4; formiminotetrahydrofolate cyclodeaminase
K01934	0	0	0.171053	0	0.761905	1	0.289474	1	0.769231	0.4	0	0.809524	0	0	0	0.010101	0.047619	0	0	0	0.037037	0.09407	MTHFS; 5-formyltetrahydrofolate cyclo-ligase
ko00830										00830_Retinol_metabolism
K13953	0	0	0.368421	0	0	0.0806452	0.131579	0	0.153846	0	0	0	0	0	0	0	0	0	0	0	0.037037	0.0599735	adhP; alcohol dehydrogenase, propanol-preferring
K00001	0	0.0333333	0.100877	0.238095	0.00793651	0	0	0	0	0.2	0.6	0.0952381	0	0.75	0	0.040404	0.333333	0.263158	0.0555556	0.6	0.444444	0.0109278	E1.1.1.1, adh; alcohol dehydrogenase
ko00860										00860_Porphyrin_and_chlorophyll_metabolism
K01885	0.972222	0.966667	0.640351	0.714286	1	0.516129	0.368421	0.9	0.692308	0	0.8	1	0.222222	0	1	0.919192	0.857143	0.842105	1	1	0	0.957204	EARS, gltX; glutamyl-tRNA synthetase
K02492	0	0	0	0	0	0	0	0	0	0.4	0	0	0	0	0	0	0	0	0	0	0	1	hemA; glutamyl-tRNA reductase
K01845	0	0	0	0	0	0	0	0	0	0.4	0.2	0	0	0	0	0	0	0	0	0	0	0.485714	hemL; glutamate-1-semialdehyde 2,1-aminomutase
K01698	0	0	0	0	0	0	0	0	0	0.4	0.2	0	0	0	0	0.010101	0	0	0	0	0	0.228571	hemB, ALAD; porphobilinogen synthase
K01749	0	0	0	0	0	0	0	0	0	0.4	0.2	0	0	0	0	0	0	0	0	0	0.037037	0.228571	hemC, HMBS; hydroxymethylbilane synthase
K13542	0	0	0	0	0	0	0	0	0	0.4	0	0	0	0	0	0	0	0	0	0	0	1	cobA-hemD; uroporphyrinogen III methyltransferase / synthase
K02304	0	0	0	0	0	0	0	0	0	0.4	0	0	0	0	0	0	0	0	0	0	0	1	MET8; precorrin-2 dehydrogenase / sirohydrochlorin ferrochelatase
K01599	0	0	0	0	0	0	0	0	0	0	0	0	0	1	0.5	0	0	0.763158	0	1	0.814815	0.0451128	hemE, UROD; uroporphyrinogen decarboxylase
K02495	0.972222	0.0333333	0	0.428571	0.238095	0	0.0526316	0	0	1	0.4	0.904762	0	0.75	0.5	0.464646	0.428571	0.789474	0.944444	1	0.518519	0.00744395	hemN, hemZ; oxygen-independent coproporphyrinogen III oxidase
K02190	0	0	0	0	0	0	0	0	0	0.4	0	0	0	0	0	0	0	0	0	0	0	1	cbiK; sirohydrochlorin cobaltochelatase
K03394	0	0	0	0	0	0	0	0	0	0	0	0	0	0	0	0	0	0	0	0	0	1	cobI-cbiL; precorrin-2/cobalt-factor-2 C20-methyltransferase
K05934	0	0	0	0	0	0	0	0	0	0	0	0	0	0	0	0.010101	0.047619	0	0	0	0	0.485714	E2.1.1.131, cobJ, cbiH; precorrin-3B C17-methyltransferase
K02189	0	0	0	0	0	0	0	0	0	0	0	0	0	0	0	0	0	0	0	0	0	1	cbiG; cobalt-precorrin 5A hydrolase
K05936	0	0	0	0	0	0	0	0	0	0	0	0	0	0	0	0	0	0	0	0	0	1	cobM, cbiF; precorrin-4/cobalt-precorrin-4 C11-methyltransferase
K05895	0	0	0	0	0	0	0	0	0	0	0	0	0	0	0	0	0.047619	0	0	0	0	1	cobK-cbiJ; precorrin-6A/cobalt-precorrin-6A reductase
K02188	0	0	0	0	0	0	0	0	0	0	0	0	0	0	0	0	0	0	0	0	0	1	cbiD; cobalt-precorrin-5B (C1)-methyltransferase
K00595	0	0	0	0	0	0	0	0	0	0	0	0	0	0	0	0	0	0	0	0	0	1	cobL; precorrin-6Y C5,15-methyltransferase (decarboxylating)
K02191	0	0	0	0	0	0	0	0	0	0	0	0	0	0	0	0	0	0	0	0	0	1	cbiT; cobalt-precorrin-6B (C15)-methyltransferase
K03399	0	0	0	0	0	0	0	0	0	0	0	0	0	0	0	0	0	0	0	0	0	1	cbiE; cobalt-precorrin-7 (C5)-methyltransferase
K06042	0	0	0	0	0	0	0	0	0	0	0	0	0	0	0	0	0.047619	0	0	0	0	1	cobH-cbiC; precorrin-8X/cobalt-precorrin-8 methylmutase
K02224	0	0	0	0	0	0	0	0	0	0	0	0	0	0.5	0	0	0	0	0	0	0	1	cobB-cbiA; cobyrinic acid a,c-diamide synthase
K02230	0	0	0	0	0	0	0	0	0	0	0	0	0	0	0	0	0	0	0	0	0	1	cobN; cobaltochelatase CobN
K00798	0	0	0	0	0	0	0	0	0	0	0	0	0	0	0.75	0	0	0	0	0	0	1	MMAB, pduO; cob(I)alamin adenosyltransferase
K19221	0	0	0.0131579	0	0	0	0.552632	0	0.692308	0.4	0	0	0.222222	0	0	0	0	0	0	0	0	0.447324	cobA, btuR; cob(I)alamin adenosyltransferase
K02232	0	0	0	0	0	0	0	0	0	0.2	0	0	0	0.5	0	0	0	0	0	0	0	0.485714	cobQ, cbiP; adenosylcobyric acid synthase
K02227	0	0	0	0	0	0	0	0	0	0.2	0	0	0	0.25	0	0	0	0	0	0	0	0.485714	cbiB, cobD; adenosylcobinamide-phosphate synthase
K08260	0	0	0	0	0	0	0	0	0	0	0	0	0	0	0	0	0	0	0	0	0	1	cbiZ; adenosylcobinamide hydrolase
K02231	0	0	0	0	0	0	0	0	0	0.2	0	0	0	0.25	0	0	0	0	0	0	0	0.485714	cobP, cobU; adenosylcobinamide kinase / adenosylcobinamide-phosphate guanylyltransferase
K02233	0	0	0	0	0	0	0	0	0	0.2	0	0	0	0	0	0	0	0	0	0	0	1	E2.7.8.26, cobS, cobV; adenosylcobinamide-GDP ribazoletransferase
K00768	0	0	0	0	0	0	0	0	0	0.2	0	0	0	0	0	0	0	0	0	0	0	1	E2.4.2.21, cobU, cobT; nicotinate-nucleotide--dimethylbenzimidazole phosphoribosyltransferase
K16651	0	0	0	0	0	0	0	0	0	0	0	0	0	0	0	0	0	0	0	0	0	1	pduX; L-threonine kinase
K04720	0	0	0	0	0	0	0	0	0	0.2	0	0	0	0	0	0	0	0	0	0	0	1	cobD; threonine-phosphate decarboxylase
K04032	0	0	0	0	0	0	0	0	0	0	0	0	0	0	0	0	0	0	0	0	0	1	eutT; ethanolamine utilization cobalamin adenosyltransferase
K03404	0	0	0	0	0	0	0	0	0	0	0	0	0	0	0	0	0	0	0	0	0	1	chlD, bchD; magnesium chelatase subunit D
K03405	0	0	0	0	0	0	0	0	0	0	0	0	0	0	0	0	0	0	0	0	0	1	chlI, bchI; magnesium chelatase subunit I
K04034	0	0	0	0	0	0	0	0	0	0.8	0.4	0	0	0.75	0	0.010101	0	0.105263	0	0	0.148148	0.0278638	bchE; anaerobic magnesium-protoporphyrin IX monomethyl ester cyclase
K07145	0	0.0333333	0	0	0	0	0	0	0	0.2	0	0.952381	0	0	0	0	0	0	0	0.4	0	0.354887	isdG, isdI; heme oxygenase (staphylobilin-producing)
K01195	0	0	0	0	0.00793651	0	0	0	0	0	0	0	0	0	0	0.030303	0	0.131579	0	0.4	0.037037	0.163202	uidA, GUSB; beta-glucuronidase
K03594	0	0	0	0	0	0	0.0263158	0	0	0.2	0.4	0	0	0	0	0.0505051	0	0	0	0	0	0.354887	bfr; bacterioferritin
ko00130										00130_Ubiquinone_and_other_terpenoid-quinone_biosynthesis
K03179	0	0	0	0	0	0	0	0	0	0.6	0	0	0	0	0	0	0	0	0	0	0	1	ubiA; 4-hydroxybenzoate polyprenyltransferase
K03182	0	0	0	0	0	0	0	0	0	0.6	0	0	0	0	0	0	0	0	0	0	0	1	ubiD; 4-hydroxy-3-polyprenylbenzoate decarboxylase
K03186	0	0	0	0	0	0	0	0	0	0.6	0	0	0	0	0	0	0	0	0	0	0	1	ubiX, bsdB, PAD1; flavin prenyltransferase
K03183	0	0	0	0	0	0	0	0	0	0	0	0	0	0.25	0	0	0.047619	0	0	0	0.0740741	0.228571	ubiE; demethylmenaquinone methyltransferase / 2-methoxy-6-polyprenyl-1,4-benzoquinol methylase
K19222	0	0	0	0	0	0	0	0	0	0	0	0	0	0	0	0	0	0	0	0	0	1	menI; 1,4-dihydroxy-2-naphthoyl-CoA hydrolase
K18285	0	0	0	0	0	0	0	0	0	0	0	0	0	0	0	0	0	0	0	0	0	1	mqnE; aminodeoxyfutalosine synthase
K11783	0	0	0	0	0	0	0	0	0	0	0	0	0	0	0	0	0	0	0	0	0	1	mqnB; futalosine hydrolase
K11784	0	0	0	0	0	0	0	0	0	0	0	0	0	0	0	0	0	0	0	0	0	1	mqnC; cyclic dehypoxanthinyl futalosine synthase
K03809	0	0	0	0	0	0	0	0	0	0	0	0	0	0	0	0	0	0.0526316	0	0	0	1	wrbA; NAD(P)H dehydrogenase (quinone)
ko00900										00900_Terpenoid_backbone_biosynthesis
K01662	0	0	0	0.238095	0.222222	0	0	0	0	1	0.8	0.047619	0	1	0.75	0.272727	0.666667	0.789474	1	1	0.925926	0.000268771	dxs; 1-deoxy-D-xylulose-5-phosphate synthase
K00099	0.0277778	0	0	0.333333	0.238095	0	0.657895	0	0	1	0.8	0.047619	0	1	1	0.131313	0.571429	0.894737	0.944444	0.8	0.814815	0.00238492	dxr; 1-deoxy-D-xylulose-5-phosphate reductoisomerase
K00991	0	0	0	0.0952381	0	0	0	0	0	0.8	1	0	0	0.5	0.5	0.10101	0.285714	0	0	0	0.518519	0.0240602	ispD; 2-C-methyl-D-erythritol 4-phosphate cytidylyltransferase
K12506	0	0	0	0	0	0	0	0	0	0	0	0	0	0	0	0	0	0	0	0.2	0.037037	0.485714	ispDF; 2-C-methyl-D-erythritol 4-phosphate cytidylyltransferase / 2-C-methyl-D-erythritol 2,4-cyclodiphosphate synthase
K00919	0.944444	0	0	0.0952381	0.206349	0	0	0	0	1	0.6	0	0	1	0.75	0.040404	0	0.184211	0	0.2	0.592593	0.139111	ispE; 4-diphosphocytidyl-2-C-methyl-D-erythritol kinase
K01770	0.0277778	0	0	0.333333	0.238095	0	0.631579	0	0	0.8	1	0	0	0.75	0.5	0.0505051	0.857143	0.105263	0	0	0.851852	0.130905	ispF; 2-C-methyl-D-erythritol 2,4-cyclodiphosphate synthase
K03526	0.0277778	0	0	0.428571	0.238095	0	1	0	0	0.8	1	0.047619	0	1	1	0.151515	1	0.789474	1	1	0.703704	0.00817882	gcpE, ispG; (E)-4-hydroxy-3-methylbut-2-enyl-diphosphate synthase
K03527	0.0277778	0	0	0.238095	0.031746	0	1	0	0	1	1	0.047619	0	1	0.75	0.0606061	0	0.894737	0.944444	0.6	0.925926	0.0257578	ispH, lytB; 4-hydroxy-3-methylbut-2-en-1-yl diphosphate reductase
K00626	0	0.0333333	0	0	0	0	0	0	0	0.2	0.6	0.904762	0	1	0	0	0.142857	0.973684	0.111111	0.8	0.740741	0.00190522	E2.3.1.9, atoB; acetyl-CoA C-acetyltransferase
K01641	0	0.0333333	0	0	0	0	0	0	0	0	0	0.857143	0	0	0	0	0	0.0263158	0	0	0	0.851128	E2.3.3.10; hydroxymethylglutaryl-CoA synthase
K00054	0	0.0333333	0	0	0	0	0	0	0	0	0	0.857143	0	0	0	0	0	0	0	0	0.037037	0.702256	mvaA; hydroxymethylglutaryl-CoA reductase
K00869	0	0.0333333	0	0	0	0	0	0	0	0	0	0.952381	0	0	0	0	0	0.0263158	0	0	0.037037	0.437594	E2.7.1.36, MVK, mvaK1; mevalonate kinase
K00938	0	0	0	0	0	0	0	0	0	0	0	0.857143	0	0	0	0	0	0	0	0	0	1	E2.7.4.2, mvaK2; phosphomevalonate kinase
K01597	0	0.0333333	0	0	0	0	0	0	0	0	0	0.952381	0	0	0	0	0	0	0	0	0.148148	0.702256	MVD, mvaD; diphosphomevalonate decarboxylase
K01823	0	0.0333333	0	0	0	0	0	0	0	0	0	0.952381	0	0	0	0.010101	0	0.0263158	0	0	0.444444	0.250774	idi, IDI; isopentenyl-diphosphate Delta-isomerase
K13789	0	0	0	0	0	0	0	0	0	1	0.8	0.666667	0	0	0.5	0.010101	0.047619	0.0263158	0	0	0.296296	0.004069	GGPS; geranylgeranyl diphosphate synthase, type II
K00805	0	0.0333333	0	0	0	0	0	0	0	1	0	0.52381	0	0.75	0.25	0.141414	0.0952381	0.842105	0.0555556	0.8	0.185185	0.000442282	hepST; heptaprenyl diphosphate synthase
K00806	0.0277778	0.0333333	0	0.238095	0.031746	0	0.947368	0	0	1	1	1	0	1	1	0.686869	0.761905	0.947368	0.944444	0.8	0.814815	0.00174872	uppS; undecaprenyl diphosphate synthase
K06013	0	0	0	0	0	0	0	0	0	0.2	0	0	0	0.25	0	0	0	0.105263	0	0.2	0.333333	0.0451128	STE24; STE24 endopeptidase
ko00980										00980_Metabolism_of_xenobiotics_by_cytochrome_P450
K00799	0	0	0	0	0	0	0	0	0	0.8	0	0	0	0	0	0	0	0.0263158	0	0	0	0.485714	GST, gst; glutathione S-transferase
K13953	0	0	0.368421	0	0	0.0806452	0.131579	0	0.153846	0	0	0	0	0	0	0	0	0	0	0	0.037037	0.0599735	adhP; alcohol dehydrogenase, propanol-preferring
K00001	0	0.0333333	0.100877	0.238095	0.00793651	0	0	0	0	0.2	0.6	0.0952381	0	0.75	0	0.040404	0.333333	0.263158	0.0555556	0.6	0.444444	0.0109278	E1.1.1.1, adh; alcohol dehydrogenase
ko00982										00982_Drug_metabolism_-_cytochrome_P450
K00799	0	0	0	0	0	0	0	0	0	0.8	0	0	0	0	0	0	0	0.0263158	0	0	0	0.485714	GST, gst; glutathione S-transferase
K13953	0	0	0.368421	0	0	0.0806452	0.131579	0	0.153846	0	0	0	0	0	0	0	0	0	0	0	0.037037	0.0599735	adhP; alcohol dehydrogenase, propanol-preferring
K00001	0	0.0333333	0.100877	0.238095	0.00793651	0	0	0	0	0.2	0.6	0.0952381	0	0.75	0	0.040404	0.333333	0.263158	0.0555556	0.6	0.444444	0.0109278	E1.1.1.1, adh; alcohol dehydrogenase
ko00983										00983_Drug_metabolism_-_other_enzymes
K00760	1	0.0333333	0.921053	0.428571	1	1	1	1	1	1	1	1	0.222222	1	0.75	0.171717	0.666667	0.789474	0.888889	1	0.777778	0.384527	hprT, hpt, HPRT1; hypoxanthine phosphoribosyltransferase
K00088	0	0.0333333	0.0131579	0.857143	0.015873	0	0.947368	1	1	1	1	0.142857	0	1	0	0.111111	0.285714	0.789474	0.111111	1	0.333333	0.488987	IMPDH, guaB; IMP dehydrogenase
K01951	0	0.0333333	0.0175439	0.52381	0.214286	0	0.947368	1	1	1	1	0.142857	0	1	0	0.111111	0.428571	0.763158	0.111111	1	0.333333	0.581965	guaA, GMPS; GMP synthase (glutamine-hydrolysing)
K01195	0	0	0	0	0.00793651	0	0	0	0	0	0	0	0	0	0	0.030303	0	0.131579	0	0.4	0.037037	0.163202	uidA, GUSB; beta-glucuronidase
K01489	1	0.0333333	0.995614	0.428571	1	0.0967742	1	0.766667	0.769231	1	0.8	1	0.777778	1	0.75	0.717172	0.809524	0.894737	0.944444	1	0.814815	0.483911	cdd, CDA; cytidine deaminase
K00758	0.472222	0	0.188596	0.285714	1	0.725806	0.368421	0.833333	0.615385	0	0	0	0	0	0	0.010101	0	0	0	0	0	4.42282e-05	deoA, TYMP; thymidine phosphorylase
K01464	0	0	0	0	0	0	0	0	0	0	0	0	0	0.75	0	0	0.0952381	0.184211	0	0	0.407407	0.103759	DPYS, dht, hydA; dihydropyrimidinase
K00876	1	0.533333	0	0.190476	0.992063	1	0.947368	1	1	1	0.8	1	0.111111	1	1	0.727273	1	1	1	1	0.888889	0.372738	udk, UCK; uridine kinase
K00857	1	0.9	0.912281	0.809524	1	1	1	1	1	1	0.8	1	0.222222	1	0.75	0.686869	0.809524	0.921053	0.944444	1	0.37037	0.0791855	tdk, TK; thymidine kinase
ko03020										03020_RNA_polymerase
K03040	1	1	1	0.857143	1	1	1	1	1	0.8	0.8	1	0.222222	1	1	0.939394	0.952381	0.973684	1	1	0.925926	0.0469261	rpoA; DNA-directed RNA polymerase subunit alpha
K03043	1	0.966667	0.995614	0.619048	1	1	1	1	1	0.8	1	1	1	1	1	0.919192	0.904762	0.973684	1	0.6	1	0.391375	rpoB; DNA-directed RNA polymerase subunit beta
K03046	1	0.966667	0.995614	1	1	1	1	1	1	0.8	1	1	1	1	1	0.89899	0.952381	0.921053	0.944444	1	1	0.0785493	rpoC; DNA-directed RNA polymerase subunit beta'
K03048	0.972222	0.966667	0	0.52381	1	1	0.605263	0.9	0.846154	0.2	0.6	1	0	0.25	0	0.030303	0.428571	0.763158	0.777778	1	0	0.0827544	rpoE; DNA-directed RNA polymerase subunit delta
K03060	0	0.966667	0	0	0	0	0	0	0	1	0	1	0	0.75	0.75	0.888889	0	0.973684	1	1	0.962963	0.00692001	rpoZ; DNA-directed RNA polymerase subunit omega
ko03010										03010_Ribosome
K02945	0	0.0333333	0.618421	0	0	0	0	0	0	0	0	1	0	0	0	0	0.047619	0.894737	0.944444	1	0.037037	0.126714	RP-S1, rpsA; small subunit ribosomal protein S1
K02967	1	0.9	0.995614	0.952381	0.992063	1	1	1	1	1	1	1	1	0.75	1	0.939394	1	0.868421	0.944444	1	0.740741	0.42981	RP-S2, MRPS2, rpsB; small subunit ribosomal protein S2
K02982	1	1	1	0.809524	1	1	1	1	1	0.8	0.8	1	1	1	0.75	0.878788	0.952381	0.894737	0.833333	0.8	0.740741	0.00650835	RP-S3, rpsC; small subunit ribosomal protein S3
K02986	1	0.966667	0.991228	1	1	1	1	1	1	1	0.8	1	1	1	0.75	0.969697	0.857143	0.815789	0.777778	1	0.814815	0.0432212	RP-S4, rpsD; small subunit ribosomal protein S4
K02988	1	1	1	1	1	1	1	1	1	0.8	0.8	1	1	1	0.75	0.89899	0.904762	0.921053	0.833333	1	0.740741	0.004069	RP-S5, MRPS5, rpsE; small subunit ribosomal protein S5
K02990	1	0.933333	0.995614	0.571429	0.984127	1	1	1	1	1	1	1	0.111111	1	0.75	0.89899	0.809524	0.868421	0.888889	0.8	0.888889	0.0857687	RP-S6, MRPS6, rpsF; small subunit ribosomal protein S6
K02992	1	0.966667	0.995614	0.952381	1	1	1	1	1	0.8	0.8	1	1	1	1	0.919192	0.904762	0.921053	0.833333	0.6	0.925926	0.0119348	RP-S7, MRPS7, rpsG; small subunit ribosomal protein S7
K02994	1	1	1	1	1	1	1	1	1	0.8	0.8	1	1	1	0.75	0.909091	0.952381	0.947368	0.888889	1	0.740741	0.004069	RP-S8, rpsH; small subunit ribosomal protein S8
K02996	1	0.966667	1	0.809524	1	1	1	1	1	1	1	1	1	1	0.75	0.969697	0.857143	0.789474	0.833333	1	0.814815	0.188501	RP-S9, MRPS9, rpsI; small subunit ribosomal protein S9
K02946	0.972222	0.966667	1	0.952381	1	1	1	1	1	0.8	0.8	1	1	1	0.75	0.888889	0.952381	0.842105	0.888889	1	0.740741	0.0253292	RP-S10, MRPS10, rpsJ; small subunit ribosomal protein S10
K02948	1	1	0.995614	1	1	1	1	1	1	0.8	0.8	1	1	1	1	0.919192	0.952381	0.973684	1	1	0.888889	0.0278638	RP-S11, MRPS11, rpsK; small subunit ribosomal protein S11
K02950	1	0.966667	1	0.952381	1	1	1	1	1	0.8	0.8	1	0.888889	1	1	0.929293	0.904762	0.947368	0.777778	0.6	0.962963	0.00556255	RP-S12, MRPS12, rpsL; small subunit ribosomal protein S12
K02952	1	1	1	1	0.992063	1	1	1	1	0.8	0.8	1	1	1	1	0.89899	0.952381	0.973684	0.944444	1	0.777778	0.0167625	RP-S13, rpsM; small subunit ribosomal protein S13
K02954	1	0.966667	0.859649	0.714286	0.230159	1	1	1	0.923077	0.8	0.8	1	1	0.75	0.25	0.868687	0.904762	0.921053	0.833333	1	0.62963	0.344664	RP-S14, MRPS14, rpsN; small subunit ribosomal protein S14
K02956	0.944444	0.966667	0.991228	0.857143	1	1	1	1	1	1	1	1	1	1	0.75	0.919192	0.857143	0.921053	0.944444	1	0.814815	0.421801	RP-S15, MRPS15, rpsO; small subunit ribosomal protein S15
K02959	1	0.966667	0.995614	1	1	1	1	1	1	1	1	1	1	1	1	0.939394	0.857143	0.894737	0.888889	1	0.888889	0.0785493	RP-S16, MRPS16, rpsP; small subunit ribosomal protein S16
K02961	1	1	1	0.952381	0.992063	1	1	1	1	0.8	0.8	1	1	1	0.75	0.888889	0.952381	0.921053	0.833333	0.8	0.740741	0.00462355	RP-S17, MRPS17, rpsQ; small subunit ribosomal protein S17
K02963	1	0.9	0.991228	0.714286	1	0.935484	1	1	1	1	1	1	1	1	0.75	0.949495	0.857143	0.868421	0.777778	0.8	0.888889	0.367115	RP-S18, MRPS18, rpsR; small subunit ribosomal protein S18
K02965	1	1	1	0.952381	1	1	1	1	1	0.8	0.8	1	1	1	0.75	0.878788	0.904762	0.868421	0.777778	0.8	0.703704	0.00186779	RP-S19, rpsS; small subunit ribosomal protein S19
K02968	0.944444	0.966667	1	0.52381	1	1	0.973684	1	1	1	1	1	0.777778	0.75	0.75	0.878788	0.809524	0.921053	0.944444	1	0.777778	0.158983	RP-S20, rpsT; small subunit ribosomal protein S20
K02970	0.972222	0.966667	0	0.952381	0.960317	1	1	1	1	1	0.8	1	0	1	0.75	0.737374	0.809524	0.868421	0.777778	1	0.777778	0.18566	RP-S21, MRPS21, rpsU; small subunit ribosomal protein S21
K02863	1	0.966667	0.995614	0.904762	1	1	1	1	1	0.8	0.8	1	1	1	1	0.929293	0.904762	0.868421	0.888889	0.8	0.888889	0.0193073	RP-L1, MRPL1, rplA; large subunit ribosomal protein L1
K02886	1	1	1	1	1	1	1	1	1	0.8	0.8	1	1	1	0.75	0.909091	0.904762	0.921053	0.777778	1	0.666667	0.004069	RP-L2, MRPL2, rplB; large subunit ribosomal protein L2
K02906	0.972222	1	1	1	1	1	1	1	1	0.8	0.8	1	1	1	0.75	0.89899	0.952381	0.894737	0.944444	1	0.703704	0.00617154	RP-L3, MRPL3, rplC; large subunit ribosomal protein L3
K02926	1	1	1	0.619048	1	0.983871	1	1	1	0.8	0.8	1	1	1	0.75	0.89899	0.952381	0.894737	0.888889	1	0.703704	0.0717756	RP-L4, MRPL4, rplD; large subunit ribosomal protein L4
K02931	1	1	1	1	1	1	1	1	1	0.8	0.8	1	1	0.75	0.75	0.89899	0.952381	0.947368	0.888889	1	0.740741	0.00107849	RP-L5, MRPL5, rplE; large subunit ribosomal protein L5
K02933	1	1	1	0.809524	1	1	1	1	1	0.8	0.8	1	1	1	0.75	0.919192	0.952381	0.921053	0.888889	1	0.740741	0.0185214	RP-L6, MRPL6, rplF; large subunit ribosomal protein L6
K02935	1	0.9	0.995614	1	1	1	0.973684	1	1	0.8	0.8	1	1	1	1	0.888889	0.904762	0.894737	0.944444	0.8	0.925926	0.0241724	RP-L7, MRPL12, rplL; large subunit ribosomal protein L7/L12
K02939	1	0	1	0.190476	0.984127	1	1	1	1	1	0.8	1	0	1	0.25	0.838384	0.761905	0.684211	0.833333	0.4	0.888889	0.155779	RP-L9, MRPL9, rplI; large subunit ribosomal protein L9
K02864	1	0.833333	0.995614	0.333333	1	1	0.973684	1	1	0.8	0.8	1	0.666667	1	1	0.878788	0.857143	0.868421	0.944444	0.8	0.888889	0.112146	RP-L10, MRPL10, rplJ; large subunit ribosomal protein L10
K02867	1	0.966667	0.995614	0.952381	1	1	1	1	1	0.8	0.8	1	1	1	1	0.939394	0.857143	0.868421	1	1	0.851852	0.0897391	RP-L11, MRPL11, rplK; large subunit ribosomal protein L11
K02871	1	1	1	0.952381	1	1	1	1	1	1	1	1	1	1	0.75	0.969697	0.857143	0.789474	1	1	0.851852	0.110659	RP-L13, MRPL13, rplM; large subunit ribosomal protein L13
K02874	1	1	1	1	1	1	1	1	1	0.8	0.8	1	1	1	0.75	0.89899	0.952381	0.921053	0.833333	0.8	0.740741	0.00107849	RP-L14, MRPL14, rplN; large subunit ribosomal protein L14
K02876	1	1	1	1	1	1	1	1	1	0.8	0.8	1	0.888889	1	0.75	0.919192	0.857143	0.921053	0.833333	1	0.703704	0.00107849	RP-L15, MRPL15, rplO; large subunit ribosomal protein L15
K02878	1	1	1	1	1	1	1	1	1	0.8	0.8	1	1	1	0.75	0.868687	0.952381	0.921053	0.833333	0.6	0.777778	0.00107849	RP-L16, MRPL16, rplP; large subunit ribosomal protein L16
K02879	1	1	1	1	1	1	1	1	1	0.8	1	1	1	1	1	0.89899	0.952381	0.973684	1	1	0.888889	0.0451128	RP-L17, MRPL17, rplQ; large subunit ribosomal protein L17
K02881	1	1	0.995614	0.619048	1	1	1	1	1	0.8	0.8	1	1	1	0.75	0.89899	0.952381	0.921053	0.888889	1	0.740741	0.0397782	RP-L18, MRPL18, rplR; large subunit ribosomal protein L18
K02884	1	0.966667	0.991228	0.857143	1	1	1	1	1	1	1	1	1	0.75	1	0.959596	0.857143	0.921053	0.888889	1	0.888889	0.303691	RP-L19, MRPL19, rplS; large subunit ribosomal protein L19
K02887	1	0.866667	0.995614	0.809524	1	1	1	1	1	1	1	1	1	1	1	0.959596	0.857143	0.894737	0.777778	1	0.814815	0.453649	RP-L20, MRPL20, rplT; large subunit ribosomal protein L20
K02888	1	1	0.995614	0.714286	1	1	0.973684	1	1	1	0.8	1	0.888889	1	1	0.959596	0.809524	0.868421	1	1	0.851852	0.257585	RP-L21, MRPL21, rplU; large subunit ribosomal protein L21
K02890	1	1	1	1	1	1	1	1	1	0.8	0.8	1	1	1	0.75	0.888889	0.952381	0.894737	0.833333	0.8	0.740741	0.00107849	RP-L22, MRPL22, rplV; large subunit ribosomal protein L22
K02892	1	0.966667	1	0.809524	1	1	1	1	1	0.8	0.8	1	1	1	0.75	0.89899	0.952381	0.868421	0.833333	1	0.703704	0.0325928	RP-L23, MRPL23, rplW; large subunit ribosomal protein L23
K02895	1	1	0.995614	0.952381	1	1	1	1	1	0.8	0.8	1	1	0.75	0.75	0.89899	0.904762	0.947368	0.833333	1	0.740741	0.00269112	RP-L24, MRPL24, rplX; large subunit ribosomal protein L24
K02897	0	0	0	0	0	0	0	0	0	0	0	0	0	0.5	0	0	0.047619	0.0263158	0	0	0.037037	0.103759	RP-L25, rplY; large subunit ribosomal protein L25
K02899	1	1	0.995614	1	0.960317	1	0.973684	1	1	1	0.8	1	1	1	1	0.969697	0.857143	0.868421	1	1	0.851852	0.227908	RP-L27, MRPL27, rpmA; large subunit ribosomal protein L27
K02902	0.972222	0.9	0.995614	0.857143	0.952381	1	1	1	0.923077	0.8	0.8	0.952381	1	1	0.25	0.545455	0.809524	0.894737	0.722222	0.8	0.925926	0.0178682	RP-L28, MRPL28, rpmB; large subunit ribosomal protein L28
K02904	1	0.933333	1	0.904762	1	1	1	1	1	0.8	0.8	0.857143	0.777778	1	0.75	0.868687	0.952381	0.921053	0.833333	0.6	0.703704	0.000415065	RP-L29, rpmC; large subunit ribosomal protein L29
K02907	0	1	0	0	0	0	0	0	0	0.8	0.4	1	0	1	0.75	0.131313	0	0.947368	0.888889	1	0.555556	0.00653217	RP-L30, MRPL30, rpmD; large subunit ribosomal protein L30
K02909	0.972222	0.9	0.991228	0.857143	0.944444	1	1	1	1	0.8	1	1	1	1	0.25	0.89899	0.809524	0.842105	1	1	0.740741	0.446838	RP-L31, rpmE; large subunit ribosomal protein L31
K02911	0.972222	0.9	0.921053	0.714286	0.0396825	1	1	1	0.846154	1	1	1	1	0.75	0.75	0.909091	0.761905	0.921053	0.944444	0.8	0.925926	0.871898	RP-L32, MRPL32, rpmF; large subunit ribosomal protein L32
K02913	0.972222	0.733333	0.97807	0.428571	0.952381	1	0.973684	1	1	1	1	1	1	1	0.25	0.939394	0.761905	0.815789	1	1	0.703704	0.700704	RP-L33, MRPL33, rpmG; large subunit ribosomal protein L33
K02914	1	0.833333	0.960526	0.666667	0.936508	1	0.921053	1	0.769231	0.8	0.6	0.952381	0.777778	0.75	0.5	0.808081	0.666667	0.315789	0	0.2	0.111111	0.00191882	RP-L34, MRPL34, rpmH; large subunit ribosomal protein L34
K02916	0.972222	0.833333	0.991228	0.809524	0.960317	1	0.973684	1	1	1	1	1	1	1	1	0.555556	0.857143	0.894737	0.944444	1	0.814815	0.726874	RP-L35, MRPL35, rpmI; large subunit ribosomal protein L35
K02919	1	0.966667	0.758772	0.380952	0	1	0.5	0.833333	0.384615	0.8	0.6	0.714286	0	1	0.5	0.818182	0.333333	0.842105	0.777778	1	0.555556	1	RP-L36, MRPL36, rpmJ; large subunit ribosomal protein L36
K07590	0	0	0	0	0	0	0	0	0	0	0	0	0	0	0	0	0	0.0526316	0	0	0	1	RP-L7A, rplGB; large subunit ribosomal protein L7A
K02936	0	0	0	0	0	0	0	0	0	0	0	0	0	0	0	0.010101	0.047619	0	0	0	0	0.485714	RP-L7Ae, RPL7A; large subunit ribosomal protein L7Ae
ko00970										00970_Aminoacyl-tRNA_biosynthesis
K01885	0.972222	0.966667	0.640351	0.714286	1	0.516129	0.368421	0.9	0.692308	0	0.8	1	0.222222	0	1	0.919192	0.857143	0.842105	1	1	0	0.957204	EARS, gltX; glutamyl-tRNA synthetase
K09698	0	0	0.359649	0.0952381	0	0.483871	0.657895	0.1	0.384615	0.8	0.4	0	0.777778	1	0	0.030303	0.285714	0	0	0	0.925926	0.759371	gltX; nondiscriminating glutamyl-tRNA synthetase
K02433	0.972222	0	1	0.428571	1	1	1	1	1	0	0.6	0	0.555556	0	0	0.808081	1	0	0	0	0.037037	0.00442963	gatA, QRSL1; aspartyl-tRNA(Asn)/glutamyl-tRNA(Gln) amidotransferase subunit A
K02434	0.972222	0	1	0.619048	1	1	1	1	1	0	0.6	0	0.777778	0	0	0.858586	0.952381	0	0	0	0	0.000745075	gatB, PET112; aspartyl-tRNA(Asn)/glutamyl-tRNA(Gln) amidotransferase subunit B
K02435	0.944444	0	0.938596	0.0952381	0	1	0.736842	1	1	0.6	0.6	0	0	0	0	0.181818	0	0	0	0	0	0.00474943	gatC, GATC; aspartyl-tRNA(Asn)/glutamyl-tRNA(Gln) amidotransferase subunit C
K01886	0	0.933333	0	0	0	0	0	0	0	0.8	0.4	1	0	1	1	0.131313	0	0.710526	0.944444	1	0.888889	0.00220801	QARS, glnS; glutaminyl-tRNA synthetase
K01872	0.972222	0.966667	0.995614	0.619048	1	1	1	1	1	1	1	1	1	1	0.75	0.959596	1	0.894737	1	1	0.851852	0.836533	AARS, alaS; alanyl-tRNA synthetase
K01876	0.972222	1	0.995614	0.428571	1	1	1	1	1	1	0.8	1	0.888889	1	1	0.939394	1	0.947368	1	1	0.925926	0.435161	DARS, aspS; aspartyl-tRNA synthetase
K01893	1	0.933333	0.995614	0.571429	1	1	1	1	1	0.6	1	1	1	1	1	0.777778	0.952381	0.842105	0.777778	1	0.740741	0.281424	NARS, asnS; asparaginyl-tRNA synthetase
K01880	0.972222	1	1	0.904762	1	1	1	1	1	1	1	1	1	1	1	0.959596	0.904762	0.868421	1	1	0.814815	0.430783	GARS, glyS1; glycyl-tRNA synthetase
K01878	0	0	0	0	0	0	0	0	0	0	0	0	0	0	0	0	0	0	0	0	0.037037	1	glyQ; glycyl-tRNA synthetase alpha chain
K01879	0	0	0	0	0	0	0	0	0	0	0	0	0	0	0	0	0	0	0	0	0	1	glyS; glycyl-tRNA synthetase beta chain
K01868	1	0.966667	1	0.714286	1	1	1	1	1	1	1	1	1	1	1	0.939394	1	0.868421	1	1	0.962963	0.883238	TARS, thrS; threonyl-tRNA synthetase
K01875	1	1	1	0.857143	1	1	1	1	1	0.8	0.8	1	0.888889	1	1	0.929293	1	0.842105	0.888889	1	0.851852	0.0415745	SARS, serS; seryl-tRNA synthetase
K01042	0	0	0	0	0	0	0.184211	0.0666667	0.153846	0.2	0.2	0	0	0	0	0	0	0	0	0	0	0.610792	selA; L-seryl-tRNA(Ser) seleniumtransferase
K01883	1	1	1	0.52381	1	1	1	1	1	0.8	0.8	1	1	1	0.75	0.969697	0.952381	0.789474	1	1	0.888889	0.0731977	CARS, cysS; cysteinyl-tRNA synthetase
K01874	0.972222	0.966667	1	0.428571	1	1	1	1	1	1	1	1	1	1	0.5	0.989899	0.952381	0.789474	1	1	0.888889	0.711013	MARS, metG; methionyl-tRNA synthetase
K00604	0.972222	0.0333333	0.811404	0.428571	0.960317	1	1	1	1	1	1	1	0.555556	1	0.75	0.929293	0.714286	0.868421	1	0.8	0.814815	0.871847	MTFMT, fmt; methionyl-tRNA formyltransferase
K01873	0.972222	1	0.995614	0.428571	1	1	1	1	1	1	0.8	1	0.777778	1	1	0.949495	0.904762	0.921053	1	1	0.851852	0.257585	VARS, valS; valyl-tRNA synthetase
K01869	1	0.966667	1	0.714286	1	1	1	1	1	1	0.8	1	1	1	1	0.949495	1	0.973684	0.833333	1	0.888889	0.46046	LARS, leuS; leucyl-tRNA synthetase
K01870	0.944444	0.966667	0.995614	0.571429	1	1	1	1	1	1	1	1	0.888889	1	1	0.949495	1	0.868421	0.944444	1	0.925926	0.690579	IARS, ileS; isoleucyl-tRNA synthetase
K04567	1	1	0.995614	0.952381	1	1	1	1	1	0.8	1	1	1	1	1	1	0.904762	0.815789	0.944444	0.8	0.888889	0.0396285	KARS, lysS; lysyl-tRNA synthetase, class II
K01887	1	1	1	0.428571	1	1	1	1	1	0.6	1	1	0.222222	1	0.75	0.818182	0.952381	0.921053	1	0.8	0.962963	0.0306842	RARS, argS; arginyl-tRNA synthetase
K01881	0.944444	0.966667	1	0.47619	1	1	1	1	1	1	1	1	1	0.75	1	0.919192	0.952381	0.947368	0.944444	1	0.814815	0.471537	PARS, proS; prolyl-tRNA synthetase
K01892	0.972222	1	0.995614	0.52381	1	1	1	1	1	1	0.8	1	0.333333	1	1	0.89899	1	0.947368	0.944444	1	0.851852	0.219637	HARS, hisS; histidyl-tRNA synthetase
K01889	1	1	1	0.428571	1	1	1	1	1	1	1	1	1	1	1	0.969697	0.952381	1	0.833333	0.8	0.851852	0.290181	FARSA, pheS; phenylalanyl-tRNA synthetase alpha chain
K01890	0.916667	0.966667	0.982456	0.238095	1	1	0.157895	1	1	1	0.6	1	0.111111	1	0.5	0.656566	0.190476	0.973684	0.833333	1	0.888889	0.419392	FARSB, pheT; phenylalanyl-tRNA synthetase beta chain
K01866	1	0.966667	1	0.619048	1	1	1	1	1	1	1	1	0.222222	1	1	0.969697	0.952381	0.973684	0.944444	1	0.851852	0.260018	YARS, tyrS; tyrosyl-tRNA synthetase
K01867	0.972222	0.9	0.995614	0.666667	1	1	0.973684	1	1	1	0.8	1	1	0.75	1	0.929293	0.904762	0.973684	0.833333	0.8	0.888889	0.233644	WARS, trpS; tryptophanyl-tRNA synthetase
ko03013										03013_RNA_transport
K00784	0	0	0	0	0	0	0	0	0	1	0.8	0.142857	0	0	0	0.252525	0.047619	0.105263	0	0	0	0.0278638	rnz; ribonuclease Z
K00974	0	0.366667	0.153509	0	0	0	0	0	0	0.4	0.6	1	0	0	0.5	0.161616	0.333333	0.605263	0.888889	1	0.111111	0.00300752	cca; tRNA nucleotidyltransferase (CCA-adding enzyme)
ko03060										03060_Protein_export
K03076	1	0.566667	1	0.809524	1	1	1	1	1	0.8	0.8	1	1	1	0.75	0.89899	0.857143	0.921053	0.888889	1	0.814815	0.147596	secY; preprotein translocase subunit SecY
K03073	0.5	0.5	0.912281	0.238095	0.992063	0	0	0	0	0.6	0	0	0	0	0.5	0.474747	0.285714	0	0	0	0.037037	0.342762	secE; preprotein translocase subunit SecE
K03075	0.972222	0.0333333	0.894737	0.666667	0.952381	1	1	1	1	1	0.8	0.952381	0.444444	1	0.5	0.888889	0.904762	0.131579	0.111111	0.2	0.333333	0.102426	secG; preprotein translocase subunit SecG
K03072	0	0	0	0	0	0	0	0	0	0	0	0	0	0	0	0	0.047619	0	0	0	0	1	secD; preprotein translocase subunit SecD
K03074	0	0	0	0	0	0	0	0	0	0	0	0	0	0	0	0.020202	0.047619	0	0	0	0	0.485714	secF; preprotein translocase subunit SecF
K12257	0.888889	0	0.72807	0.0952381	0.960317	0	0	0	0	0	0.4	0	0	0	0	0.434343	0	0	0	0	0.037037	0.209421	secDF; SecD/SecF fusion protein
K03210	0	0	0.0438596	0	0.00793651	0	0	0	0	1	0	0	0	0	0	0.020202	0	0	0	0	0	0.933835	yajC; preprotein translocase subunit YajC
K03217	1	0.9	0.811404	0.428571	1	1	1	1	1	0.2	0	1	0	0	0	0.0505051	0	0.605263	0.888889	0.4	0.222222	0.000544347	yidC, spoIIIJ, OXA1, ccfA; YidC/Oxa1 family membrane protein insertase
K03070	0.972222	1	1	1	1	1	1	1	1	1	1	1	1	1	0.75	0.929293	1	0.947368	1	1	0.814815	0.163202	secA; preprotein translocase subunit SecA
K03106	1	0.966667	1	0.619048	1	1	0.973684	1	1	1	1	1	1	1	1	0.939394	0.904762	0.842105	1	1	0.888889	0.836533	SRP54, ffh; signal recognition particle subunit SRP54
K03110	1	0.966667	1	0.761905	1	1	1	1	1	1	1	1	1	1	0.75	0.929293	1	0.815789	1	1	0.851852	0.530517	ftsY; fused signal recognition particle receptor
K03116	0	0	0	0	0	0	0	0	0	0	0	0	0	0	0	0	0	0	0	0	0.0740741	1	tatA; sec-independent protein translocase protein TatA
K03118	0	0	0	0	0	0	0	0	0	0	0	0	0	0	0	0	0	0	0	0	0.037037	1	tatC; sec-independent protein translocase protein TatC
K03100	0	0.0333333	0.201754	0	0.103175	0	0	0	0	0.8	1	0.857143	0	0.25	0	0.686869	0.0952381	0.0263158	0	0	0	0.136706	lepB; signal peptidase I
K03101	0.888889	0.0333333	0.881579	0.238095	0.968254	1	0.605263	1	1	1	0.6	0.952381	0	1	0.25	0.535354	0.380952	0.868421	0.277778	1	0.777778	0.468615	lspA; signal peptidase II
K13280	0	0.233333	0	0	0	0	0	0	0	0.2	0.2	0.761905	0	0	0	0.10101	0	0.0789474	0.111111	0	0.037037	0.0644405	SEC11, sipW; signal peptidase I
ko04141										04141_Protein_processing_in_endoplasmic_reticulum
K13525	0	0.233333	0.0438596	0	0	0	0	0.0333333	0	0	0	0	0	0.25	0	0.010101	0.142857	0	0	0.2	0.037037	0.690579	VCP, CDC48; transitional endoplasmic reticulum ATPase
K04079	0	0	0	0	0	0	0	0	0	1	1	0.047619	0	1	1	0.585859	0.809524	0.815789	0.0555556	0.8	0.851852	6.46412e-05	HSP90A, htpG; molecular chaperone HtpG
K13993	0	0.666667	0	0	0	0	0.0526316	0	0	0.2	1	0.952381	0	0	0.75	0.787879	0.52381	0.210526	0.888889	0	0.111111	0.0108529	HSP20; HSP20 family protein
ko04122										04122_Sulfur_relay_system
K04487	0	0	0	0	0	0	0	0	0	1	1	0	0	1	0.5	0.838384	0.714286	0.789474	0.111111	0.8	0.37037	0.000370837	iscS, NFS1; cysteine desulfurase
K04085	0	0	0	0	0	0	0	0	0	0.6	0	0.047619	0	0	0	0	0.047619	0.368421	0.111111	0.6	0	0.0278638	tusA, sirA; tRNA 2-thiouridine synthesizing protein A
K11179	0	0	0	0	0	0	0	0	0	0	0	0	0	0	0	0	0	0	0	0	0	1	tusE, dsrC; tRNA 2-thiouridine synthesizing protein E
K00566	1	0.966667	0.995614	0.714286	1	1	1	1	1	1	1	1	1	1	1	0.939394	0.857143	0.842105	0.944444	1	0.814815	0.416674	mnmA, trmU; tRNA-uridine 2-sulfurtransferase
K03639	0	0	0	0	0	0	0	0	0	0.2	0	0	0	0.5	0	0	0	0.0263158	0	0	0.222222	0.103759	moaA, CNX2; GTP 3',8-cyclase
K03636	0	0	0	0	0	0	0	0	0	0	0	0	0	0	0	0	0	0	0	0	0.037037	1	moaD, cysO; sulfur-carrier protein
K21028	0	0	0	0	0	0	0	0	0	0	0	0	0	0	0	0	0	0	0	0	0.037037	1	ynjE; molybdopterin synthase sulfurtransferase
K21029	0	0	0.0175439	0	0	0	0.0789474	0	0	0	0	0	0	0	0	0.141414	0.190476	0	0	0	0.148148	0.649713	moeB; molybdopterin-synthase adenylyltransferase
K21147	0	0	0	0	0	0	0	0	0	0	0	0.619048	0	0	0	0	0.047619	0.0263158	0	0	0.037037	0.103759	moeZR, moeBR; sulfur-carrier protein adenylyltransferase/sulfurtransferase
K03637	0	0	0	0	0	0	0	0	0	0.2	0	0	0	0.5	0	0	0	0	0	0	0.259259	0.228571	moaC, CNX3; cyclic pyranopterin monophosphate synthase
K03831	0	0	0	0	0	0	0	0	0	0.2	0	0	0	0.25	0	0	0	0	0	0	0.259259	0.228571	mogA; molybdopterin adenylyltransferase
K03151	1	0.533333	0.820175	0.428571	1	1	1	1	1	1	0.8	1	0.333333	1	1	0.878788	0.952381	0.921053	0.833333	0.8	0.777778	0.384068	thiI; tRNA uracil 4-sulfurtransferase
K03154	0	0	0	0	0	0	0	0	0	0	0	0	0	0	0	0.010101	0	0	0	0	0	1	thiS; sulfur carrier protein
K03148	0	0	0	0	0	0	0	0	0	0	0	0	0	0	0	0.040404	0	0	0	0	0	1	thiF; sulfur carrier protein ThiS adenylyltransferase
ko03018										03018_RNA_degradation
K01689	0.972222	0.9	0.995614	1	1	1	0.973684	1	1	1	1	0.952381	1	1	1	0.929293	0.904762	0.973684	1	0.8	0.703704	0.303242	ENO, eno; enolase
K00962	0	0.933333	0	0	0	0	0.552632	0	0.0769231	1	1	1	0	1	0.75	0.949495	0.952381	1	1	1	0.925926	0.00023475	pnp, PNPT1; polyribonucleotide nucleotidyltransferase
K11927	0	0.0333333	0.00438596	0	0	0	0	0	0	0.2	0.2	0.952381	0	0.5	0	0.010101	0	0.763158	0.888889	0.8	0.481481	0.00276596	rhlE; ATP-dependent RNA helicase RhlE
K12573	1	0.0333333	1	0.428571	1	1	0.973684	1	1	1	0.6	0.952381	0.222222	1	1	0.838384	0.190476	0.789474	0.111111	1	0.703704	0.210863	rnr, vacB; ribonuclease R
K05592	0	1	0.0175439	0	0	0	0.578947	0.933333	0.769231	1	0.6	1	0	1	0.25	0.0808081	0	0.763158	0.111111	0.8	0.037037	0.310036	deaD, cshA; ATP-dependent RNA helicase DeaD
K03654	0	0	0	0	0	0	0	0	0	0.4	0	0.142857	0	0.25	0	0.0505051	0	0.5	0.333333	0	0.111111	0.0120743	recQ; ATP-dependent DNA helicase RecQ
K03628	0	0	0	0	0	0	0	0.0333333	0	0	0.2	0	0	0	0	0	0.047619	0	0	0	0	0.702256	rho; transcription termination factor Rho
K18682	0.944444	1	0	0.809524	1	1	0.973684	1	1	1	1	1	0	1	1	0.939394	1	0.947368	1	1	0.888889	0.670146	rny; ribonucrease Y
K12574	1	0.7	0.811404	0.571429	1	1	1	1	1	1	0.8	1	1	1	0.75	0.909091	1	1	1	1	0.814815	0.744582	rnj; ribonuclease J
K00850	0.888889	0.866667	0.473684	0.619048	1	1	1	1	1	1	1	1	1	1	1	0.10101	0.809524	0.921053	0.833333	1	0.740741	0.934433	pfkA, PFK; 6-phosphofructokinase 1
K04043	1	1	1	1	1	1	1	1	1	1	1	1	1	1	1	0.939394	0.952381	0.894737	1	1	0.814815	0.103759	dnaK, HSPA9; molecular chaperone DnaK
K04077	0	0.866667	0	0.0952381	1	0	0.394737	0	0	1	0.8	0.666667	0	0	0.75	0.151515	0.571429	0.157895	0.611111	0.6	0.814815	0.144191	groEL, HSPD1; chaperonin GroEL
K03666	0	0	0	0	0	0	0	0	0	0	0	0	0	0.25	0	0.010101	0	0	0	0	0.037037	0.228571	hfq; host factor-I protein
K00937	0	0	0	0	0	0	0	0	0	0.6	0.4	0	0	0	0	0.020202	0.0952381	0	0	0.2	0	0.0451128	ppk; polyphosphate kinase
K00970	0	0.633333	0	0	0	0	0	0	0	0	0	0	0	0.25	0	0	0.047619	0.0263158	0	0	0	0.603008	pcnB; poly(A) polymerase
ko03030										03030_DNA_replication
K02342	0	0	0	0	0	0	0	0.0666667	0.230769	0.8	0.8	0	0	0	0	0.10101	0	0.0526316	0	0	0.037037	0.409863	DPO3E, dnaQ; DNA polymerase III subunit epsilon
K02337	1	0.866667	0.995614	0.428571	1	1	0.473684	1	1	1	0.8	1	0	0.5	1	0.40404	0.142857	0.842105	0.833333	0.8	0.037037	0.0559487	DPO3A1, dnaE; DNA polymerase III subunit alpha
K03763	1	0.9	1	0.428571	1	1	1	1	1	0.8	1	1	1	1	1	0.929293	0.952381	1	1	1	0.925926	0.892968	DPO3A2, polC; DNA polymerase III subunit alpha, Gram-positive type
K02343	0.972222	0.933333	0.890351	0.571429	0.960317	1	0.5	1	1	1	0.4	1	1	1	1	0.262626	0.761905	0.789474	0.777778	1	0.62963	0.970993	DPO3G, dnaX; DNA polymerase III subunit gamma/tau
K02341	0.833333	0.566667	0.614035	0.0952381	0.960317	1	0.526316	0.933333	0.769231	0.6	0.4	0.857143	0	0	0.25	0.0808081	0.047619	0.0526316	0.111111	0	0.111111	0.00223523	DPO3D2, holB; DNA polymerase III subunit delta'
K02340	0.861111	0.533333	0.679825	0.0952381	0.960317	1	0.0263158	0.933333	0.230769	0	0	0.857143	0	0	0	0.010101	0	0	0.0555556	0	0	0.000146293	DPO3D1, holA; DNA polymerase III subunit delta
K02338	0.916667	0.933333	0.807018	0.238095	0.960317	1	0.157895	1	1	0.8	0.4	0.857143	0	0.75	0.75	0.525253	0.047619	0.263158	0.0555556	0.2	0.851852	0.0109822	DPO3B, dnaN; DNA polymerase III subunit beta
K02314	0.944444	1	0.850877	0.380952	0.97619	1	1	1	1	1	1	1	0.666667	1	0.75	0.949495	0.142857	0.815789	0.888889	1	0.925926	0.408818	dnaB; replicative DNA helicase
K02316	0.944444	0.9	0.890351	0.238095	0.968254	1	0.289474	0.9	0.769231	0.4	0.2	1	0.111111	0	0.25	0.111111	0.0952381	0.842105	0.777778	1	0.037037	0.0465043	dnaG; DNA primase
K03111	0.916667	1	0.877193	0.47619	0.97619	1	1	0.933333	1	1	1	1	0.777778	1	0.75	0.979798	0.761905	0.947368	0.944444	1	1	0.815915	ssb; single-strand DNA-binding protein
K03469	0	0.0333333	0.0131579	0.0952381	0	1	0	1	1	0.4	0.4	0.142857	0	0	0	0.10101	0	0	0.111111	0	0.037037	0.454033	rnhA, RNASEH1; ribonuclease HI
K03470	0.0833333	0.0333333	0.526316	0.428571	0.0396825	1	0.868421	1	1	1	1	1	0	1	0.75	0.959596	0.952381	0.815789	1	0.8	0.888889	0.239635	rnhB; ribonuclease HII
K03471	0.888889	0.966667	0.960526	0	0.960317	0	0	0	0	0.8	0.2	1	0	1	0	0.535354	0.0952381	0.894737	0.888889	1	0.740741	0.324574	rnhC; ribonuclease HIII
K02335	1	0.9	0.982456	0.47619	1	1	1	1	1	1	1	1	0.555556	1	1	0.949495	0.619048	0.815789	1	1	0.925926	0.731446	DPO1, polA; DNA polymerase I
K01972	1	1	1	0.47619	1	1	1	1	1	1	1	1	1	1	1	0.989899	1	0.789474	0.944444	1	0.925926	0.447324	E6.5.1.2, ligA, ligB; DNA ligase (NAD+)
ko03410										03410_Base_excision_repair
K10563	0.972222	1	1	0.428571	1	1	1	1	1	1	1	1	0.777778	1	1	0.737374	0.619048	0.815789	1	1	0.814815	0.435161	mutM, fpg; formamidopyrimidine-DNA glycosylase
K10773	0	0.0333333	0	0	0	0	0	0	0	1	1	0.952381	0	0.75	0.75	0.909091	0.809524	0.842105	0.888889	0.8	0.814815	8.16521e-05	NTH; endonuclease III
K01247	0	0	0.00877193	0	0	0	0	0	0	0.2	0	0	0	0.25	0	0	0.0952381	0.631579	0.111111	1	0	0.0396285	alkA; DNA-3-methyladenine glycosylase II
K01246	0	0.0333333	0.0394737	0.238095	0.015873	0	0.289474	0.633333	0.153846	0.2	0.8	0.904762	0	0.5	0	0.676768	0.47619	0	0	0	0	0.956085	tag; DNA-3-methyladenine glycosylase I
K03649	0	0	0	0	0	0	0	0	0	0.6	0.6	0	0	0	0	0.0606061	0.047619	0	0	0	0.037037	0.0451128	mug; double-stranded uracil-DNA glycosylase
K03648	0.972222	0.966667	0.982456	0.380952	0.992063	1	1	0.833333	1	1	1	1	0.222222	1	0.75	0.909091	0.952381	0.894737	0.944444	1	0.518519	0.653414	UNG, UDG; uracil-DNA glycosylase
K03575	0	0.0333333	0	0	0	0	0	0	0	1	1	0.904762	0	0.25	0.75	0.242424	0.285714	0.789474	0.944444	1	0.703704	8.84564e-05	mutY; A/G-specific adenine glycosylase
K03652	0	0	0	0	0	0	0.552632	0	0	0.2	0	0	0	0	0.5	0.010101	0	0	0	0	0	0.603008	MPG; DNA-3-methyladenine glycosylase
K01142	0.0277778	0	0	0	0	0	0.0263158	0	0	1	1	0	0	0.75	0.75	0.191919	0.619048	0.0789474	0	0	0.592593	0.013095	E3.1.11.2, xthA; exodeoxyribonuclease III
K01151	0.972222	1	0.995614	0.904762	1	1	1	1	1	1	1	1	0.666667	1	0.5	0.939394	0.571429	0.894737	1	0.8	0.814815	0.0469636	nfo; deoxyribonuclease IV
K02335	1	0.9	0.982456	0.47619	1	1	1	1	1	1	1	1	0.555556	1	1	0.949495	0.619048	0.815789	1	1	0.925926	0.731446	DPO1, polA; DNA polymerase I
K07462	0	0	0	0	0	0	0	0	0	0	0	0	0	0	0.5	0.020202	0.047619	0	0	0	0.037037	0.103759	recJ; single-stranded-DNA-specific exonuclease
K01972	1	1	1	0.47619	1	1	1	1	1	1	1	1	1	1	1	0.989899	1	0.789474	0.944444	1	0.925926	0.447324	E6.5.1.2, ligA, ligB; DNA ligase (NAD+)
ko03420										03420_Nucleotide_excision_repair
K03723	0	0.0333333	0	0	0	0	0	0	0	1	0.6	1	0	1	0.75	0.464646	0.333333	0.894737	0.833333	1	0.851852	8.84564e-05	mfd; transcription-repair coupling factor (superfamily II helicase)
K03701	1	0.9	1	0.428571	1	1	1	1	1	1	1	1	1	1	1	0.939394	0.952381	0.815789	0.944444	1	0.925926	0.617116	uvrA; excinuclease ABC subunit A
K03702	1	0.933333	1	0.428571	1	1	1	1	1	1	1	1	1	0.75	1	0.939394	0.952381	0.973684	0.944444	1	0.925926	0.406944	uvrB; excinuclease ABC subunit B
K03703	0.944444	0.933333	0.864035	0.428571	1	1	1	1	1	1	0.6	1	0.222222	1	1	0.888889	0.904762	0.973684	1	1	0.814815	0.735039	uvrC; excinuclease ABC subunit C
K03657	1	0.9	0.995614	0.285714	0.992063	1	1	1	1	1	0.8	1	0.222222	1	0.5	0.919192	0.238095	0.789474	0.944444	1	0.814815	0.103613	uvrD, pcrA; DNA helicase II / ATP-dependent DNA helicase PcrA
K02335	1	0.9	0.982456	0.47619	1	1	1	1	1	1	1	1	0.555556	1	1	0.949495	0.619048	0.815789	1	1	0.925926	0.731446	DPO1, polA; DNA polymerase I
K01972	1	1	1	0.47619	1	1	1	1	1	1	1	1	1	1	1	0.989899	1	0.789474	0.944444	1	0.925926	0.447324	E6.5.1.2, ligA, ligB; DNA ligase (NAD+)
K10844	0	0	0	0	0	0	0	0	0	0.6	0.2	0	0	0	0	0	0.333333	0.0526316	0	0.2	0.037037	0.0278638	ERCC2, XPD; DNA excision repair protein ERCC-2
ko03430										03430_Mismatch_repair
K03555	0	0.0333333	0	0	0	0	0	0	0	1	1	1	0	0.75	0.75	0.919192	0.571429	0.921053	0.888889	1	0.888889	8.84564e-05	mutS; DNA mismatch repair protein MutS
K07456	0	0.0333333	0	0	0	0	0	0	0	1	0	1	0	1	0.75	0.151515	0	0.947368	1	1	0.851852	0.00190522	mutS2; DNA mismatch repair protein MutS2
K03572	0	0.0333333	0	0	0	0	0	0	0	1	0.8	0.952381	0	1	0.75	0.919192	0.333333	0.947368	0.944444	1	0.851852	8.50543e-05	mutL; DNA mismatch repair protein MutL
K03657	1	0.9	0.995614	0.285714	0.992063	1	1	1	1	1	0.8	1	0.222222	1	0.5	0.919192	0.238095	0.789474	0.944444	1	0.814815	0.103613	uvrD, pcrA; DNA helicase II / ATP-dependent DNA helicase PcrA
K03601	0	0.0666667	0.0263158	0	0	1	0.973684	0.9	1	1	0.4	1	0	1	0.5	0.858586	0.285714	0.842105	0.833333	0.8	0.925926	0.387051	xseA; exodeoxyribonuclease VII large subunit
K03602	0	0.0333333	0.0263158	0	0	1	0.605263	0.9	1	1	0.8	1	0	1	0.75	0.919192	0.666667	0.789474	1	1	0.888889	0.0777532	xseB; exodeoxyribonuclease VII small subunit
K07462	0	0	0	0	0	0	0	0	0	0	0	0	0	0	0.5	0.020202	0.047619	0	0	0	0.037037	0.103759	recJ; single-stranded-DNA-specific exonuclease
K03111	0.916667	1	0.877193	0.47619	0.97619	1	1	0.933333	1	1	1	1	0.777778	1	0.75	0.979798	0.761905	0.947368	0.944444	1	1	0.815915	ssb; single-strand DNA-binding protein
K02337	1	0.866667	0.995614	0.428571	1	1	0.473684	1	1	1	0.8	1	0	0.5	1	0.40404	0.142857	0.842105	0.833333	0.8	0.037037	0.0559487	DPO3A1, dnaE; DNA polymerase III subunit alpha
K03763	1	0.9	1	0.428571	1	1	1	1	1	0.8	1	1	1	1	1	0.929293	0.952381	1	1	1	0.925926	0.892968	DPO3A2, polC; DNA polymerase III subunit alpha, Gram-positive type
K02338	0.916667	0.933333	0.807018	0.238095	0.960317	1	0.157895	1	1	0.8	0.4	0.857143	0	0.75	0.75	0.525253	0.047619	0.263158	0.0555556	0.2	0.851852	0.0109822	DPO3B, dnaN; DNA polymerase III subunit beta
K02343	0.972222	0.933333	0.890351	0.571429	0.960317	1	0.5	1	1	1	0.4	1	1	1	1	0.262626	0.761905	0.789474	0.777778	1	0.62963	0.970993	DPO3G, dnaX; DNA polymerase III subunit gamma/tau
K02340	0.861111	0.533333	0.679825	0.0952381	0.960317	1	0.0263158	0.933333	0.230769	0	0	0.857143	0	0	0	0.010101	0	0	0.0555556	0	0	0.000146293	DPO3D1, holA; DNA polymerase III subunit delta
K02341	0.833333	0.566667	0.614035	0.0952381	0.960317	1	0.526316	0.933333	0.769231	0.6	0.4	0.857143	0	0	0.25	0.0808081	0.047619	0.0526316	0.111111	0	0.111111	0.00223523	DPO3D2, holB; DNA polymerase III subunit delta'
K02342	0	0	0	0	0	0	0	0.0666667	0.230769	0.8	0.8	0	0	0	0	0.10101	0	0.0526316	0	0	0.037037	0.409863	DPO3E, dnaQ; DNA polymerase III subunit epsilon
K01972	1	1	1	0.47619	1	1	1	1	1	1	1	1	1	1	1	0.989899	1	0.789474	0.944444	1	0.925926	0.447324	E6.5.1.2, ligA, ligB; DNA ligase (NAD+)
K06223	0.0555556	0.666667	0.565789	0.190476	0	0.629032	0.315789	0.333333	0.384615	0	0	0.619048	0	0	0.25	0.424242	0.428571	0.342105	0.611111	0	0.0740741	0.278665	dam; DNA adenine methylase
ko03440										03440_Homologous_recombination
K07462	0	0	0	0	0	0	0	0	0	0	0	0	0	0	0.5	0.020202	0.047619	0	0	0	0.037037	0.103759	recJ; single-stranded-DNA-specific exonuclease
K03111	0.916667	1	0.877193	0.47619	0.97619	1	1	0.933333	1	1	1	1	0.777778	1	0.75	0.979798	0.761905	0.947368	0.944444	1	1	0.815915	ssb; single-strand DNA-binding protein
K03629	0	0.0333333	0	0	0	0	0	0	0	0.8	0.4	1	0	0.75	0.25	0.131313	0	0.868421	0.888889	1	0.888889	0.000435478	recF; DNA replication and repair protein RecF
K03584	0	0.0333333	0.179825	0	0.00793651	1	0.0526316	0.933333	0.769231	0	0	0.952381	0	0	0	0	0	0.0789474	0	0.8	0	0.0582281	recO; DNA repair protein RecO (recombination protein O)
K06187	1	0.0666667	0.912281	0.428571	0.238095	1	0.894737	1	1	1	0.8	1	0	1	1	0.949495	0.952381	0.815789	0.833333	1	0.851852	0.841268	recR; recombination protein RecR
K03553	1	0.8	0.991228	1	1	1	0.921053	1	1	1	1	1	1	1	0.75	0.939394	0.952381	0.947368	1	1	0.888889	0.711013	recA; recombination protein RecA
K02335	1	0.9	0.982456	0.47619	1	1	1	1	1	1	1	1	0.555556	1	1	0.949495	0.619048	0.815789	1	1	0.925926	0.731446	DPO1, polA; DNA polymerase I
K03550	0.972222	0.5	0.995614	0.238095	0.960317	1	0.0263158	0.8	0.230769	1	0.6	1	0	1	0.75	0.919192	0.238095	0.947368	1	1	0.888889	0.423567	ruvA; holliday junction DNA helicase RuvA
K03551	0.972222	0.5	0.995614	0.809524	1	1	0.842105	1	0.846154	1	0.6	1	0.222222	1	0.75	0.949495	0.857143	0.868421	0.944444	1	0.851852	0.759848	ruvB; holliday junction DNA helicase RuvB
K01159	0	0	0	0	0	0	0	0	0	0	0	0	0	0	0	0	0	0	0	0	0	1	ruvC; crossover junction endodeoxyribonuclease RuvC
K03655	0.472222	0.366667	0.0877193	0	0	0.290323	0	0	0	1	1	1	0	1	0.75	0.909091	0.47619	0.842105	0.833333	0.8	0.481481	0.000207532	recG; ATP-dependent DNA helicase RecG
K03581	0	0.0333333	0.530702	0	0	1	0.0789474	0.9	0.769231	1	0.2	1	0	1	0	0.171717	0.047619	0.868421	0.944444	1	0.444444	0.239819	recD; exodeoxyribonuclease V alpha subunit
K02337	1	0.866667	0.995614	0.428571	1	1	0.473684	1	1	1	0.8	1	0	0.5	1	0.40404	0.142857	0.842105	0.833333	0.8	0.037037	0.0559487	DPO3A1, dnaE; DNA polymerase III subunit alpha
K03763	1	0.9	1	0.428571	1	1	1	1	1	0.8	1	1	1	1	1	0.929293	0.952381	1	1	1	0.925926	0.892968	DPO3A2, polC; DNA polymerase III subunit alpha, Gram-positive type
K02338	0.916667	0.933333	0.807018	0.238095	0.960317	1	0.157895	1	1	0.8	0.4	0.857143	0	0.75	0.75	0.525253	0.047619	0.263158	0.0555556	0.2	0.851852	0.0109822	DPO3B, dnaN; DNA polymerase III subunit beta
K02343	0.972222	0.933333	0.890351	0.571429	0.960317	1	0.5	1	1	1	0.4	1	1	1	1	0.262626	0.761905	0.789474	0.777778	1	0.62963	0.970993	DPO3G, dnaX; DNA polymerase III subunit gamma/tau
K02340	0.861111	0.533333	0.679825	0.0952381	0.960317	1	0.0263158	0.933333	0.230769	0	0	0.857143	0	0	0	0.010101	0	0	0.0555556	0	0	0.000146293	DPO3D1, holA; DNA polymerase III subunit delta
K02341	0.833333	0.566667	0.614035	0.0952381	0.960317	1	0.526316	0.933333	0.769231	0.6	0.4	0.857143	0	0	0.25	0.0808081	0.047619	0.0526316	0.111111	0	0.111111	0.00223523	DPO3D2, holB; DNA polymerase III subunit delta'
K02342	0	0	0	0	0	0	0	0.0666667	0.230769	0.8	0.8	0	0	0	0	0.10101	0	0.0526316	0	0	0.037037	0.409863	DPO3E, dnaQ; DNA polymerase III subunit epsilon
K04066	0	0.9	0	0	0	0	0	0	0	1	0.6	0.809524	0	1	0	0.848485	0.238095	0.763158	0.111111	0.8	0.740741	0.00527336	priA; primosomal protein N' (replication factor Y) (superfamily II helicase)
ko03450										03450_Non-homologous_end-joining
K10979	0	0	0	0	0	0	0	0	0	0.2	0	0	0	0	0.5	0.020202	0.047619	0	0	0	0	0.103759	ku; DNA end-binding protein Ku
K01971	0	0	0	0	0	0	0	0	0	0.2	0	0	0	0	0.5	0.10101	0.047619	0	0	0	0.037037	0.0451128	ligD; bifunctional non-homologous end joining protein LigD
ko03460										03460_Fanconi_anemia_pathway
ko02010										02010_ABC_transporters
K05772	0	0	0	0	0	0	0	0	0	0	0	0	0	0.25	0	0	0	0	0	0	0.259259	0.485714	tupA, vupA; tungstate transport system substrate-binding protein
K05773	0	0	0	0	0	0	0	0	0	0	0	0	0	0.5	0	0	0	0	0	0	0.259259	0.485714	tupB, vupB; tungstate transport system permease protein
K06857	0	0	0	0	0	0	0	0	0	0	0	0	0	0	0	0	0	0	0	0	0	1	tupC, vupC; tungstate transport system ATP-binding protein
K15495	0	0	0	0	0	0	0	0	0	0	0	0	0	0	0	0	0	0	0	0	0	1	wtpA; molybdate/tungstate transport system substrate-binding protein
K15497	0	0	0	0	0	0	0	0	0	0	0	0	0	0	0	0	0	0	0	0	0	1	wtpC; molybdate/tungstate transport system ATP-binding protein
K02020	0	0	0	0	0	0	0	0	0	0.2	0	0	0	0	0	0	0.047619	0	0	0	0	0.485714	modA; molybdate transport system substrate-binding protein
K02018	0	0	0	0	0	0	0	0	0	0.2	0	0	0	0	0	0	0.047619	0	0	0	0	0.485714	modB; molybdate transport system permease protein
K02017	0	0	0	0	0	0	0	0	0	0	0	0	0	0	0	0	0	0	0	0	0	1	modC; molybdate transport system ATP-binding protein
K02012	0	0	0	0	0	0	0	0	0	0.2	0.4	0	0	0.25	0	0.0707071	0.047619	0.552632	0	0.4	0.481481	0.004069	afuA, fbpA; iron(III) transport system substrate-binding protein
K02011	0	0	0	0	0	0	0	0	0	0.2	0.6	0.0952381	0	0.25	0	0.0606061	0.809524	0.526316	0	0.2	0.555556	0.00107849	afuB, fbpB; iron(III) transport system permease protein
K02010	0	0	0	0	0	0	0	0.0666667	0	0.2	0.6	0.0952381	0	0.25	0	0.010101	0.238095	0.552632	0	0.4	0.666667	0.00280339	afuC, fbpC; iron(III) transport system ATP-binding protein
K11069	0.972222	1	0.767544	0.0952381	0.992063	0	0	0	0	0.8	0.4	1	0	0	0	0.0505051	0	0.815789	0.944444	1	0	1	potD; spermidine/putrescine transport system substrate-binding protein
K11070	1	1	0.991228	0.52381	1	1	0.789474	1	1	0.8	0.4	1	0.222222	0.25	0.75	0.181818	0.904762	0.973684	1	0.8	0.037037	0.0144252	potC; spermidine/putrescine transport system permease protein
K11071	1	1	0.991228	0.571429	1	1	1	1	1	0.8	1	1	0.222222	0.25	0.75	0.181818	0.904762	0.973684	1	0.8	0.037037	0.0137958	potB; spermidine/putrescine transport system permease protein
K11072	1	1	0.991228	1	1	1	1	1	1	0.8	1	1	0.222222	0.25	0.75	0.20202	0.952381	0.947368	1	0.8	0.037037	0.00183037	potA; spermidine/putrescine transport system ATP-binding protein
K02002	0	0	0	0	0	0	0	0	0	0.2	0	0	0	0	0	0	0	0.0263158	0	0	0.703704	0.228571	proX; glycine betaine/proline transport system substrate-binding protein
K02001	0	0	0	0	0	0	0	0	0	0.2	0	0.047619	0	0	0	0	0	0.105263	0	0	0.851852	0.103759	proW; glycine betaine/proline transport system permease protein
K02000	0	0	0	0	0	0	0	0	0	0.2	0	0.047619	0	0	0	0	0	0.105263	0	0	0.925926	0.103759	proV; glycine betaine/proline transport system ATP-binding protein
K05846	0	0	0	0	0	0	0	0	0	0.2	0.4	0	0	0	0	0.10101	0	0	0	0	0.222222	0.103759	opuBD; osmoprotectant transport system permease protein
K05847	0	0	0	0	0	0	0	0	0	0.2	0.4	0	0	0	0	0.10101	0	0	0	0	0.185185	0.103759	opuA; osmoprotectant transport system ATP-binding protein
K10112	0	0.0333333	0.355263	0	0.0396825	0.66129	0.131579	0.0333333	0.0769231	1	1	1	0	1	1	0.121212	1	0.973684	0.833333	1	0.962963	0.00108189	msmX, msmK, malK, sugC, ggtA, msiK; multiple sugar transport system ATP-binding protein
K15770	0	0	0.153509	0	0	0	0	0	0	0.6	0.2	0.857143	0	0	0.75	0.010101	0.142857	0.263158	0.944444	0	0.037037	0.00512367	cycB, ganO; arabinogalactan oligomer / maltooligosaccharide transport system substrate-binding protein
K15771	0	0	0.324561	0	0.031746	0.645161	0.0526316	0.0333333	0	0.8	0.2	1	0	0.25	0.75	0.020202	0.52381	0.842105	0.944444	1	0.740741	0.00653217	ganP; arabinogalactan oligomer / maltooligosaccharide transport system permease protein
K15772	0	0	0.355263	0	0.0396825	0.645161	0.0526316	0.0333333	0	0.8	0.2	0.952381	0	0.25	0.75	0.020202	0.571429	0.921053	0.944444	0.8	0.740741	0.00668867	ganQ; arabinogalactan oligomer / maltooligosaccharide transport system permease protein
K10118	0	0	0	0	0	0	0	0	0	0	0.2	0	0	0.5	0	0.010101	0	0	0	0	0	0.228571	msmF; raffinose/stachyose/melibiose transport system permease protein
K10188	0	0	0	0	0	0	0	0	0	0.8	0	0	0	0.25	0	0	0	0	0	0	0	0.485714	lacE, araN; lactose/L-arabinose transport system substrate-binding protein
K10189	0	0	0	0	0	0	0	0	0	0.8	0	0	0	0.25	0	0	0	0	0	0	0.0740741	0.228571	lacF, araP; lactose/L-arabinose transport system permease protein
K10190	0	0	0	0	0	0	0	0	0	0.8	0	0	0	0.25	0	0	0	0	0	0	0	0.485714	lacG, araQ; lactose/L-arabinose transport system permease protein
K17242	0	0	0	0	0	0	0	0	0	0	0	0	0	0	0	0	0	0.657895	0	0.8	0.148148	0.228571	aguF; alpha-1,4-digalacturonate transport system permease protein
K17243	0	0	0	0	0	0	0	0	0	0	0	0	0	0	0	0	0	0.657895	0	0.8	0.148148	0.228571	aguG; alpha-1,4-digalacturonate transport system permease protein
K17318	0	0.0333333	0	0	0	0	0	0	0	0.4	0.2	0.0952381	0	0	0	0	0.047619	0.131579	0.0555556	0	0	0.0396285	K17318, lplA; putative aldouronate transport system substrate-binding protein
K17319	0	0.0333333	0	0	0	0	0	0	0	0.6	0.2	0.380952	0	0	0.5	0.0505051	0.666667	0.342105	0.111111	0.4	0	0.00190522	lplB; putative aldouronate transport system permease protein
K17320	0	0.0333333	0	0	0	0	0	0	0	0.6	0.2	0.380952	0	0	0	0.0505051	0.666667	0.342105	0.111111	0.4	0	0.00639608	lplC; putative aldouronate transport system permease protein
K10200	0	0	0	0	0	0	0	0	0	0.2	0.4	0.47619	0	0	0	0.010101	0	0	0	0	0	0.103759	ABC.NGC.S; N-acetylglucosamine transport system substrate-binding protein
K10547	0	0	0.0570175	0	0	0	0	0	0	0.2	0	0	0	0.25	0	0	0	0.0526316	0.0555556	0.2	0.333333	0.0634675	ABC.GGU.P, gguB; putative multiple sugar transport system permease protein
K10439	0	0	0.0570175	0	0	0	0	0	0	0	0.4	0	0	0	0	0.010101	0	0.0263158	0	0	0	0.520301	rbsB; ribose transport system substrate-binding protein
K10440	0	0	0.0570175	0	0	0	0.157895	0	0.153846	0	0	0	0	0	0	0	0.142857	0.0263158	0	0	0	0.349049	rbsC; ribose transport system permease protein
K10441	0	0	0.0745614	0	0	0	0.210526	0	0.153846	0	0	0	0	0	0	0.010101	0.142857	0.0263158	0	0.2	0	0.785449	rbsA; ribose transport system ATP-binding protein
K10540	0	0	0	0	0	0	0	0	0	0	0.2	0.047619	0	0.25	0	0	0.142857	0.394737	0	0	0	0.0451128	mglB; methyl-galactoside transport system substrate-binding protein
K10541	0	0	0	0	0	0	0	0	0	0	0.2	0.142857	0	0.25	0	0	0.380952	0.421053	0	0	0	0.0451128	mglC; methyl-galactoside transport system permease protein
K10542	0	0	0	0	0	0	0	0	0	0	0.2	0.142857	0	0.25	0	0	0.52381	0.421053	0	0	0	0.0451128	mglA; methyl-galactoside transport system ATP-binding protein
K05813	0	0.166667	0	0	0	0	0	0	0	0.4	0.2	0.809524	0	0	0	0.010101	0	0.421053	0	0.4	0	0.0532508	ugpB; sn-glycerol 3-phosphate transport system substrate-binding protein
K05814	0	0	0	0	0	0	0	0	0	0.4	0	0	0	0	0	0	0	0	0	0	0	1	ugpA; sn-glycerol 3-phosphate transport system permease protein
K05815	0	0	0	0	0	0	0	0	0	0.4	0	0.047619	0	0	0	0	0	0	0	0	0	0.485714	ugpE; sn-glycerol 3-phosphate transport system permease protein
K05816	0	0	0	0	0	0	0	0	0	0	0	0	0	0	0.5	0	0	0	0	0.4	0	0.485714	ugpC; sn-glycerol 3-phosphate transport system ATP-binding protein
K02040	0.944444	0.0333333	0.0570175	0.0952381	1	0	0.0263158	0	0	0.2	0.6	0.857143	0	0.25	0	0.0808081	0.285714	0.921053	0.833333	0.8	0.148148	0.208648	pstS; phosphate transport system substrate-binding protein
K02037	0	0.0333333	0	0	0	0	0	0	0	1	0.8	0.857143	0	0.25	0	0.0808081	0.52381	0.921053	0.777778	0.8	0.0740741	0.00043888	pstC; phosphate transport system permease protein
K02038	0.972222	0.0333333	0.0482456	0.428571	1	1	1	1	1	1	0.8	0.857143	0	0.25	0	0.0505051	0.285714	0.921053	0.888889	0.8	0.037037	0.0629061	pstA; phosphate transport system permease protein
K02036	0.972222	0.0333333	0.127193	0.809524	1	0.983871	1	1	1	1	0.8	0.857143	1	0.25	0	0.0808081	0.47619	0.947368	0.888889	0.8	0.037037	0.138176	pstB; phosphate transport system ATP-binding protein
K02044	0	0	0.77193	0.238095	0.960317	1	0	0	0	0.6	0.2	0	0	0.75	0	0.020202	0	0.157895	0	0.4	0.111111	0.807056	phnD; phosphonate transport system substrate-binding protein
K02042	0	0	0.758772	0.0952381	0.960317	1	0.210526	0.533333	0.230769	0.6	0.2	0	0	0.75	0	0.010101	0.142857	0.657895	0	0.6	0.111111	0.295332	phnE; phosphonate transport system permease protein
K02041	0.0277778	0	0.859649	0.238095	0.97619	1	0.289474	0.533333	0.230769	0.6	0.2	0	0	0.75	0	0.010101	0.333333	0.631579	0	0.6	0.111111	0.208631	phnC; phosphonate transport system ATP-binding protein
K10036	0	0	0	0	0	0	0	0	0	0	0	0	0	0	0	0	0	0	0	0	0	1	glnH; glutamine transport system substrate-binding protein
K10037	0	0	0	0	0	0	0	0	0	0	0	0	0	0	0	0	0	0	0	0	0	1	glnP; glutamine transport system permease protein
K10039	0	0	0	0	0	0	0	0	0	0.6	0.2	0	0	0	0	0	0	0.0263158	0	0	0.037037	0.103759	ABC.GLN1.S; putative glutamine transport system substrate-binding protein
K10040	0	0	0	0	0	0	0	0	0	0.4	0	0	0	0	0	0	0	0	0	0	0	1	ABC.GLN1.P; putative glutamine transport system permease protein
K10041	0	0.0333333	0	0	0	0	0	0	0	0.6	0.2	0.761905	0	0	0	0.0505051	0	0.0526316	0.111111	0	0.037037	0.0177355	ABC.GLN1.A; putative glutamine transport system ATP-binding protein
K09972	0	0	0	0	0	0	0	0	0	0	0	0	0	0.5	0	0.010101	0	0	0	0	0.037037	0.228571	aapP, bztD; general L-amino acid transport system ATP-binding protein
K16960	0	0	0	0	0	0	0	0	0	0	0.4	0	0	0	0	0	0	0	0	0	0.037037	0.485714	tcyN; L-cystine transport system ATP-binding protein
K17073	0	0.333333	0	0	0	0	0	0	0	0.6	0.4	0	0	0	0	0	0	0	0	0	0	0.702256	lysX1; putative lysine transport system substrate-binding protein
K17074	0	0.666667	0	0	0	0	0	0	0	0.8	0.4	0.904762	0	1	0.75	0.040404	0.52381	0.763158	0.888889	1	0.259259	0.000394652	lysX2; putative lysine transport system permease protein
K17076	0	0.866667	0	0	0	0	0	0	0	0.8	0.4	0.904762	0	1	0.75	0.040404	0.52381	0.736842	0.888889	1	0.148148	0.00117375	K17076, lysY; putative lysine transport system ATP-binding protein
K01999	0	0	0	0	0	0	0	0	0	0	0.6	0	0	0.25	0.25	0	0	0	0	0	0.037037	0.103759	livK; branched-chain amino acid transport system substrate-binding protein
K01997	0	0	0	0	0	0	0	0	0	0.2	0.8	0.809524	0	0.75	0.25	0.040404	0.0952381	0.842105	0.111111	0.8	0.111111	6.46412e-05	livH; branched-chain amino acid transport system permease protein
K01998	0	0	0	0	0	0	0	0	0	0	0.8	0.571429	0	0.5	0.25	0	0.0952381	0.868421	0.111111	1	0	0.004069	livM; branched-chain amino acid transport system permease protein
K01995	0	0	0	0	0	0	0	0	0	0.2	0.8	0.857143	0	1	0.25	0.040404	0.0952381	0.868421	0.111111	1	0.740741	6.46412e-05	livG; branched-chain amino acid transport system ATP-binding protein
K01996	0	0	0	0	0	0	0	0	0	0.2	0.8	0.857143	0	1	0.25	0.040404	0.0952381	0.868421	0.111111	1	0.740741	6.46412e-05	livF; branched-chain amino acid transport system ATP-binding protein
K02073	0	0.833333	0	0	0	0	0	0	0	0.8	1	1	0	0.75	0.5	0.020202	0	0.657895	0.111111	0.4	0.259259	0.00527336	metQ; D-methionine transport system substrate-binding protein
K02072	0	0.666667	0	0	0	0	0	0	0	1	0.8	1	0	0.75	0.5	0.0909091	0.047619	0.657895	0.111111	0.4	0.222222	0.00117375	metI; D-methionine transport system permease protein
K02071	0	0.666667	0	0	0	0	0	0	0	1	0.8	1	0	0.75	0.5	0.0909091	0.047619	0.657895	0.111111	0.4	0.222222	0.00117375	metN; D-methionine transport system ATP-binding protein
K15580	0.972222	0.0666667	0.723684	0	0.198413	1	0	0.733333	0.153846	0.6	0.4	0.571429	0	0	0	0	0	0.763158	0	0.4	0.0740741	0.184973	oppA, mppA; oligopeptide transport system substrate-binding protein
K15581	0.972222	0.233333	1	0.238095	1	1	0.552632	0.966667	0.923077	1	0.6	0.904762	0.111111	0.75	0.75	0.131313	0.809524	0.868421	0.5	1	0.481481	0.236097	oppB; oligopeptide transport system permease protein
K15582	0.972222	0.3	0.991228	0.238095	1	1	0.868421	1	1	1	0.6	0.904762	0	0.5	0.75	0.0909091	0.761905	0.868421	0.611111	1	0.444444	0.110622	oppC; oligopeptide transport system permease protein
K15583	0.972222	0.333333	0.991228	0.238095	0.992063	1	0.868421	1	1	1	0.6	0.904762	0.111111	0.75	0.75	0.131313	0.857143	0.947368	0.777778	1	0.703704	0.140197	oppD; oligopeptide transport system ATP-binding protein
K02016	0	0.0333333	0	0	0	0	0	0	0	1	0	0.952381	0	0.5	0	0.020202	0.047619	0.0263158	0.0555556	0.6	0	0.0108869	ABC.FEV.S; iron complex transport system substrate-binding protein
K02015	0.972222	0.0333333	0	0.380952	0.00793651	0	0.0263158	0	0	1	0.2	1	0	0.5	0.25	0.0505051	0.571429	0.131579	0.888889	0.6	0	0.0442963	ABC.FEV.P; iron complex transport system permease protein
K02013	0.972222	0.0333333	0	0.285714	0	0	0	0	0	1	0.4	1	0	0.5	0.25	0.0505051	0.52381	0.105263	0.888889	0.6	0	0.0225258	ABC.FEV.A; iron complex transport system ATP-binding protein
K09815	0	0	0	0	0	0	0	0	0	0.6	0.2	0.666667	0	0	0.25	0	0	0	0	0	0.0740741	0.0451128	znuA; zinc transport system substrate-binding protein
K09816	0	0.0333333	0	0	0	0	0	0	0	1	0.4	1	0	1	1	0.111111	0.142857	0.947368	0.944444	1	0.888889	8.50543e-05	znuB; zinc transport system permease protein
K09817	0	0.0333333	0	0	0	0	0	0	0	1	0.2	1	0	1	1	0.121212	0.0952381	0.868421	1	1	0.888889	7.82499e-05	znuC; zinc transport system ATP-binding protein
K11707	0	0.833333	0	0	0	0	0	0	0	0	0	0.190476	0	0	0.25	0.010101	0	0	0.0555556	0	0.444444	0.290181	troA, mntA, znuA; manganese/zinc/iron transport system substrate-binding protein
K11708	0	0.733333	0	0	0	0	0	0	0	0	0	0.142857	0	0	0.25	0	0	0	0.0555556	0	0.222222	0.447324	troC, mntC, znuB; manganese/zinc/iron transport system permease protein
K11709	0	1	0	0	0	0	0	0	0	0	0	0.190476	0	0	0.25	0	0	0	0.0555556	0	0.444444	0.447324	troD, mntD, znuB; manganese/zinc/iron transport system permease protein
K11710	0	1	0	0	0	0	0	0	0	0	0	0.190476	0	0	0.25	0	0	0	0.0555556	0	0.407407	0.447324	troB, mntB, znuC; manganese/zinc/iron transport system ATP- binding protein
K02009	0	0	0	0.047619	0	0	0	0	0	0	0	0	0	0	0	0	0	0	0	0	0	0.428571	cbiN; cobalt/nickel transport protein
K02007	0	0	0	0.047619	0	0	0	0	0	0	0.4	0	0	0	0	0	0.047619	0	0	0	0	0.851128	cbiM; cobalt/nickel transport system permease protein
K02008	0	0.5	0.0131579	0.047619	0.761905	0	0	0	0	0.8	0.4	0	0	0	0	0	0	0	0	0	0	0.310615	cbiQ; cobalt/nickel transport system permease protein
K02006	0	0.533333	0.0131579	0.047619	0.761905	0	0.0526316	0	0	0.8	0.6	0	0	0	0.5	0.010101	0.047619	0	0	0	0.037037	0.874113	cbiO; cobalt/nickel transport system ATP-binding protein
K03523	0	0.0333333	0	0	0	0	0	0	0	0.8	0.6	1	0	0.25	0	0.030303	0.190476	0.684211	0.555556	0.8	0.037037	0.000666825	bioY; biotin transport system substrate-specific component
K16783	0	0	0	0	0	0	0	0	0	0	0	0	0	0	0	0	0	0	0	0	0	1	bioN; biotin transport system permease protein
K16784	0	0	0	0	0	0	0	0	0	0	0	0	0	0	0	0	0	0	0	0	0	1	bioM; biotin transport system ATP-binding protein
K16785	1	0.6	1	0.857143	1	1	1	1	1	1	1	1	0.222222	0	0.25	0.131313	0.714286	0.736842	0.888889	1	0.222222	0.0325928	ecfT; energy-coupling factor transport system permease protein
K16786	1	0.866667	1	1	1	1	1	1	1	1	1	1	0.444444	1	1	0.181818	0.904762	0.868421	0.777778	1	0.888889	0.0873065	ecfA1; energy-coupling factor transport system ATP-binding protein
K16787	0.972222	1	1	1	1	1	1	1	1	1	0.8	1	0.444444	1	1	0.161616	0.904762	0.894737	0.944444	1	0.888889	0.0167625	ecfA2; energy-coupling factor transport system ATP-binding protein
K09690	0	0	0	0	0	0	0	0	0	0	0.2	0	0	0	0	0.454545	0.047619	0	0	0	0	0.228571	ABC-2.LPSE.P; lipopolysaccharide transport system permease protein
K09691	0	0	0	0	0	0	0	0	0	0.2	0.6	0	0	0	0	0.59596	0.047619	0	0	0	0	0.103759	ABC-2.LPSE.A; lipopolysaccharide transport system ATP-binding protein
K09693	0	0	0	0	0	0	0	0	0	0.4	0.8	0	0	0	0	0	0	0	0	0	0	0.485714	tagH; teichoic acid transport system ATP-binding protein
K09694	0	0	0	0	0	0	0	0	0	0	0	0	0	0	0	0	0	0	0	0	0	1	nodJ; lipooligosaccharide transport system permease protein
K09695	0	0	0	0	0	0	0	0	0	0	0	0	0	0	0	0	0	0	0	0	0	1	nodI; lipooligosaccharide transport system ATP-binding protein
K09697	0	0.0333333	0	0	0	0	0	0	0	0.2	0	0.190476	0	1	0.5	0.30303	0.238095	0.131579	0.0555556	0	0.777778	0.00190522	natA; sodium transport system ATP-binding protein
K19309	0	0	0	0	0	0	0	0	0	0.2	0.4	0	0	0	0.25	0.020202	0	0	0	0	0	0.103759	bcrA; bacitracin transport system ATP-binding protein
K20490	0.0555556	0	0	0	0	0	0	0	0	0	0	0	0	0	0	0.010101	0	0	0	0	0	0.742857	nisF, spaF, cprA, epiF; lantibiotic transport system ATP-binding protein
K09808	0	0	0	0	0	0	0	0	0.0769231	0.2	0	0.047619	0	0	0	0.010101	0	0.789474	0.111111	1	0.518519	0.0333038	lolC_E; lipoprotein-releasing system permease protein
K09810	0	0	0	0	0	0	0	0.3	0	0.6	0.4	0.047619	0	0	0	0.10101	0	0.763158	0.111111	1	0.62963	0.0146668	lolD; lipoprotein-releasing system ATP-binding protein
K16905	0	0	0	0	0	0	0	0	0	0	0	0.666667	0	1	0	0	0	0.657895	0.222222	0.8	0	0.0451128	K16905; fluoroquinolone transport system permease protein
K16906	0	0	0	0	0	0	0	0	0	0	0	0.666667	0	1	0	0	0	0.710526	0.222222	0.8	0	0.0451128	K16906; fluoroquinolone transport system permease protein
K16907	0	0	0	0	0	0	0	0	0	0.2	0	0.714286	0	0.75	0	0	0	0.789474	0.222222	0.8	0.777778	0.0120743	K16907; fluoroquinolone transport system ATP-binding protein
K09811	0	0	0	0	0	0	0	0	0	0	0.4	0	0	0	0	0.10101	0	0	0	0	0	0.485714	ftsX; cell division transport system permease protein
K09812	0	0	0	0	0	0	0	0	0	0.6	0.8	0	0	0	0	0.808081	0.047619	0	0	0	0.0740741	0.0451128	ftsE; cell division transport system ATP-binding protein
K11085	0	0.0333333	0.0438596	0.0952381	0	0	0	0	0	0.2	0	0.0952381	0	0.5	0	0.0909091	0.238095	0	0.111111	0	0.592593	0.0889532	msbA; ATP-binding cassette, subfamily B, bacterial MsbA
K18104	0	0	0	0	0	0	0	0	0	0.4	0.2	0.047619	0	0	0	0.020202	0.047619	0	0.166667	0	0.037037	0.0120743	abcA, bmrA; ATP-binding cassette, subfamily B, bacterial AbcA/BmrA
K18887	0	1	0	0	0	0	0	0	0	0	0.2	0.0952381	0	0	0	0.020202	0	0	0	0	0	0.603008	efrA; ATP-binding cassette, subfamily B, multidrug efflux pump
K18888	0	1	0	0	0	0	0	0	0	0	0.2	0.0952381	0	0	0	0	0	0.0526316	0	0	0.037037	0.447324	efrB; ATP-binding cassette, subfamily B, multidrug efflux pump
K20344	0	0.0333333	0	0	0	0	0.473684	0	0.153846	0	0	0	0	0	0	0.040404	0	0	0.0555556	0	0	0.447324	blpA, lagD; ATP-binding cassette, subfamily C, bacteriocin exporter
K16012	0	0	0	0	0	0	0	0	0	0	0	0	0	0	0	0	0	0	0	0	0	1	cydC; ATP-binding cassette, subfamily C, bacterial CydC
K16013	0	0	0	0	0	0	0.0263158	0	0	0	0	0	0	0	0	0.010101	0	0	0	0	0	0.742857	cydD; ATP-binding cassette, subfamily C, bacterial CydD
K05685	0	0	0	0	0	0	0	0	0	0	0	0	0	0	0	0.020202	0	0	0	0.2	0	0.485714	macB; macrolide transport system ATP-binding/permease protein
K18231	0	0	0	0	0	0	0.0263158	0	0	0.6	0	0	0	0	0	0.020202	0	0	0	0	0	0.851128	msrA, vmlR; macrolide transport system ATP-binding/permease protein
ko02060										02060_Phosphotransferase_system_(PTS)
K08483	0	0.0333333	0.640351	1	1	1	1	1	1	1	1	0.857143	1	0.5	0	0.020202	0	0.710526	0.111111	0.8	0.666667	0.198962	PTS-EI.PTSI, ptsI; phosphotransferase system, enzyme I, PtsI
K02784	0	0	0	0	0	0	0	0	0	0	0	0	0	0	0	0	0	0.473684	0	0	0	1	PTS-HPR.PTSH, ptsH; phosphocarrier protein HPr
K20118	0.138889	0	0.0438596	0.0952381	0	0	1	0.333333	0	1	0.4	0	0	0.25	0	0.252525	0	0.0789474	0	0	0.222222	0.984139	PTS-Glc1-EIIC, ptsG, glcA, glcB; PTS system, glucose-specific IIC component
K02777	0	0	0.0877193	0	0.00793651	1	0.0263158	0.933333	0.923077	0	0.2	0	0.555556	0	0	0	0	0.0263158	0	0	0.111111	0.141085	PTS-Glc-EIIA, crr; PTS system, sugar-specific IIA component
K02778	0	0	0	0	0	0	0.105263	0	0	0	0	0	0	0	0.5	0.0909091	0	0	0	0	0	0.851128	PTS-Glc-EIIB, ptsG; PTS system, glucose-specific IIB component
K02779	0	0	0.377193	0.619048	1	1	0.947368	0.933333	0.923077	0	0.2	0	0.444444	0	0	0.0505051	0	0	0	0	0	0.00276596	PTS-Glc-EIIC, ptsG; PTS system, glucose-specific IIC component
K02804	0.0277778	0	0.162281	0	0.00793651	0.903226	0.736842	0.433333	0.769231	0	0.2	0	0.555556	0.25	0	0	0	0	0	0	0.148148	0.0525976	PTS-Nag-EIIC, nagE; PTS system, N-acetylglucosamine-specific IIC component
K02791	0	0	0	0	0	0.709677	0.0789474	0	0	0	0.4	0	0	0	0	0	0.047619	0	0	0	0	0.735338	PTS-MalGlc-EIIC, malX; PTS system, maltose/glucose-specific IIC component
K20108	0	0	0	0	0	0.258065	0	0	0	0.8	0.2	0	0.222222	0	0	0	0	0	0	0	0	0.520301	PTS-Mal-EIIC, malT; PTS system, maltose-specific IIC component
K02763	0	0	0	0	0	0	0	0	0	0	0.6	0	0	0	0	0	0	0	0	0	0	1	PTS-Dgl-EIIA, gamP; PTS system, D-glucosamine-specific IIA component
K02765	0.722222	0	0.157895	0	0	0	0	0	0	0	0	0	0	0	0	0	0	0	0	0	0	0.171429	PTS-Dgl-EIIC, gamP; PTS system, D-glucosamine-specific IIC component
K02810	0	0	0.0701754	0.0952381	0	0.532258	0.605263	0.9	0.769231	0.8	0.8	0	0	0	0	0	0	0	0	0	0.148148	0.131691	PTS-Scr-EIIC, scrA, sacP, sacX, ptsS; PTS system, sucrose-specific IIC component
K02757	0	0	0.0219298	0	0	0	0.0526316	0	0	0.8	0.4	0	0	0	0	0	0	0	0	0	0	1	PTS-Bgl-EIIC, bglF, bglP; PTS system, beta-glucoside-specific IIC component
K02819	0	0	0.0307018	0	0	0.725806	0.684211	0.833333	0.230769	0.2	0.6	0	0.444444	0	0	0	0	0	0	0	0	0.129146	PTS-Tre-EIIC, treB; PTS system, trehalose-specific IIC component
K11192	0	0	0	0	0.00793651	0.725806	0.473684	0.0333333	0.153846	0	0	0	0.111111	0	0	0	0	0	0	0	0	0.0325077	PTS-Mur-EIIC, murP; PTS system, N-acetylmuramic acid-specific IIC component
K02798	0	0	0.188596	0	0.706349	0.983871	0.263158	0.0666667	0.692308	0.2	0.4	0	0	0	0	0	0	0	0	0	0.148148	0.0469636	PTS-Mtl-EIIA, mtlA, cmtB; PTS system, mannitol-specific IIA component
K02800	0	0	0.197368	0.142857	0.912698	0.983871	0.263158	0.0333333	0.538462	0.2	0.2	0	0	0	0	0	0	0	0	0	0	0.00403838	PTS-Mtl-EIIC, mtlA, cmtA; PTS system, mannitol-specific IIC component
K02786	0	0	0	0.0952381	0	0	0.157895	0	0.384615	0	0.2	0	0	0	0	0	0	0	0	0	0	0.230075	PTS-Lac-EIIA, lacF; PTS system, lactose-specific IIA component
K02759	0	0	0.0263158	0.142857	0	0	0.815789	0.266667	0.307692	0.6	0.8	0	0.666667	0	0	0.020202	0	0	0	0	0	0.462331	PTS-Cel-EIIA, celC, chbA; PTS system, cellobiose-specific IIA component
K02760	0	0	0.0438596	0.142857	0	0	0.789474	0.166667	0.307692	0.4	0.8	0	0.666667	0	0	0.010101	0	0	0	0	0	0.508026	PTS-Cel-EIIB, celA, chbB; PTS system, cellobiose-specific IIB component
K02761	0	0	0.0438596	0	0	0	0.447368	0.133333	0.153846	0.6	0.6	0	0.222222	0	0	0.020202	0	0	0	0	0	0.84383	PTS-Cel-EIIC, celB, chbC; PTS system, cellobiose-specific IIC component
K02793	0	0	0	0	0	0	0	0	0	0	0.8	0	0	0	0	0	0	0	0	0	0	1	PTS-Man-EIIA, manX; PTS system, mannose-specific IIA component
K02794	0	0	0	0	0	0	0	0	0	0	1	0	0	0	0	0	0	0	0	0	0	1	PTS-Man-EIIB, manX; PTS system, mannose-specific IIB component
K02795	0	0.0333333	0	0	0	0.725806	0.210526	0	0.153846	0	1	0	0.555556	0	0	0	0	0.0263158	0	0	0	0.504246	PTS-Man-EIIC, manY; PTS system, mannose-specific IIC component
K02796	0	0	0	0	0	0	0	0	0	0	1	0	0	0	0	0	0	0	0	0	0	1	PTS-Man-EIID, manZ; PTS system, mannose-specific IID component
K02771	0	0	0	0	0	0	0	0	0	0	0.6	0	0	0	0	0	0	0	0	0	0	1	PTS-Fru1-EIID, levG; PTS system, fructose-specific IID component
K02744	0	0	0.0350877	0	0	0	0	0	0	0.4	0.8	0	0	0	0	0	0	0	0	0	0	0.702256	PTS-Aga-EIIA, agaF; PTS system, N-acetylgalactosamine-specific IIA component
K02745	0	0	0.0438596	0	0.00793651	0	0.0526316	0	0	0.2	0.4	0	0	0	0	0	0	0	0	0	0	0.610792	PTS-Aga-EIIB, agaV; PTS system, N-acetylgalactosamine-specific IIB component
K02774	0	0	0	0	0	0	0.0526316	0	0	0	0.4	0	0	0	0	0	0	0	0	0	0	1	PTS-Gat-EIIB, gatB, sgcB; PTS system, galactitol-specific IIB component
K02775	0	0	0	0	0	0	0.0526316	0	0	0	0.4	0	0	0	0	0	0	0	0	0	0	1	PTS-Gat-EIIC, gatC, sgcC; PTS system, galactitol-specific IIC component
K02821	0	0	0.535088	0.238095	0.722222	0.951613	0.394737	0	0.0769231	0	0.4	0	0	0.25	0	0	0	0.0526316	0.0555556	0.4	0.37037	0.219937	PTS-Ula-EIIA, ulaC, sgaA; PTS system, ascorbate-specific IIA component
K02822	0	0	0.548246	0.238095	0.722222	0	0.105263	0	0	0	0.6	0	0	0.5	0	0	0	0.157895	0.0555556	0.2	0.703704	0.970136	PTS-Ula-EIIB, ulaB, sgaB; PTS system, ascorbate-specific IIB component
K03475	0	0	0.535088	0.238095	0.722222	0.951613	0.578947	0.166667	0.461538	0	0.6	0	0	0.5	0	0	0	0.0789474	0.0555556	0.2	0.666667	0.113214	PTS-Ula-EIIC, ulaA, sgaT; PTS system, ascorbate-specific IIC component
K02768	0	0	0	0	0	0.725806	0.263158	0	0.153846	0	0.4	0	0.111111	0	0	0	0	0.552632	0	0.8	0.037037	0.797125	PTS-Fru-EIIA, fruB; PTS system, fructose-specific IIA component
K02770	0	0.0333333	0.368421	0.238095	1	0.951613	1	1	1	0.8	0.4	0.857143	0	0	0	0.010101	0	0.605263	0.0555556	1	0.111111	0.090838	PTS-Fru-EIIC, fruA; PTS system, fructose-specific IIC component
ko03070										03070_Bacterial_secretion_system
K02456	0	0	0	0	0	0	0	0	0	0	0.2	0	0	0.25	0	0.262626	0.047619	0	0	0	0.0740741	0.0451128	gspG; general secretion pathway protein G
K03072	0	0	0	0	0	0	0	0	0	0	0	0	0	0	0	0	0.047619	0	0	0	0	1	secD; preprotein translocase subunit SecD
K12257	0.888889	0	0.72807	0.0952381	0.960317	0	0	0	0	0	0.4	0	0	0	0	0.434343	0	0	0	0	0.037037	0.209421	secDF; SecD/SecF fusion protein
K03074	0	0	0	0	0	0	0	0	0	0	0	0	0	0	0	0.020202	0.047619	0	0	0	0	0.485714	secF; preprotein translocase subunit SecF
K03073	0.5	0.5	0.912281	0.238095	0.992063	0	0	0	0	0.6	0	0	0	0	0.5	0.474747	0.285714	0	0	0	0.037037	0.342762	secE; preprotein translocase subunit SecE
K03075	0.972222	0.0333333	0.894737	0.666667	0.952381	1	1	1	1	1	0.8	0.952381	0.444444	1	0.5	0.888889	0.904762	0.131579	0.111111	0.2	0.333333	0.102426	secG; preprotein translocase subunit SecG
K03076	1	0.566667	1	0.809524	1	1	1	1	1	0.8	0.8	1	1	1	0.75	0.89899	0.857143	0.921053	0.888889	1	0.814815	0.147596	secY; preprotein translocase subunit SecY
K03210	0	0	0.0438596	0	0.00793651	0	0	0	0	1	0	0	0	0	0	0.020202	0	0	0	0	0	0.933835	yajC; preprotein translocase subunit YajC
K03217	1	0.9	0.811404	0.428571	1	1	1	1	1	0.2	0	1	0	0	0	0.0505051	0	0.605263	0.888889	0.4	0.222222	0.000544347	yidC, spoIIIJ, OXA1, ccfA; YidC/Oxa1 family membrane protein insertase
K03070	0.972222	1	1	1	1	1	1	1	1	1	1	1	1	1	0.75	0.929293	1	0.947368	1	1	0.814815	0.163202	secA; preprotein translocase subunit SecA
K03110	1	0.966667	1	0.761905	1	1	1	1	1	1	1	1	1	1	0.75	0.929293	1	0.815789	1	1	0.851852	0.530517	ftsY; fused signal recognition particle receptor
K03106	1	0.966667	1	0.619048	1	1	0.973684	1	1	1	1	1	1	1	1	0.939394	0.904762	0.842105	1	1	0.888889	0.836533	SRP54, ffh; signal recognition particle subunit SRP54
K03116	0	0	0	0	0	0	0	0	0	0	0	0	0	0	0	0	0	0	0	0	0.0740741	1	tatA; sec-independent protein translocase protein TatA
K03118	0	0	0	0	0	0	0	0	0	0	0	0	0	0	0	0	0	0	0	0	0.037037	1	tatC; sec-independent protein translocase protein TatC
K03205	0.0833333	0	0.311404	0	0	0.435484	0.131579	0	0.153846	0.2	0.8	0	0	0	0	0.121212	0.047619	0	0	0	0	0.32783	virD4, lvhD4; type IV secretion system protein VirD4
ko02020										02020_Two-component_system
K07636	0	0.0333333	0	0	0	0	0	0	0	0.2	0.6	0.714286	0	0	0.25	0.040404	0	0.0789474	0.0555556	0	0.0740741	0.00639608	phoR; two-component system, OmpR family, phosphate regulon sensor histidine kinase PhoR
K07657	0	0	0	0	0	0	0	0	0	0	0.4	0.190476	0	0	0	0.10101	0.380952	0.394737	0.833333	0.4	0.037037	0.00380363	phoB; two-component system, OmpR family, phosphate regulon response regulator PhoB
K07658	0	0.0333333	0	0	0	0	0	0	0	1	0.6	0.666667	0	0.5	0	0.0707071	0.142857	0.5	0	0.4	0.148148	0.00186779	phoB1, phoP; two-component system, OmpR family, alkaline phosphatase synthesis response regulator PhoP
K01077	0	0	0	0	0	0	0	0	0	0.6	0.2	0	0	0	0	0.252525	0	0.0263158	0	0	0	0.103759	E3.1.3.1, phoA, phoB; alkaline phosphatase
K02040	0.944444	0.0333333	0.0570175	0.0952381	1	0	0.0263158	0	0	0.2	0.6	0.857143	0	0.25	0	0.0808081	0.285714	0.921053	0.833333	0.8	0.148148	0.208648	pstS; phosphate transport system substrate-binding protein
K07650	0	0	0	0	0	0	0	0	0	0	0	0.857143	0	0	0	0.020202	0	0.184211	0.777778	0	0	0.103759	cssS; two-component system, OmpR family, sensor histidine kinase CssS
K07770	0	0	0	0	0	0	0	0	0	0.8	1	1	0	0	0	0.424242	0	0.736842	0.888889	1	0	0.0120743	cssR; two-component system, OmpR family, response regulator CssR
K07665	0	0.0333333	0	0	0	0	0	0	0	0.6	0.6	0	0	0	0	0.0606061	0.238095	0.0526316	0.111111	0.2	0.222222	0.00617154	cusR, copR, silR; two-component system, OmpR family, copper resistance phosphate regulon response regulator CusR
K02406	0	0	0	0	0	0	0	0	0	0	0	0	0	0	0	0.010101	0	0	0	0	0.037037	0.485714	fliC; flagellin
K02405	0	0.0666667	0	0	0	0	0	0	0	0	0	0	0	0	0	0.010101	0	0	0	0	0	0.742857	fliA; RNA polymerase sigma factor for flagellar operon FliA
K02556	0	0	0	0	0	0	0	0	0	0.2	0	0	0	0	0	0	0	0	0	0	0.037037	0.485714	motA; chemotaxis protein MotA
K07646	0	0	0	0.047619	0	0	0	0	0	0	0.4	0	0	0	0	0.020202	0.047619	0	0.0555556	0	0	0.250774	kdpD; two-component system, OmpR family, sensor histidine kinase KdpD
K07667	0	0.0333333	0	0	0	0	0	0	0	0	0.4	0	0	0	0	0.020202	0.142857	0.657895	0.111111	0.4	0	0.0532508	kdpE; two-component system, OmpR family, KDP operon response regulator KdpE
[truncated: 299 more rows]

## Sheet: COG
freq	Ureaplasma	Phytoplasma	hominis group	suis group	pneumonia group	mycoides group	Spiroplasma	Mesoplasma	Entomoplasma	Haloplasmatales	Erysipetrichales	Acholeplasmatales	Hepatoplasma	Izemoplasmatales	Bioreactor	gut lineage1	gut lineage2	Ground water	Mud	Waste	Hypersaline lake sediment	P value of Mann-Whitney test between the percentages of the genes in the Tenericutes groups belonging to AHC clusters 1 and 2
COG0001	0	0	0	0	0	0	0	0	0	0.4	0.2	0	0	0	0	0.010101	0	0	0	0	0	0.228571	Glutamate-1-semialdehyde aminotransferase
COG0002	0	0	0	0	0	0	0	0	0	0	0.6	0	0	0	0	0	0	0	0	0	0	1	Acetylglutamate semialdehyde dehydrogenase
COG0003	0	0	0	0	0	0	0	0	0	0	0	0	0	0	0	0	0	0	0.277778	0	0	1	Oxyanion-translocating ATPase
COG0004	0.972222	0	0	0	0	0	0	0	0	0.2	0	0	0	0	0	0	0	0.0263158	0	0	0	1	Ammonia permease
COG0005	0	0	0	0	0	0	0.342105	0	0	0.2	0.6	0	0	1	0	0.010101	0.0952381	0.263158	0	0	0.148148	0.0566563	Purine nucleoside phosphorylase
COG0006	1	0.8	0.995614	0.238095	1	1	1	1	1	1	1	1	0.444444	1	0.75	0.141414	0.809524	0.868421	0.944444	1	0.814815	0.205042	Xaa-Pro aminopeptidase
COG0008	0.972222	1	0.995614	1	1	1	1	1	1	0.8	1	1	1	1	1	0.949495	0.904762	0.868421	1	1	1	0.163202	Glutamyl- and glutaminyl-tRNA synthetases
COG0009	0.972222	0.966667	0.995614	0.857143	0.238095	1	0.473684	1	0.846154	1	1	1	0.222222	1	0.75	0.262626	0.666667	0.921053	1	1	0.740741	0.898261	Putative translation factor (SUA5)
COG0010	0	0.0333333	0	0	0	0	0	0	0.0769231	0.6	0.2	1	0	0.25	0	0.10101	0.190476	0.789474	0.777778	0.6	0.037037	0.00111591	Arginase/agmatinase/formimionoglutamate hydrolase, arginase family
COG0011	0	0	0	0.142857	0	0	0	0	0	0.2	0	0	0	0.25	0	0	0	0	0	0	0	0.702256	Uncharacterized conserved protein
COG0012	1	1	1	1	1	1	1	1	1	1	1	1	1	1	1	0.959596	0.904762	0.789474	1	0.6	0.925926	0.0451128	Predicted GTPase, probable translation factor
COG0013	0.972222	0.966667	0.995614	1	1	1	1	1	1	1	1	1	1	1	0.75	0.959596	1	0.894737	1	0.8	0.851852	0.184122	Alanyl-tRNA synthetase
COG0014	0	0	0	0	0	0	0	0	0	0	0.6	0	0	0	0	0.010101	0	0	0	0	0	0.485714	Gamma-glutamyl phosphate reductase
COG0015	0	0.0333333	0.00877193	0.761905	0.031746	0.951613	1	1	1	1	0.8	0.904762	1	1	0.5	0.0909091	0.666667	0.921053	0.833333	0.8	0.481481	0.513408	Adenylosuccinate lyase
COG0016	1	1	1	1	1	1	1	1	1	1	1	1	1	1	1	0.969697	0.952381	1	0.833333	0.8	0.851852	0.0451128	Phenylalanyl-tRNA synthetase alpha subunit
COG0017	1	0.933333	0.995614	0.952381	1	1	1	1	1	0.6	1	1	1	1	1	0.848485	0.952381	0.868421	0.777778	1	0.740741	0.116011	Aspartyl/asparaginyl-tRNA synthetases
COG0018	1	1	1	1	1	1	1	1	1	0.6	1	1	0.333333	1	0.75	0.909091	0.952381	0.921053	1	0.8	0.962963	0.004069	Arginyl-tRNA synthetase
COG0019	0	0	0	0	0	0	0	0	0	0.8	0.8	0.809524	0	0	0.25	0.282828	0.047619	0.526316	0.111111	0.6	0.222222	0.000370837	Diaminopimelate decarboxylase
COG0020	0.0277778	0.0333333	0	0.238095	0.031746	0	1	0	0	1	1	1	0	1	1	0.686869	0.761905	0.947368	0.944444	0.8	0.814815	0.00408601	Undecaprenyl pyrophosphate synthase
COG0021	0.972222	0.0333333	0.763158	0.428571	1	1	1	1	1	1	0.4	1	0.222222	1	1	0.555556	1	0.894737	0.944444	1	0.888889	0.893342	Transketolase
COG0022	0	0.966667	0.666667	0.238095	1	1	0.947368	0.933333	0.923077	0.2	0.2	0.952381	0	0.5	0.75	0	0	0.710526	0.777778	0.6	0.703704	0.0384922	Pyruvate/2-oxoglutarate dehydrogenase complex, dehydrogenase (E1) component, eukaryotic type, beta subunit
COG0024	1	1	1	1	1	1	1	1	1	0.8	1	1	1	1	1	0.929293	0.952381	0.947368	0.833333	1	0.851852	0.0278638	Methionine aminopeptidase
COG0025	0	0	0.0394737	0	0	0	0	0	0	1	0.2	1	0	1	0.25	0.0606061	0.333333	0.736842	0.222222	1	0.814815	8.84564e-05	NhaP-type Na+/H+ and K+/H+ antiporters
COG0026	0	0	0	0	0	0	0.0263158	0	0	0.8	0	0	0	1	0	0.030303	0	0.0526316	0	0.4	0	0.100442	Phosphoribosylaminoimidazole carboxylase (NCAIR synthetase)
COG0028	0	0	0	0	0	0	0.342105	0.1	0.0769231	0	0.6	0	0	0	0	0	0.047619	0	0.0555556	0	0.037037	0.785449	Thiamine pyrophosphate-requiring enzymes [acetolactate synthase, pyruvate dehydrogenase (cytochrome), glyoxylate carboligase, phosphonopyruvate decarboxylase]
COG0029	0	0	0	0	0	0	0	0	0	0.2	0	0	0	0.75	0	0.10101	0	0.105263	0	0	0.222222	0.0451128	Aspartate oxidase
COG0030	1	0.966667	1	0.857143	1	1	1	1	1	1	1	1	1	1	0.75	0.959596	0.428571	0.842105	0.722222	1	0.888889	0.129146	Dimethyladenosine transferase (rRNA methylation)
COG0031	0	0	0	0	0	0	0	0	0	1	1	0.047619	0	1	1	0.30303	0.666667	0.921053	0.888889	0.8	1	6.46412e-05	Cysteine synthase
COG0034	0	0	0.00438596	0	0	0	0.131579	0	0	0.8	1	0	0	1	0	0.030303	0	0.0526316	0	0.6	0	0.0736842	Glutamine phosphoribosylpyrophosphate amidotransferase
COG0035	0.972222	0.0333333	0.97807	1	1	1	1	1	1	1	1	0.952381	1	1	1	0.181818	0.714286	0.789474	0.944444	1	0.851852	0.372738	Uracil phosphoribosyltransferase
COG0036	1	0.0333333	1	0.285714	1	1	1	1	1	1	1	1	0.222222	1	0.75	0.808081	1	0.947368	0.722222	0.8	1	0.434188	Pentose-5-phosphate-3-epimerase
COG0037	0.944444	1	0.995614	0.428571	1	1	0.447368	1	1	1	1	0.904762	1	1	0.5	0.919192	0.857143	0.868421	0.944444	1	0.777778	0.485459	Predicted ATPase of the PP-loop superfamily implicated in cell cycle control
COG0038	0	0.0333333	0	0	0	0	0	0	0	0.4	0.8	0.761905	0	0	0	0.010101	0.0952381	0	0	0	0	0.110659	Chloride channel protein EriC
COG0039	0	0.0666667	0.798246	0.904762	1	1	1	1	0.846154	1	0.8	0.952381	0.777778	1	0	0.292929	0.190476	0.684211	0.0555556	0	0.148148	0.147331	Malate/lactate dehydrogenases
COG0040	0	0	0	0	0	0	0	0	0	0.2	0.8	0	0	0	0	0.010101	0.047619	0.526316	0	1	0.333333	0.0120743	ATP phosphoribosyltransferase
COG0041	0	0	0.00438596	0	0	0	0.131579	0	0	0.8	1	0	0	1	0	0.030303	0	0.0526316	0	0.4	0	0.0736842	Phosphoribosylcarboxyaminoimidazole (NCAIR) mutase
COG0042	0	0.0333333	0.00877193	0	0	1	1	0.933333	0.923077	1	1	1	0	0.75	0.75	1	0.666667	0.789474	0.833333	1	0.814815	0.214531	tRNA-dihydrouridine synthase
COG0043	0	0	0	0	0	0	0	0	0	0.6	0	0	0	0	0	0	0	0	0	0	0	1	3-polyprenyl-4-hydroxybenzoate decarboxylase and related decarboxylases
COG0044	0	0	0.00438596	0.238095	0	0	0.157895	0	0.538462	0.8	0.8	0	0	1	0	0.111111	0.0952381	0.210526	0	0.2	0.703704	0.139928	Dihydroorotase and related cyclic amidohydrolases
COG0045	0	0	0	0	0	0	0	0	0	0	0	0	0	0	0	0	0	0.526316	0	1	0.0740741	0.228571	Succinyl-CoA synthetase, beta subunit
COG0046	0	0	0	0	0	0	0	0	0	0	0	0	0	0	0	0	0.047619	0	0	0	0	1	Phosphoribosylformylglycinamidine (FGAM) synthase, synthetase domain
COG0047	0	0	0.00438596	0	0	0	0.131579	0	0	0.8	1	0	0	1	0	0.030303	0.047619	0.0526316	0	0.6	0	0.0415745	Phosphoribosylformylglycinamidine (FGAM) synthase, glutamine amidotransferase domain
COG0048	1	0.966667	1	0.952381	1	1	1	1	1	0.8	0.8	1	0.888889	1	1	0.929293	0.904762	0.947368	0.777778	0.6	0.925926	0.00441942	Ribosomal protein S12
COG0049	1	0.966667	0.995614	0.952381	1	1	1	1	1	0.8	0.8	1	1	1	1	0.919192	0.904762	0.921053	0.833333	0.6	0.925926	0.0119348	Ribosomal protein S7
COG0050	1	1	1	1	1	1	1	1	1	0.8	0.8	1	1	1	1	0.909091	0.952381	0.921053	0.888889	0.8	0.814815	0.00380363	GTPases - translation elongation factors
COG0051	0.972222	0.966667	1	0.952381	1	1	1	1	1	0.8	0.8	1	1	1	0.75	0.888889	0.952381	0.842105	0.888889	1	0.740741	0.0253292	Ribosomal protein S10
COG0052	1	0.9	0.995614	1	0.992063	1	1	1	1	1	1	1	0.777778	0.75	1	0.939394	1	0.868421	0.944444	1	0.740741	0.124281	Ribosomal protein S2
COG0053	0	0.0333333	0	0	0	0	0	0	0	0.8	1	0.857143	0	0	1	0.383838	0.428571	0.842105	0.0555556	0.8	0.0740741	0.00043888	Predicted Co/Zn/Cd cation transporters
COG0054	0	0	0	0.142857	0.015873	0	0	0	0	0.2	0	0	0	0	0	0.010101	0	0.0526316	0	0	0.62963	0.530517	Riboflavin synthase beta-chain
COG0055	0.972222	0.0333333	1	0.952381	1	1	1	1	1	1	1	0.619048	1	1	0.25	0.343434	0.952381	0.736842	0.0555556	0.8	0.851852	0.111615	F0F1-type ATP synthase, beta subunit
COG0056	0.972222	0.0333333	1	0.952381	1	1	1	1	1	1	1	0.619048	1	1	0.25	0.333333	0.952381	0.789474	0.111111	1	0.925926	0.217579	F0F1-type ATP synthase, alpha subunit
COG0057	0	0.833333	1	1	1	1	1	1	1	1	1	1	1	0.75	1	0.959596	1	0.921053	0.888889	0.8	0.851852	0.392349	Glyceraldehyde-3-phosphate dehydrogenase/erythrose-4-phosphate dehydrogenase
COG0058	0	0	0	0	0	0	0	0	0	0.8	1	1	0	0.75	1	0.111111	0.952381	1	1	1	0.888889	6.12391e-05	Glucan phosphorylase
COG0059	0	0	0	0	0	0	0	0	0	0	0.6	0	0	0	0	0	0	0	0	0	0	1	Ketol-acid reductoisomerase
COG0060	0.944444	0.966667	0.995614	1	1	1	1	1	1	1	1	1	1	1	1	0.949495	1	0.868421	1	1	0.925926	0.688633	Isoleucyl-tRNA synthetase
COG0061	0.833333	0	0	0.428571	1	1	0.657895	0.833333	1	1	0.8	0	0	0	0.75	0.0909091	0.047619	0.0263158	0.833333	0	0	0.107757	Predicted sugar kinase
COG0063	0	0	0	0	0	0	0.210526	0	0	0	0.8	0	0	0	0	0.040404	0	0	0	0	0.037037	0.520301	Predicted sugar kinase
COG0064	0.972222	0	1	1	1	1	1	1	1	0	0.6	0	0.888889	0	0	0.858586	0.952381	0	0	0	0	0.000285782	Asp-tRNAAsn/Glu-tRNAGln amidotransferase B subunit (PET112 homolog)
COG0065	0	0	0	0	0	0	0	0	0	0	0.6	0	0	0	0.5	0	0	0	0	0	0	0.485714	3-isopropylmalate dehydratase large subunit
COG0066	0	0	0	0	0	0	0	0	0	0	0.6	0	0	0	0.5	0	0	0	0	0	0	0.485714	3-isopropylmalate dehydratase small subunit
COG0067	0	0	0	0	0	0	0	0	0	0	0	0	0	0	0	0	0	0	0	0	0	1	Glutamate synthase domain 1
COG0068	0	0	0	0	0	0	0	0	0	0	0.4	0	0	0	0	0	0	0	0	0	0.0740741	0.485714	Hydrogenase maturation factor
COG0069	0	0	0	0	0	0	0	0	0	0	0	0	0	0.75	0	0.0606061	0	0.473684	0	0.8	0.62963	0.0451128	Glutamate synthase domain 2
COG0070	0	0	0	0	0	0	0	0	0	0.8	0.6	0	0	0.25	0	0.0505051	0	0	0	0	0.037037	0.0451128	Glutamate synthase domain 3
COG0071	0	0.766667	0	0	0	0	0.0526316	0	0	0.2	1	0.952381	0	0	0.75	0.939394	0.619048	0.289474	0.888889	0	0.666667	0.0134046	Molecular chaperone (small heat shock protein)
COG0072	0	0.0333333	0.0307018	0	0	0	0	0	0	0	0	0	0	0	0	0	0	0	0	0	0.037037	0.553383	Phenylalanyl-tRNA synthetase beta subunit
COG0073	1	0.966667	0.95614	0.619048	1	1	0.973684	1	1	1	1	1	0.111111	1	0.5	0.959596	0.666667	0.973684	0.833333	1	0.888889	0.306202	EMAP domain
COG0074	0	0	0	0	0	0	0	0	0	0	0	0	0	0	0.25	0	0	0.631579	0	1	0.222222	0.103759	Succinyl-CoA synthetase, alpha subunit
COG0075	0	0	0.00438596	0	0	0	0	0	0	1	0.4	0	0	1	0	0.030303	0.047619	0.0263158	0	0	0.0740741	0.0120743	Serine-pyruvate aminotransferase/archaeal aspartate aminotransferase
COG0077	0	0.0333333	0	0	0	0	0	0	0	0	0.8	0.857143	0	0.25	0	0.040404	0.285714	0.5	0	0.6	0.148148	0.00639608	Prephenate dehydratase
COG0078	0.0277778	0	0.364035	0.285714	0.753968	1	0.789474	0.2	0.769231	0.2	0.8	0	0.888889	1	0.75	0.282828	0.0952381	0.921053	0	1	0.925926	0.540591	Ornithine carbamoyltransferase
COG0079	0	0	0	0	0	0	0	0	0	0.4	0.8	0	0	0	0	0.0606061	0.047619	0.5	0	1	0.333333	0.0120743	Histidinol-phosphate/aromatic aminotransferase and cobyric acid decarboxylase
COG0080	1	0.966667	0.995614	0.952381	1	1	1	1	1	0.8	0.8	1	1	1	1	0.929293	0.857143	0.868421	1	1	0.851852	0.0897391	Ribosomal protein L11
COG0081	1	0.966667	0.995614	0.952381	1	1	1	1	1	0.8	0.8	1	1	1	1	0.929293	0.904762	0.868421	0.888889	0.8	0.888889	0.0123839	Ribosomal protein L1
COG0082	0	0.0333333	0	0	0	0	0	0	0	1	1	1	0	1	0.75	0.131313	0.238095	0.842105	0.888889	1	0.777778	8.50543e-05	Chorismate synthase
COG0083	0	0	0	0	0	0	0	0	0	0	0.8	0	0	0	0.25	0.0909091	0	0	0	0	0	0.228571	Homoserine kinase
COG0084	1	1	0.995614	1	1	1	1	1	1	1	1	1	1	1	1	0.969697	0.857143	0.894737	0.833333	0.8	0.814815	0.0278638	Mg-dependent DNase
COG0085	1	0.966667	0.995614	0.619048	1	1	1	1	1	0.8	1	1	1	1	1	0.919192	0.904762	0.973684	1	0.6	1	0.391375	DNA-directed RNA polymerase, beta subunit/140 kD subunit
COG0086	1	0.966667	0.995614	1	1	1	1	1	1	0.8	1	1	1	1	1	0.89899	0.952381	0.921053	0.944444	1	1	0.0785493	DNA-directed RNA polymerase, beta' subunit/160 kD subunit
COG0087	0.972222	1	1	1	0.992063	1	1	1	1	0.8	0.8	1	1	1	0.75	0.89899	0.952381	0.894737	0.944444	1	0.703704	0.0129078	Ribosomal protein L3
COG0088	1	1	1	1	1	0.983871	1	1	1	0.8	0.8	1	1	1	0.75	0.89899	0.952381	0.894737	0.888889	1	0.703704	0.00617154	Ribosomal protein L4
COG0089	1	0.966667	0.991228	1	1	1	1	1	1	0.8	0.8	1	1	1	0.75	0.89899	0.952381	0.868421	0.833333	1	0.703704	0.0129078	Ribosomal protein L23
COG0090	1	1	1	1	1	1	1	1	1	0.8	0.8	1	1	1	0.75	0.909091	0.904762	0.921053	0.777778	1	0.666667	0.004069	Ribosomal protein L2
COG0091	0	1	1	0.619048	1	1	1	1	1	0.8	0.8	1	1	1	0.75	0.888889	0.952381	0.894737	0.833333	0.8	0.740741	0.14991	Ribosomal protein L22
COG0092	1	1	1	0.571429	1	1	1	1	1	0.8	0.8	1	1	1	0.75	0.878788	0.952381	0.894737	0.833333	0.8	0.740741	0.0217399	Ribosomal protein S3
COG0093	1	1	1	1	1	1	1	1	1	0.8	0.8	1	1	1	0.75	0.89899	0.952381	0.921053	0.833333	0.8	0.740741	0.00107849	Ribosomal protein L14
COG0094	1	1	1	1	1	1	1	1	1	0.8	0.8	1	1	0.75	0.75	0.89899	0.952381	0.947368	0.888889	1	0.740741	0.00107849	Ribosomal protein L5
COG0095	0	1	0.666667	0.238095	1	1	1	0.933333	0.923077	0.2	0.2	0.952381	0.555556	0.75	0.75	0.010101	0	0.894737	0.777778	1	0.851852	0.130266	Lipoate-protein ligase A
COG0096	1	1	1	1	1	1	1	1	1	0.8	0.8	1	1	1	0.75	0.909091	0.952381	0.947368	0.888889	1	0.740741	0.004069	Ribosomal protein S8
COG0097	1	1	1	1	1	1	1	1	1	0.8	0.8	1	1	1	0.75	0.919192	0.952381	0.921053	0.888889	1	0.740741	0.004069	Ribosomal protein L6P/L9E
COG0098	1	1	1	1	1	1	1	1	1	0.8	0.8	1	1	1	0.75	0.89899	0.904762	0.921053	0.833333	1	0.740741	0.004069	Ribosomal protein S5
COG0099	1	1	1	1	0.992063	1	1	1	1	0.8	0.8	1	1	1	1	0.89899	0.952381	0.973684	0.944444	1	0.777778	0.0167625	Ribosomal protein S13
COG0100	1	1	0.995614	1	1	1	1	1	1	0.8	0.8	1	1	1	1	0.919192	0.952381	0.973684	1	1	0.888889	0.0278638	Ribosomal protein S11
COG0101	0.972222	0.866667	0	0.428571	0.992063	1	1	1	1	1	1	1	0	1	1	0.909091	0.47619	0.789474	1	1	0.518519	0.750083	Pseudouridylate synthase
COG0102	1	1	1	0.952381	1	1	1	1	1	1	1	1	1	1	0.75	0.969697	0.857143	0.789474	1	1	0.851852	0.110659	Ribosomal protein L13
COG0103	1	0.966667	1	0.952381	1	1	1	1	1	1	1	1	1	1	0.75	0.969697	0.857143	0.789474	0.833333	1	0.814815	0.116011	Ribosomal protein S9
COG0104	0	0.0333333	0.00877193	0.809524	0.031746	0.983871	1	1	1	0.8	0.8	0.904762	0.888889	1	0.5	0.121212	0.666667	0.921053	0.833333	0.8	0.481481	0.930691	Adenylosuccinate synthase
COG0105	0	0	0	0	0	0	0	0	0	0	0.4	0	0	0	0	0.0808081	0	0.578947	0.0555556	1	0	0.0451128	Nucleoside diphosphate kinase
COG0106	0	0	0	0	0	0	0	0	0	0.2	0.8	0	0	0	0	0.010101	0	0.5	0	1	0.444444	0.0278638	Phosphoribosylformimino-5-aminoimidazole carboxamide ribonucleotide (ProFAR) isomerase
COG0107	0	0	0	0	0	0	0	0	0	0.2	0.8	0.047619	0	0	0	0.010101	0	0.526316	0	1	0.444444	0.0120743	Imidazoleglycerol-phosphate synthase
COG0110	0	0.0333333	0.0175439	0.190476	0.015873	0	0.710526	0.333333	0	1	1	0.904762	0	0	0.5	0.424242	0.714286	0.552632	0.888889	0.8	0.222222	0.0149525	Acetyltransferase (isoleucine patch superfamily)
COG0111	0	0	0	0	0	0	0	0	0	0.2	1	0	0	1	0.25	0.010101	0.190476	0.921053	0.111111	1	0.592593	0.000370837	Phosphoglycerate dehydrogenase and related dehydrogenases
COG0112	0	0.9	1	0.285714	1	1	0.815789	1	1	1	0.8	1	1	1	0.75	0.505051	0.761905	0.868421	0.944444	1	0.814815	0.751043	Glycine/serine hydroxymethyltransferase
COG0113	0	0	0	0	0	0	0	0	0	0.4	0.2	0	0	0	0	0.010101	0	0	0	0	0	0.228571	Delta-aminolevulinic acid dehydratase
COG0115	0	0	0	0	0	0	0	0	0	0.4	0.8	0.857143	0	1	0	0	0	0.868421	0.888889	1	0.111111	0.004069	Branched-chain amino acid aminotransferase/4-amino-4-deoxychorismate lyase
COG0116	0	0	0	0	0	0	0	0	0	1	0	0	0	1	0	0.010101	0	0.105263	0	0	0.888889	0.0451128	Predicted N6-adenine-specific DNA methylase
COG0118	0	0	0	0	0	0	0	0	0	0.2	0.8	0.047619	0	0	0	0.010101	0	0.526316	0	1	0.407407	0.0120743	Glutamine amidotransferase
COG0119	0	0	0	0	0	0	0	0	0	0.6	0.8	0	0	0	0	0.020202	0	0	0	0	0.037037	0.103759	Isopropylmalate/homocitrate/citramalate synthases
COG0120	0	0	0	0	0	0	0	0	0	0.2	0.2	0	0	0	0.5	0	0	0	0	0	0	0.228571	Ribose 5-phosphate isomerase
COG0122	0	0	0.0263158	0.047619	0	0	0	0	0	0	0	0	0	0	0	0.121212	0.0952381	0.657895	0.111111	1	0.037037	0.105307	3-methyladenine DNA glycosylase/8-oxoguanine DNA glycosylase
COG0123	0	0	0	0	0	0	0	0	0	0	0	0	0	0.25	0	0.010101	0	0	0.0555556	0	0.0740741	0.103759	Deacetylases, including yeast histone deacetylase and acetoin utilization protein
COG0124	0.972222	1	0.995614	1	1	1	1	1	1	1	0.8	1	1	1	1	0.89899	1	0.947368	0.944444	1	0.851852	0.0785493	Histidyl-tRNA synthetase
COG0125	0.972222	1	1	1	1	0.935484	1	1	1	1	1	1	1	1	1	0.676768	0.952381	0.763158	1	1	0.888889	0.391862	Thymidylate kinase
COG0126	1	0.833333	0.995614	1	1	1	1	1	1	1	1	1	0.444444	1	1	0.969697	1	0.973684	0.833333	1	0.925926	0.227421	3-phosphoglycerate kinase
COG0127	0	0.0333333	0.00438596	0.238095	0	1	1	1	1	0.8	0.8	0.952381	0.222222	1	0.75	0.515152	0.857143	0.736842	0.944444	0.6	0.851852	0.63495	Xanthosine triphosphate pyrophosphatase
COG0128	0	0.0333333	0	0	0	0	0	0	0	1	1	1	0	1	0.75	0.0909091	0.0952381	0.868421	0.944444	1	0.481481	8.50543e-05	5-enolpyruvylshikimate-3-phosphate synthase
COG0129	0	0	0	0	0	0	0	0	0	0	0.8	0	0	0	0	0	0.047619	0	0	0	0.037037	0.228571	Dihydroxyacid dehydratase/phosphogluconate dehydratase
COG0130	0.972222	0.966667	0.986842	0.380952	0.238095	0.983871	1	1	1	1	0.8	1	0.666667	1	0.75	0.868687	0.714286	0.973684	0.944444	1	0.814815	0.643891	Pseudouridine synthase
COG0131	0	0	0	0	0	0	0	0	0	0.2	0.8	0	0	0	0	0.010101	0	0.5	0	1	0.407407	0.0278638	Imidazoleglycerol-phosphate dehydratase
COG0132	0	0	0	0	0	0	0	0	0	0	0	0	0	0	0	0	0	0	0	0	0	1	Dethiobiotin synthetase
COG0133	0	0	0.0877193	0	0	0	0	0	0	0.2	0.4	0.714286	0	0.5	0	0.0606061	0	0.763158	0.111111	1	0.333333	0.00280339	Tryptophan synthase beta chain
COG0134	0	0	0	0	0	0	0	0	0	0	0.4	0	0	0	0	0	0	0	0	0	0	1	Indole-3-glycerol phosphate synthase
COG0135	0	0	0	0	0	0	0	0	0	0	0.4	0	0	0	0	0	0	0	0	0	0.037037	0.485714	Phosphoribosylanthranilate isomerase
COG0136	0	0	0	0	0	0	0	0	0	1	1	0.714286	0	0	0	0.111111	0.190476	0.526316	0.0555556	0.6	0.222222	0.00103766	Aspartate-semialdehyde dehydrogenase
COG0137	0	0	0.00877193	0	0	0	0	0	0	0	0.6	0	0	0	0	0.010101	0.047619	0	0	0	0	0.437594	Argininosuccinate synthase
COG0138	0	0	0.00438596	0	0	0	0.131579	0	0	1	1	0	0	1	0	0.030303	0	0.0526316	0	0.8	0.111111	0.0406015	AICAR transformylase/IMP cyclohydrolase PurH (only IMP cyclohydrolase domain in Aful)
COG0139	0	0	0	0	0	0	0	0	0	0	0.4	0	0	0	0	0.010101	0	0	0	0	0.037037	0.228571	Phosphoribosyl-AMP cyclohydrolase
COG0140	0	0	0	0	0	0	0	0	0	0.2	0.8	0	0	0	0	0	0	0.5	0.0555556	0.6	0.407407	0.0278638	Phosphoribosyl-ATP pyrophosphohydrolase
COG0141	0	0	0	0	0	0	0	0	0	0.2	0.8	0	0	0	0	0	0	0.5	0	1	0.37037	0.0451128	Histidinol dehydrogenase
COG0142	0	0	0	0	0	0	0	0	0	1	0.8	0.666667	0	0	0.5	0.040404	0.047619	0.0263158	0	0	0.296296	0.004069	Geranylgeranyl pyrophosphate synthase
COG0143	0.972222	0.966667	1	1	1	1	1	1	1	1	1	1	1	1	0.5	0.989899	0.952381	0.789474	1	1	0.888889	0.246395	Methionyl-tRNA synthetase
COG0144	0	0	0	0	0	1	1	1	1	0.8	1	0	0	0	0.5	0.0505051	0.142857	0.394737	0.111111	0.6	0	0.912836	tRNA and rRNA cytosine-C5-methylases
COG0145	0	0.0333333	0	0	0	0	0	0	0	0	0	0	0	0	0	0.030303	0	0	0.0555556	0	0.037037	0.437594	N-methylhydantoinase A/acetone carboxylase, beta subunit
COG0147	0	0	0	0	0	0	0	0	0	0	0.4	0	0	0	0	0	0.047619	0	0	0	0.037037	0.228571	Anthranilate/para-aminobenzoate synthases component I
COG0148	0.972222	0.9	0.995614	1	1	1	0.973684	1	1	1	1	0.952381	1	1	1	0.929293	0.904762	0.973684	1	0.8	0.703704	0.303242	Enolase
COG0149	1	0.9	1	0.952381	1	1	1	1	1	0.8	1	1	1	1	1	0.494949	1	0.921053	0.722222	1	0.925926	0.253207	Triosephosphate isomerase
COG0150	0	0	0.00438596	0	0	0	0.131579	0	0	0.8	1	0	0	1	0	0.040404	0	0.0526316	0	0.6	0	0.0736842	Phosphoribosylaminoimidazole (AIR) synthetase
COG0151	0	0	0.00438596	0	0	0	0.131579	0	0	0.8	1	0	0	1	0	0.030303	0	0.0526316	0	0.6	0.037037	0.0396285	Phosphoribosylamine-glycine ligase
COG0152	0	0	0.00438596	0	0	0	0.131579	0	0	0.8	1	0	0	1	0	0.030303	0	0.0526316	0	0.6	0	0.0736842	Phosphoribosylaminoimidazolesuccinocarboxamide (SAICAR) synthase
COG0153	0	0	0.00438596	0	0	0	0	0	0	1	0.8	0.238095	0	0.5	0.75	0.020202	0.619048	0.789474	0.111111	0.6	0.222222	6.46412e-05	Galactokinase
COG0154	1	0	1	1	1	1	1	1	1	0.2	0.6	0.047619	0.555556	0.5	0	0.888889	1	0.710526	0.111111	0.4	0.592593	0.00315721	Asp-tRNAAsn/Glu-tRNAGln amidotransferase A subunit and related amidases
COG0155	0	0	0	0	0	0	0	0	0	0.4	0	0	0	0	0	0	0.047619	0	0	0	0	0.485714	Sulfite reductase, beta subunit (hemoprotein)
COG0156	0	0	0.00438596	0	0.031746	0	0.0789474	0	0.461538	0.2	0	0.0952381	0.222222	1	0.75	0.010101	0	0.894737	0.944444	1	0.851852	0.00719899	7-keto-8-aminopelargonate synthetase and related enzymes
COG0157	0	0	0	0	0	0	0	0	0	0.2	0	0	0	1	0	0.121212	0	0.105263	0	0	0.37037	0.0451128	Nicotinate-nucleotide pyrophosphorylase
COG0159	0	0	0	0	0	0	0	0	0	0	0.4	0	0	0.25	0	0.020202	0	0.0263158	0	0	0.259259	0.0451128	Tryptophan synthase alpha chain
COG0160	0	0	0	0	0	0	0	0	0	0.6	0	0	0	0	0	0.020202	0	0	0	0	0.0740741	0.228571	4-aminobutyrate aminotransferase and related aminotransferases
COG0161	0	0	0	0	0	0	0	0	0	0	0	0	0	0	0	0	0	0	0	0	0.037037	1	Adenosylmethionine-8-amino-7-oxononanoate aminotransferase
COG0162	1	0.966667	1	1	1	1	1	1	1	1	1	1	0.777778	1	1	0.969697	0.952381	0.973684	0.944444	1	0.851852	0.0668731	Tyrosyl-tRNA synthetase
COG0163	0	0	0	0	0	0	0	0	0	0.6	0	0	0	0	0	0	0	0	0	0	0	1	3-polyprenyl-4-hydroxybenzoate decarboxylase
COG0164	0.0833333	0.0333333	0.495614	0.428571	0.0396825	1	0.868421	1	1	1	1	1	0	1	0.75	0.959596	0.952381	0.815789	1	0.8	0.888889	0.239635	Ribonuclease HII
COG0165	0	0	0.00877193	0	0	0	0	0	0	0	0.6	0	0	0	0	0.010101	0.047619	0	0	0	0.037037	0.206988	Argininosuccinate lyase
COG0166	0	0.866667	0.929825	1	1	1	1	1	1	0.8	1	1	1	0.75	1	0.292929	0.952381	0.763158	0.944444	0.8	0.925926	0.22502	Glucose-6-phosphate isomerase
COG0167	0	0	0.00877193	0.238095	0	0	0.368421	0	0.538462	0.6	1	0	0	1	0	0.10101	0.047619	0.236842	0	0.2	0.851852	0.230674	Dihydroorotate dehydrogenase
COG0168	0	0.0333333	0.995614	0.809524	0.984127	1	1	1	0.846154	1	1	0.952381	0.222222	1	0.5	0.151515	0.571429	0.894737	0.166667	1	0.777778	0.679944	Trk-type K+ transport systems, membrane components
COG0169	0	0.0333333	0	0	0	0	0	0	0	1	0.6	1	0	0	0.25	0.0707071	0.047619	0.815789	0.944444	1	0.037037	0.000442282	Shikimate 5-dehydrogenase
COG0170	0	0.0333333	0	0	0	0	0	0	0	0.2	0	0.952381	0	0	0	0	0	0.5	0.0555556	0.8	0.666667	0.0396285	Dolichol kinase
COG0171	1	0	0.934211	0.428571	0.801587	1	1	1	1	0	0.6	0	1	0	0	0.0505051	0.190476	0	0	0	0	0.00229647	NAD synthase
COG0172	1	1	1	1	1	1	1	1	1	0.8	0.8	1	1	1	1	0.929293	1	0.842105	0.888889	1	0.851852	0.0278638	Seryl-tRNA synthetase
COG0173	0.972222	1	0.995614	1	1	1	1	1	1	1	0.8	1	1	1	1	0.818182	0.952381	0.868421	1	1	0.925926	0.0785493	Aspartyl-tRNA synthetase
COG0174	0	0.0333333	0.00877193	0	0	0	0.157895	0	0.0769231	0.6	0.4	0.428571	0	1	0	0.0808081	0.190476	0.868421	0.0555556	1	0.481481	0.00523254	Glutamine synthetase
COG0176	0	0	0	0	0	0	0	0	0	0.2	0.8	0	0	1	0	0.010101	0.428571	0.0526316	0	0	0.740741	0.0120743	Transaldolase
COG0177	0	0.0333333	0	0	0	0	0	0	0	1	1	0.952381	0	0.75	0.75	0.909091	0.809524	0.842105	0.888889	0.8	0.814815	8.16521e-05	Predicted EndoIII-related endonuclease
COG0178	1	0.933333	1	0.428571	1	1	1	1	1	1	1	1	1	1	1	0.939394	0.952381	0.815789	0.944444	1	0.925926	0.610305	Excinuclease ATPase subunit
COG0179	0	0	0	0	0	0	0	0	0	0	0	0	0	0	0	0	0	0	0	0	0.0740741	1	2-keto-4-pentenoate hydratase/2-oxohepta-3-ene-1,7-dioic acid hydratase (catechol pathway)
COG0180	0.972222	0.9	0.995614	0.857143	1	1	0.973684	1	1	1	0.8	1	1	0.75	1	0.929293	0.904762	0.973684	0.833333	0.8	0.888889	0.137264	Tryptophanyl-tRNA synthetase
COG0181	0	0	0	0	0	0	0	0	0	0.4	0.2	0	0	0	0	0	0.047619	0	0	0	0.037037	0.103759	Porphobilinogen deaminase
COG0182	0	0	0	0	0	0	0	0	0	0	0.4	0	0	0	0	0	0	0	0	0	0	1	Predicted translation initiation factor 2B subunit, eIF-2B alpha/beta/delta family
COG0183	0	0.0333333	0	0	0	0	0	0	0	0.2	0.6	0.904762	0	1	0	0	0.142857	0.973684	0.111111	0.8	0.740741	0.00190522	Acetyl-CoA acetyltransferase
COG0184	0.944444	0.966667	0.991228	0.904762	1	1	1	1	1	1	1	1	1	1	0.75	0.919192	0.857143	0.921053	0.944444	1	0.814815	0.398224	Ribosomal protein S15P/S13E
COG0185	1	1	1	0.952381	1	1	1	1	1	0.8	0.8	1	1	1	0.75	0.878788	0.904762	0.868421	0.777778	0.8	0.703704	0.00186779	Ribosomal protein S19
COG0186	1	1	0.960526	0.952381	0.992063	1	1	1	1	0.8	0.8	1	1	1	0.75	0.888889	0.952381	0.921053	0.833333	0.8	0.740741	0.00731807	Ribosomal protein S17
COG0187	1	0.966667	1	1	1	1	1	1	1	1	1	1	1	1	1	1	1	1	1	1	1	0.428571	Type IIA topoisomerase (DNA gyrase/topo II, topoisomerase IV), B subunit
COG0188	0.972222	0.966667	1	1	1	1	1	1	1	1	1	1	1	1	1	1	1	1	1	1	1	0.171429	Type IIA topoisomerase (DNA gyrase/topo II, topoisomerase IV), A subunit
COG0189	0	0	0	0.047619	0.777778	0	0	0	0	0	0	0	0	0	0	0	0.428571	0	0.611111	0	0	0.867669	Glutathione synthase/Ribosomal protein S6 modification enzyme (glutaminyl transferase)
COG0190	0.888889	0.0333333	0.807018	0.428571	0.984127	1	1	1	1	0.8	1	1	1	1	1	0.646465	0.761905	0.921053	0.944444	0.8	0.925926	0.954989	5,10-methylene-tetrahydrofolate dehydrogenase/Methenyl tetrahydrofolate cyclohydrolase
COG0191	1	0.833333	0.929825	1	1	1	1	1	1	1	1	1	1	1	0.75	0.393939	0.904762	0.815789	0.888889	1	0.777778	0.129146	Fructose/tagatose bisphosphate aldolase
COG0192	1	0.466667	1	1	1	1	1	1	1	1	1	1	0.222222	1	1	0.464646	0.952381	0.921053	0.944444	1	0.814815	0.117957	S-adenosylmethionine synthetase
COG0193	1	1	1	1	1	1	1	1	1	1	1	1	1	1	1	0.949495	0.904762	0.815789	0.888889	1	0.703704	0.0451128	Peptidyl-tRNA hydrolase
COG0194	0.916667	0.966667	1	1	1	1	1	1	1	1	1	1	1	1	1	0.747475	0.904762	0.973684	1	1	0.962963	0.474569	Guanylate kinase
COG0195	0.972222	0.966667	0.833333	0.809524	0.984127	1	1	1	1	0.8	0.8	1	0	1	1	0.979798	0.428571	0.921053	1	1	0.851852	0.454972	Transcription elongation factor
COG0196	0.944444	0.2	0.807018	0.238095	0.777778	1	0.236842	0.933333	0.769231	1	0.8	1	0	1	0.75	0.0808081	0.52381	0.921053	0.944444	1	0.888889	0.471003	FAD synthase
COG0197	1	1	1	1	1	1	1	1	1	0.8	0.8	1	1	1	0.75	0.868687	0.952381	0.921053	0.833333	0.6	0.777778	0.00107849	Ribosomal protein L16/L10E
COG0198	1	1	0.995614	1	1	1	1	1	1	0.8	0.8	1	1	0.75	0.75	0.89899	0.904762	0.947368	0.833333	1	0.740741	0.00107849	Ribosomal protein L24
COG0199	1	0.966667	0.859649	0.714286	0.230159	1	1	1	0.923077	0.8	0.8	1	1	0.75	0.25	0.868687	0.904762	0.921053	0.833333	1	0.62963	0.344664	Ribosomal protein S14
COG0200	1	1	1	1	1	1	1	1	1	0.8	0.8	1	0.888889	1	0.75	0.919192	0.857143	0.921053	0.833333	1	0.703704	0.00107849	Ribosomal protein L15
COG0201	1	0.8	1	1	1	1	1	1	1	0.8	0.8	1	1	1	0.75	0.89899	0.904762	0.921053	0.888889	1	0.814815	0.0264927	Preprotein translocase subunit SecY
COG0202	1	1	1	1	1	1	1	1	1	0.8	0.8	1	0.555556	1	1	0.939394	0.952381	0.973684	1	1	0.925926	0.0120743	DNA-directed RNA polymerase, alpha subunit/40 kD subunit
COG0203	1	1	1	1	1	1	1	1	1	0.8	1	1	1	1	1	0.89899	0.952381	0.973684	1	1	0.888889	0.0451128	Ribosomal protein L17
COG0204	0.972222	0.866667	0.960526	0.238095	1	1	1	1	1	1	0.6	0.904762	0.222222	0.5	0	0.292929	0.333333	0.763158	0.277778	0.8	0.37037	0.00559657	1-acyl-sn-glycerol-3-phosphate acyltransferase
COG0205	0.888889	0.866667	0.473684	1	1	1	1	1	1	1	1	1	1	1	1	0.151515	1	0.973684	0.833333	1	1	0.837019	6-phosphofructokinase
COG0206	0	0.0333333	0.855263	0.333333	0.214286	1	1	1	1	1	1	1	1	1	0.75	0.949495	0.809524	0.789474	1	0.8	0.925926	0.304089	Cell division GTPase
COG0207	0.0277778	0.966667	0.144737	0.428571	1	0.0483871	1	0.933333	0.923077	0.6	0.6	1	1	1	1	0.606061	0.190476	0.921053	0.944444	1	0.888889	0.275191	Thymidylate synthase
COG0208	0	0.933333	0.302632	0.666667	0.97619	1	0.552632	0.9	0.769231	0.4	0.8	0.952381	0.777778	0	0	0	0.047619	0.0263158	0	0	0	0.0306025	Ribonucleotide reductase, beta subunit
COG0209	0.0277778	0.1	0.311404	0.809524	1	1	0.842105	0.9	0.923077	0.8	0.8	1	1	1	0.75	0	0.047619	0.894737	0.833333	1	0.851852	0.901752	Ribonucleotide reductase, alpha subunit
COG0210	1	0.9	0.995614	0.904762	0.992063	1	1	1	1	1	1	1	0.222222	1	1	0.969697	0.714286	0.815789	0.944444	1	0.851852	0.286776	Superfamily I DNA and RNA helicases
COG0211	1	1	0.995614	1	0.960317	1	0.973684	1	1	1	0.8	1	0.888889	1	1	0.969697	0.857143	0.868421	1	1	0.851852	0.116011	Ribosomal protein L27
COG0212	0	0	0.179825	0	0.960317	1	0.421053	1	0.769231	0.6	0.8	0.809524	0	0	0	0.161616	0.047619	0.0789474	0.333333	0	0.222222	0.32601	5-formyltetrahydrofolate cyclo-ligase
COG0213	1	0.0333333	1	0.47619	1	1	1	0.866667	1	1	0.8	1	0.555556	1	0.75	0.747475	0.666667	0.921053	1	1	0.888889	0.550801	Thymidine phosphorylase
COG0214	0	0	0	0	0	0	0	0	0	0.6	0.2	0	0	0	0	0	0.0952381	0.710526	0.111111	0.8	0.62963	0.0120743	Pyridoxine biosynthesis enzyme
COG0215	1	1	0.969298	1	1	1	1	1	1	0.8	0.8	1	1	1	0.75	0.969697	0.952381	0.789474	1	1	0.888889	0.0230871	Cysteinyl-tRNA synthetase
COG0216	1	0.933333	0.995614	1	1	1	1	1	1	1	1	1	1	1	0.75	0.959596	0.904762	0.815789	0.944444	1	0.925926	0.0873065	Protein chain release factor A
COG0217	0.916667	0.0333333	1	0.428571	0.984127	1	1	1	1	0.8	0.8	1	1	1	0.75	0.909091	0.809524	0.947368	0.944444	0.8	0.888889	0.302419	Uncharacterized conserved protein
COG0218	0.972222	0.966667	1	0.619048	1	1	1	1	1	1	0.6	1	1	1	0.75	0.959596	0.952381	0.894737	1	0.8	0.888889	0.173793	Predicted GTPase
COG0219	0.916667	0.0333333	0.995614	0.380952	1	1	0.921053	1	1	1	1	0.904762	0.222222	0.75	1	0.919192	0.714286	0.868421	0.944444	0.8	0.62963	0.303038	Predicted rRNA methylase (SpoU class)
COG0220	0.944444	0.0333333	0.995614	0.428571	1	1	1	1	1	1	1	1	1	0.75	1	0.909091	0.761905	0.789474	0.944444	1	0.925926	0.682384	Predicted S-adenosylmethionine-dependent methyltransferase
COG0221	1	0.966667	0.995614	1	1	1	1	1	1	0.8	0	0.857143	1	1	0.75	0.353535	0.809524	0.947368	0.888889	0.6	0.851852	0.000442282	Inorganic pyrophosphatase
COG0222	1	0.9	0.995614	1	1	1	0.973684	1	1	0.8	0.8	1	1	1	1	0.888889	0.904762	0.894737	0.944444	0.8	0.925926	0.0241724	Ribosomal protein L7/L12
COG0223	0.972222	0.0333333	0.811404	0.428571	0.960317	1	1	1	1	1	1	1	0.777778	1	0.75	0.929293	0.857143	0.842105	1	0.8	0.814815	0.929126	Methionyl-tRNA formyltransferase
COG0224	0.972222	0	0.995614	0.809524	1	1	1	1	1	1	1	0.571429	0.111111	1	0.25	0.131313	0.285714	0.5	0.111111	0.4	0.851852	0.0564182	F0F1-type ATP synthase, gamma subunit
COG0225	0.916667	0.0333333	0.315789	0.238095	0.968254	0	0.289474	0.566667	0.230769	0.8	0	1	0	0.75	0.75	0.020202	0	0.973684	0.944444	0.8	0.777778	0.540227	Peptide methionine sulfoxide reductase
COG0226	0.944444	0.0333333	0.0877193	0.285714	1	0	0	0	0	1	0.8	0.857143	0	0.25	0	0.0909091	0.238095	0.894737	0.833333	0.8	0.148148	0.232981	ABC-type phosphate transport system, periplasmic component
COG0227	0.972222	0.9	0.995614	0.857143	0.952381	1	1	1	0.923077	0.8	0.8	0.952381	1	1	0.25	0.555556	0.809524	0.894737	0.722222	0.8	0.925926	0.0178682	Ribosomal protein L28
COG0228	1	0.966667	0.995614	1	1	1	1	0.9	1	1	1	1	1	1	1	0.939394	0.857143	0.894737	0.888889	1	0.888889	0.209421	Ribosomal protein S16
COG0229	0.0277778	0	0.592105	0	0.97619	1	0.263158	0.0666667	0.153846	0.8	0.2	0.857143	0	0.75	0	0.030303	0	0.894737	0.944444	1	0.777778	0.635736	Conserved domain frequently associated with peptide methionine sulfoxide reductase
COG0230	1	0.833333	0.960526	0.666667	0.936508	1	0.921053	1	0.769231	0.8	0.6	0.952381	0.777778	0.75	0.5	0.808081	0.666667	0.315789	0	0.2	0.111111	0.00191882	Ribosomal protein L34
COG0231	1	1	0.995614	1	1	1	1	1	1	1	0.8	1	1	1	1	0.959596	0.952381	0.947368	1	1	0.925926	0.0451128	Translation elongation factor P (EF-P)/translation initiation factor 5A (eIF-5A)
COG0232	0	0	0	0	0	0	0	0	0	0.2	0.6	0	0	0	0	0.454545	0	0.0263158	0	0	0	0.103759	dGTP triphosphohydrolase
COG0233	1	0.933333	1	1	1	1	1	1	1	0.8	1	1	1	1	1	0.939394	1	0.921053	0.888889	0.8	0.777778	0.0532508	Ribosome recycling factor
COG0234	0	0.766667	0	0.0952381	1	0	0.394737	0	0	1	0.8	0.666667	0	0	0.75	0.0808081	0.571429	0.105263	0.666667	0.6	0.740741	0.145572	Co-chaperonin GroES (HSP10)
COG0235	0	0	0.495614	0.0952381	0.722222	0	0.184211	0	0	0	0.6	0.047619	0	0.25	0.5	0.020202	0.571429	0.552632	0.111111	0.4	0.185185	0.166237	Ribulose-5-phosphate 4-epimerase and related epimerases and aldolases
COG0236	0.944444	0.966667	0.846491	0.285714	1	1	0.973684	1	0.923077	0.8	0.6	1	0.888889	1	1	0.212121	0.761905	0.947368	0.944444	1	0.925926	0.557442	Acyl carrier protein
COG0237	0	0.0333333	0.434211	0.428571	0.968254	1	0.0526316	0.866667	0.230769	1	1	0.142857	0.222222	1	1	0.313131	0	0.710526	0.166667	1	0.814815	0.330072	Dephospho-CoA kinase
COG0238	1	0.9	0.986842	0.809524	1	0.935484	1	1	1	1	1	1	1	1	0.75	0.949495	0.857143	0.868421	0.777778	0.8	0.888889	0.259191	Ribosomal protein S18
COG0239	0	0	0	0	0	0	0	0	0	0	0.4	0	0	0	0	0	0	0	0	0	0	1	Integral membrane protein possibly involved in chromosome condensation
COG0240	0.944444	0.966667	0.850877	0.428571	0.222222	1	1	1	1	1	1	1	0.111111	1	0.75	0.181818	0.571429	0.868421	1	1	0.851852	0.870418	Glycerol-3-phosphate dehydrogenase
COG0242	1	0.0333333	0.811404	0.380952	0.960317	1	1	1	1	1	1	1	1	1	1	0.89899	0.904762	0.921053	0.888889	1	0.777778	0.687211	N-formylmethionyl-tRNA deformylase
COG0243	0	0	0	0	0	0	0	0	0	0.2	0	0	0	0	0	0	0	0	0	0	0	1	Anaerobic dehydrogenases, typically selenocysteine-containing
COG0244	1	0.833333	0.995614	0.619048	1	1	0.973684	1	1	0.8	0.8	1	0.777778	1	1	0.888889	0.904762	0.921053	0.944444	0.8	0.888889	0.109053	Ribosomal protein L10
COG0245	0.0277778	0	0	0.333333	1	0	0.815789	0	0	0.8	1	0	0	0.75	0.5	0.0505051	0.857143	0.105263	0.0555556	0	0.851852	0.225224	2C-methyl-D-erythritol 2,4-cyclodiphosphate synthase
COG0246	0	0.0333333	0.197368	0	0.714286	0.951613	0.0789474	0	0.538462	0.4	0.2	0.047619	0	0	0	0.0505051	0.047619	0.105263	0.111111	0	0	0.359106	Mannitol-1-phosphate/altronate dehydrogenases
COG0247	0	0	0	0	0	0	0	0	0	0	0	0	0	0	0	0	0	0	0	0	0	1	Fe-S oxidoreductase
COG0248	0	0	0	0	0	0	0	0	0	0.4	0	0.714286	0	0	0	0.010101	0.142857	0	0	0.2	0	0.0451128	Exopolyphosphatase
COG0249	0	0.0333333	0	0	0	0	0	0	0	1	1	1	0	0.75	0.75	0.919192	0.571429	0.921053	0.888889	1	0.888889	8.84564e-05	Mismatch repair ATPase (MutS family)
COG0250	0.972222	0.9	1	0.333333	1	1	1	1	1	0.8	0.8	0.952381	0.666667	1	1	0.909091	1	0.763158	1	1	0.925926	0.299425	Transcription antiterminator
COG0251	0	0.0333333	0.0131579	0.190476	0	1	0.789474	0.133333	0.692308	0.8	1	0	0.222222	1	0.25	0	0	0.868421	0.777778	0.8	0.703704	0.2649	Putative translation initiation inhibitor, yjgF family
COG0252	0	0.0333333	0	0	0	0	0	0	0	1	0.6	0.428571	0	1	0	0.040404	0	0.842105	0.944444	1	0.851852	0.00190522	L-asparaginase/archaeal Glu-tRNAGln amidotransferase subunit D
COG0253	0	0	0	0	0	0	0	0	0	1	0.4	0.190476	0	0	0.25	0.161616	0.047619	0.0263158	0	0.2	0.0740741	0.00107849	Diaminopimelate epimerase
COG0254	0.972222	0.9	0.991228	0.952381	0.944444	1	1	1	1	0.8	1	1	1	1	0.25	0.878788	0.809524	0.842105	1	1	0.740741	0.380281	Ribosomal protein L31
COG0255	1	0.933333	0.986842	1	1	0	0.0263158	0.133333	0.461538	0.8	0.8	0.857143	0.444444	1	0.75	0.868687	0.952381	0.921053	0.833333	0.6	0.703704	0.875065	Ribosomal protein L29
COG0256	1	1	0.995614	0.619048	1	1	1	1	1	0.8	0.8	1	1	1	0.75	0.89899	0.952381	0.921053	0.888889	1	0.740741	0.0397782	Ribosomal protein L18
COG0257	1	0.9	0.758772	0.380952	0	1	0.5	0.833333	0.384615	0.8	0.6	0.714286	0	1	0.5	0.818182	0.333333	0.842105	0.777778	1	0.555556	1	Ribosomal protein L36
COG0258	1	0.833333	0.986842	1	1	1	0.447368	1	1	0	0	0	0	0	0	0.0505051	0	0	0	0	0	3.40217e-06	5'-3' exonuclease (including N-terminal domain of PolI)
COG0260	1	0.433333	1	1	1	1	1	1	1	0.8	0.2	0	0.222222	1	0.75	0.010101	0	0.0263158	0.0555556	0	0.925926	0.000295989	Leucyl aminopeptidase
COG0261	1	1	0.995614	0.857143	1	1	0.815789	1	1	1	0.8	1	0.444444	1	1	0.959596	0.809524	0.868421	1	1	0.851852	0.219637	Ribosomal protein L21
COG0262	0.916667	0.966667	0.171053	0.428571	0.761905	0.0967742	1	1	1	1	0.8	1	1	1	1	0.545455	0.190476	0.921053	0.944444	1	0.925926	0.297823	Dihydrofolate reductase
COG0263	0	0	0	0	0	0	0	0	0	0	0.6	0	0	0	0	0	0	0	0	0	0	1	Glutamate 5-kinase
COG0264	1	0.866667	1	1	1	1	1	1	1	1	1	1	1	0.75	1	0.939394	1	0.947368	0.888889	1	0.777778	0.195312	Translation elongation factor Ts
COG0265	0	0	0.135965	0	0	0	0	0	0	1	1	0.142857	0	0.75	0.5	0.949495	0.0952381	0.605263	0	0.6	0.851852	0.000969619	Trypsin-like serine proteases, typically periplasmic, contain C-terminal PDZ domain
COG0266	0.972222	1	1	0.428571	1	1	1	1	1	1	1	1	0.888889	1	1	0.808081	0.952381	0.868421	1	1	0.814815	0.416674	Formamidopyrimidine-DNA glycosylase
COG0267	0.972222	0.733333	0.97807	0.428571	0.952381	1	0.973684	1	1	1	1	1	1	1	0.25	0.939394	0.761905	0.815789	1	1	0.703704	0.700704	Ribosomal protein L33
COG0268	0.944444	0.966667	1	0.47619	1	1	0.973684	1	1	1	1	1	0.777778	0.75	0.75	0.89899	0.809524	0.921053	0.944444	1	0.777778	0.158983	Ribosomal protein S20
COG0269	0	0	0.504386	0.0952381	0.722222	0	0.184211	0	0	0	0.2	0	0	0.25	0	0	0	0	0	0	0.037037	0.303804	3-hexulose-6-phosphate synthase and related proteins
COG0270	0.833333	0.1	0.846491	0.714286	0.0793651	0.612903	0.763158	0.733333	1	0.2	0.6	0.285714	0.777778	0.75	0	0.393939	0.619048	0.131579	0.444444	0.2	0.0740741	0.0665056	Site-specific DNA methylase
COG0272	1	1	1	1	1	1	1	1	1	1	1	1	1	1	1	0.989899	1	0.789474	0.944444	1	0.925926	0.103759	NAD-dependent DNA ligase (contains BRCT domain type II)
COG0274	0.972222	0.0333333	1	0.428571	1	1	0.921053	0.866667	0.923077	1	1	1	0.777778	0.75	1	0.232323	0.904762	0.815789	0.888889	1	0.888889	0.985568	Deoxyribose-phosphate aldolase
COG0275	1	0.966667	1	1	1	1	1	1	1	1	1	1	1	1	0.25	0.919192	0.952381	0.947368	1	1	0.925926	0.0683326	Predicted S-adenosylmethionine-dependent methyltransferase involved in cell envelope biogenesis
COG0277	0	0	0	0	0	0	0	0	0	0.8	0	0.809524	0	0.5	0.75	0.040404	0.0952381	0.605263	0.944444	0.8	0.148148	0.000370837	FAD/FMN-containing dehydrogenases
COG0280	0.888889	0	0.688596	0.428571	1	1	0.947368	0.933333	0.923077	0.8	0.6	0.047619	1	1	0.75	0.212121	0	0.710526	0.333333	1	1	0.609302	Phosphotransacetylase
COG0281	0	0.933333	0	0.047619	0	0	0.0263158	0	0.0769231	0.6	0.8	0	0	1	1	0.0707071	0.190476	0.789474	0.777778	0.8	0.777778	0.0190283	Malic enzyme
COG0282	0.888889	0.966667	0.995614	0.428571	1	1	0.973684	0.933333	0.923077	1	1	1	1	1	0.75	0.949495	0.952381	0.842105	1	1	0.851852	0.496492	Acetate kinase
COG0283	1	0.9	0.991228	0.619048	1	1	1	1	1	0.8	0.8	0.952381	0.888889	1	0	0.161616	0.952381	1	1	1	0.814815	0.102797	Cytidylate kinase
COG0284	0	0	0.00877193	0.285714	0	0	0.368421	0	0.538462	0.6	1	0	0	1	0	0.10101	0	0	0	0	0	0.962052	Orotidine-5'-phosphate decarboxylase
COG0285	0	0.233333	0.00438596	0	0	1	1	1	1	1	0.8	1	0	0.75	1	0.010101	0	0.921053	0.944444	1	0.777778	0.632674	Folylpolyglutamate synthase
COG0286	1	0.5	0.947368	0.809524	0.81746	0.306452	0.263158	0.233333	0.615385	0.6	0.8	0.857143	0.444444	1	0	0.383838	0.666667	0.657895	0.444444	0	0.259259	0.541571	Type I restriction-modification system methyltransferase subunit
COG0287	0	0.0333333	0	0	0	0	0	0	0	0.6	1	0.904762	0	1	0	0.0909091	0	0.894737	0.888889	0.8	0.37037	0.00183037	Prephenate dehydrogenase
COG0288	0	0	0	0	0	0	0	0	0	0.2	0.2	0	0	0	0	0.010101	0.0952381	0	0	0	0	0.103759	Carbonic anhydrase
COG0289	0	0	0	0	0	0	0	0	0	1	0.8	0.714286	0	0	0	0.0505051	0.0952381	0.0263158	0	0.2	0.185185	0.004069	Dihydrodipicolinate reductase
COG0290	1	0.9	0.995614	0.809524	1	1	1	1	1	0.8	1	1	0.888889	1	1	0.949495	0.857143	0.894737	0.944444	1	0.814815	0.144453	Translation initiation factor 3 (IF-3)
COG0291	0.972222	0.833333	0.991228	0.809524	0.960317	1	0.973684	1	1	1	1	1	1	1	1	0.424242	0.857143	0.894737	0.944444	1	0.814815	0.726874	Ribosomal protein L35
COG0292	1	0.866667	0.995614	0.809524	1	1	1	0.933333	0.461538	1	1	1	1	1	1	0.959596	0.857143	0.894737	0.833333	1	0.814815	0.769394	Ribosomal protein L20
COG0294	0	0.333333	0	0	0	0	0	0	0	0.8	0	0	0	0	0	0	0	0	0	0	0	1	Dihydropteroate synthase and related enzymes
COG0295	1	0.0333333	0.986842	0.428571	1	0.0967742	1	0.766667	0.769231	1	0.8	1	0.777778	1	0.75	0.737374	0.761905	0.894737	0.944444	1	0.814815	0.487327	Cytidine deaminase
COG0296	0	0	0.0175439	0	0.015873	0	0	0	0	1	1	0.904762	0	0.75	0.5	0.10101	0.952381	0.921053	1	1	0.814815	0.000115674	1,4-alpha-glucan branching enzyme
COG0297	0	0	0.0175439	0	0.015873	0	0	0	0	1	0.8	1	0	1	0.5	0.10101	0.714286	0.947368	1	1	0.888889	0.000112272	Glycogen synthase
COG0298	0	0	0	0	0	0	0	0	0	0	0.4	0	0	0	0	0.010101	0	0	0	0	0	0.485714	Hydrogenase maturation factor
COG0299	0	0	0.00438596	0	0	0	0.131579	0	0	0.8	1	0	0	1	0	0.040404	0	0.0526316	0	0.4	0	0.0736842	Folate-dependent phosphoribosylglycinamide formyltransferase PurN
COG0300	0	0	0	0	0	0	1	0	0.153846	0.8	0.6	0.047619	0.222222	0	0	0.838384	0.52381	0.157895	0.222222	0	0.62963	0.0390569	Short-chain dehydrogenases of various substrate specificities
COG0301	1	0.533333	0.820175	0.428571	1	1	1	1	1	1	0.8	1	0.333333	1	1	0.868687	0.952381	0.921053	0.833333	0.8	0.814815	0.384119	Thiamine biosynthesis ATP pyrophosphatase
COG0302	0	0	0	0	0	0	0	0	0	0.8	0	0	0	0	0	0.020202	0.047619	0	0	0	0	0.228571	GTP cyclohydrolase I
COG0303	0	0	0	0	0	0	0	0	0	0.2	0	0	0	0.5	0	0	0	0	0	0	0.333333	0.228571	Molybdopterin biosynthesis enzyme
COG0304	0.0277778	0.0333333	0	0	0	0	0	0	0	0.8	0.6	1	0	1	0.5	0.030303	0	0.815789	0.5	1	0.777778	0.00118055	3-oxoacyl-(acyl-carrier-protein) synthase
COG0305	0.972222	1	0.97807	0.904762	0.984127	1	1	1	1	1	1	1	0.777778	1	0.75	0.959596	0.52381	0.815789	0.888889	1	0.925926	0.151135	Replicative DNA helicase
COG0306	0	0	0	0	0	0	0	0	0	0	0	0	0	0	0.5	0.010101	0.190476	0.0526316	0	0	0.111111	0.0451128	Phosphate/sulphate permeases
COG0307	0	0	0	0.142857	0.015873	0	0	0	0	0.2	0	0	0	0	0	0	0	0.0263158	0	0	0.592593	0.688633	Riboflavin synthase alpha chain
COG0308	0	0	0	0	0	0	0	0	0	0	0	0	0	0	0	0	0	0	0	0	0	1	Aminopeptidase N
COG0309	0	0	0	0	0	0	0	0	0	0	0.4	0	0	0	0	0	0	0	0	0	0	1	Hydrogenase maturation factor
COG0310	0	0	0	0.047619	0	0	0	0	0	0	0.4	0	0	0	0	0	0.047619	0	0	0	0	0.851128	ABC-type Co2+ transport system, permease component
COG0311	0	0	0	0	0	0	0	0	0	0.6	0.2	0	0	0	0	0	0.0952381	0.684211	0.0555556	0.8	0	0.0278638	Predicted glutamine amidotransferase involved in pyridoxine biosynthesis
COG0312	0	1	0	0	0	0	0	0	0	1	0.2	0.952381	0	1	1	0.20202	0.952381	0.368421	0.0555556	1	0.888889	0.00204811	Predicted Zn-dependent proteases and their inactivated homologs
COG0313	0.972222	0.933333	0.97807	0.238095	1	1	1	1	1	1	1	1	1	0.5	0.75	0.727273	0.904762	0.842105	1	1	0.851852	0.522621	Predicted methyltransferases
COG0315	0	0	0	0	0	0	0	0	0	0.2	0	0	0	0.5	0	0	0	0	0	0	0.222222	0.228571	Molybdenum cofactor biosynthesis enzyme
COG0317	1	0.866667	0.00877193	0.238095	1	1	1	1	1	1	1	1	0	1	0.75	0.959596	1	1	1	1	0.888889	0.867183	Guanosine polyphosphate pyrophosphohydrolases/synthetases
COG0318	0	0	0	0	0	0	0	0	0	0	0.2	0	0	0	0	0.444444	0.0952381	0	0	0	0.0740741	0.103759	Acyl-CoA synthetases (AMP-forming)/AMP-acid ligases II
COG0319	1	1	1	0.428571	1	1	0.973684	1	1	1	1	1	0.888889	1	0.75	0.959596	0.761905	0.894737	0.944444	1	0.814815	0.13244	Predicted metal-dependent hydrolase
COG0320	0	0	0	0	0	0	0	0	0.0769231	0	0	0.047619	0	0.5	0	0.030303	0	0	0	0	0	0.520301	Lipoate synthase
COG0321	0	0	0	0	0	0	0	0	0	0	0	0	0	0.5	0	0	0	0	0	0	0.037037	0.485714	Lipoate-protein ligase B
COG0322	0.944444	0.933333	0.864035	0.428571	0.253968	1	1	1	1	1	0.6	1	0.222222	1	1	0.888889	0.904762	0.973684	1	1	0.814815	0.843493	Nuclease subunit of the excinuclease complex
COG0323	0	0.0333333	0	0	0	0	0	0	0	1	1	0.952381	0	1	0.75	0.929293	0.428571	0.947368	0.944444	1	0.888889	8.50543e-05	DNA mismatch repair enzyme (predicted ATPase)
COG0324	0	1	0	0.285714	0.230159	0	0.921053	0	0	0.8	1	1	0	1	0.75	0.909091	0.714286	0.947368	0.944444	1	0.814815	0.0141122	tRNA delta(2)-isopentenylpyrophosphate transferase
COG0325	0	0.0333333	0.00438596	0	0	0	0	0	0	1	1	1	0	1	1	0.0909091	0.142857	0.789474	0.833333	1	0.888889	7.82499e-05	Predicted enzyme with a TIM-barrel fold
COG0326	0	0	0.0131579	0	0	0	0	0	0	1	1	0.047619	0	1	1	0.585859	0.809524	0.815789	0.0555556	0.8	0.851852	8.84564e-05	Molecular chaperone, HSP90 family
COG0327	0.972222	0	0.719298	0.238095	0.198413	1	0.526316	1	1	0.2	0.4	0	0	1	0.25	0	0	0.105263	0	0	0.851852	0.0287211	Uncharacterized conserved protein
COG0328	0	0.0333333	0	0	0	0	0	0	0	0.4	0	0.142857	0	0.25	0	0.0606061	0	0	0	0	0.037037	0.0785493	Ribonuclease HI
COG0329	0	0	0.184211	0	0	0.919355	0.0526316	0	0	1	1	0.714286	0.222222	0	0	0.0606061	0.0952381	0.0263158	0	0.2	0.222222	0.0657674	Dihydrodipicolinate synthase/N-acetylneuraminate lyase
COG0330	0	0.0333333	0.27193	0	0.00793651	0.016129	0	0	0	1	1	1	0	1	1	0.79798	0.714286	0.842105	0.944444	1	0.814815	0.000197326	Membrane protease subunits, stomatin/prohibitin homologs
COG0331	0.0277778	0.0333333	0	0	0	0	0	0	0	0.8	0.6	1	0	1	0.5	0.040404	0	0.789474	0.5	1	0.407407	0.000772293	(acyl-carrier-protein) S-malonyltransferase
COG0332	0.0277778	0.0333333	0	0	0	0	0	0	0	0.8	0.6	0.904762	0	1	0	0	0.0952381	0.973684	0.5	1	0.925926	0.00355187	3-oxoacyl-[acyl-carrier-protein] synthase III
COG0333	0.972222	0.9	0.916667	0.714286	0.0396825	1	1	1	0.846154	1	1	1	1	0.75	0.75	0.909091	0.761905	0.921053	0.944444	0.8	0.925926	0.871898	Ribosomal protein L32
COG0334	0	0	0	0	0	0	0	0	0	0.2	1	0.761905	0	1	1	0.10101	0.0952381	0.947368	0.722222	1	0.962963	6.80434e-05	Glutamate dehydrogenase/leucine dehydrogenase
COG0335	1	0.966667	0.991228	0.904762	1	1	1	1	1	1	1	1	1	0.75	1	0.959596	0.857143	0.921053	0.888889	1	0.888889	0.218066	Ribosomal protein L19
COG0336	1	0.966667	0.995614	1	1	1	1	1	1	1	1	1	1	1	1	0.959596	0.857143	0.973684	0.833333	1	0.851852	0.100442	tRNA-(guanine-N1)-methyltransferase
COG0337	0	0.0333333	0	0	0	0	0	0	0	1	1	1	0	1	0.5	0.131313	0.142857	0.842105	0.888889	0.8	0.777778	8.84564e-05	3-dehydroquinate synthetase
COG0338	0.0555556	0.666667	0.557018	0.190476	0	0.629032	0.289474	0.333333	0.384615	0	0	0.619048	0.222222	0	0.25	0.40404	0.428571	0.342105	0.5	0	0.037037	0.30643	Site-specific DNA methylase
COG0340	0.0277778	0.0333333	0	0	0	0	0	0	0	1	0.8	0.0952381	0	1	0.75	0.0909091	0.0952381	0.210526	0.388889	0.4	0.62963	0.000112272	Biotin-(acetyl-CoA carboxylase) ligase
COG0341	0	0	0	0	0	0	0	0	0	0	0	0	0	0	0	0	0.047619	0	0	0	0	1	Preprotein translocase subunit SecF
COG0342	0	0	0.741228	0	0	0	0	0	0	0	0.4	0	0	0	0	0.464646	0.047619	0	0	0	0.037037	0.447324	Preprotein translocase subunit SecD
COG0343	0	0.0333333	0	0	0	0	0	0	0	1	1	1	0	1	0.75	0.929293	0.952381	0.815789	0.833333	0.8	0.925926	8.16521e-05	Queuine/archaeosine tRNA-ribosyltransferase
COG0344	0.972222	0.866667	0.859649	0.285714	0.960317	1	1	1	0.923077	1	1	1	0.555556	1	0.75	0.151515	0.47619	0.894737	1	1	0.888889	1	Predicted membrane protein
COG0345	0	0	0.00438596	0	0	0	0.105263	0.833333	0.461538	0.6	0.8	0	0	0	0	0.010101	0.047619	0	0	0	0	0.867183	Pyrroline-5-carboxylate reductase
COG0346	0	0.0333333	0	0.142857	0.00793651	0	0	0	0.0769231	1	0.8	0.952381	0	0.25	0.25	0.131313	0.142857	0.842105	0.944444	1	0.888889	0.000401456	Lactoylglutathione lyase and related lyases
COG0347	0	0	0	0	0	0	0	0	0	0.8	0.4	0	0	0	0	0	0	0.0263158	0	0	0.037037	0.103759	Nitrogen regulatory protein PII
COG0348	0	0	0	0	0	0	0	0	0	0.2	0	0	0	0	0	0.0808081	0.047619	0	0	0	0.37037	0.103759	Polyferredoxin
COG0350	0	0.0333333	0.0614035	0.0952381	0.00793651	0	0.815789	0.133333	0.230769	0.8	0.8	0.952381	0.222222	0.5	0.75	0.505051	0.52381	0.710526	0.777778	1	0.592593	0.0012486	Methylated DNA-protein cysteine methyltransferase
COG0351	0	0	0.00438596	0	0	0	0	0	0	0.8	0.6	0	0	0	0	0	0	0	0	0	0	0.485714	Hydroxymethylpyrimidine/phosphomethylpyrimidine kinase
COG0352	0	0	0.00438596	0	0.00793651	0	0	0	0	0.6	0.6	0	0	0	0	0.020202	0.047619	0	0	0	0.037037	0.0785493	Thiamine monophosphate synthase
COG0353	1	0.0666667	0.95614	0.428571	0.238095	1	1	1	1	1	0.8	1	0	1	1	0.949495	0.952381	0.815789	0.833333	1	0.851852	0.813935	Recombinational DNA repair protein (RecF pathway)
COG0355	0.972222	0	0.596491	0	0.984127	0.016129	0.815789	0.2	0.615385	1	1	0.571429	0.444444	0.5	0.25	0.10101	0.52381	0	0	0	0.666667	0.790304	F0F1-type ATP synthase, epsilon subunit (mitochondrial delta subunit)
COG0356	0.972222	0.0333333	0.995614	0.952381	1	1	1	1	1	1	1	0.619048	0.111111	0	0.25	0.10101	0.333333	0.710526	0	1	0	0.0268771	F0F1-type ATP synthase, subunit a
COG0357	0.972222	0.8	0.991228	0.428571	0.968254	1	1	1	1	0.8	1	1	1	1	1	0.949495	0.666667	0.763158	0.888889	0.8	0.518519	0.522049	Predicted S-adenosylmethionine-dependent methyltransferase involved in bacterial cell division
COG0358	0.944444	1	0.982456	0.714286	0.97619	1	0.526316	0.933333	0.846154	1	1	1	0.888889	1	0.75	0.393939	0.333333	0.868421	0.833333	1	0.740741	0.900762	DNA primase (bacterial type)
COG0359	1	0	1	0.190476	0.984127	1	1	1	1	1	1	0	0	0	0	0.828283	1	0	0	0	0.037037	0.0203382	Ribosomal protein L9
COG0360	1	0.933333	0.995614	1	0.97619	1	1	1	1	1	1	1	0.111111	1	0.75	0.949495	0.857143	0.868421	0.888889	0.8	0.888889	0.0161263	Ribosomal protein S6
COG0361	1	1	0.964912	0.952381	1	1	1	1	1	0.8	0.8	1	1	1	0.75	0.818182	0.857143	0.947368	0.944444	1	0.814815	0.0159392	Translation initiation factor 1 (IF-1)
COG0362	0	0	0	0	0	0	0	0	0	0	0.4	0.047619	0	0	0.5	0	0	0.789474	0.944444	1	0.222222	0.0120743	6-phosphogluconate dehydrogenase
COG0363	0	0.0333333	0.407895	0.333333	0.00793651	0.951613	0.947368	0.966667	0.769231	0.4	1	1	0.888889	0.5	0.75	0.0707071	0.571429	0.763158	0.944444	1	0.592593	0.238768	6-phosphogluconolactonase/Glucosamine-6-phosphate isomerase/deaminase
COG0364	0	0.0333333	0	0	0	0	0	0	0	0.2	0	1	0	0	0.75	0	0	0.868421	0.888889	1	0.333333	0.0177355	Glucose-6-phosphate 1-dehydrogenase
COG0365	0	0	0	0	0	0	0	0	0	0	0	0	0	0	0	0	0	0	0	0	0	1	Acyl-coenzyme A synthetases/AMP-(fatty) acid ligases
COG0366	0.0277778	0.4	0.54386	0	0.047619	0.919355	0.5	0.8	0	1	0.8	1	0.444444	0.75	0.75	0.0606061	0.857143	1	1	1	0.962963	0.00436158	Glycosidases
COG0367	0	0.333333	0	0	0	0	0	0	0	1	0.8	0.142857	0	0	0	0.434343	0.047619	0.0263158	0	0	0	0.0975232	Asparagine synthase (glutamine-hydrolyzing)
COG0368	0	0	0	0	0	0	0	0	0	0.2	0	0	0	0	0	0	0	0	0	0	0	1	Cobalamin-5-phosphate synthase
COG0370	0	0	0	0	0	0	0	0	0	1	1	0.047619	0	1	1	0.272727	0.857143	0.789474	0.833333	0.6	0.814815	6.46412e-05	Fe2+ transport system protein B
COG0371	0	0	0	0	0	0	0.0263158	0	0	0.6	0.4	0	0	0	0	0	0.285714	0	0	0	0.0740741	0.163202	Glycerol dehydrogenase and related enzymes
COG0372	0	0	0	0	0	0	0	0	0	0	1	0	0	0	0	0.020202	0	0	0	0	0	0.485714	Citrate synthase
COG0373	0	0	0	0	0	0	0	0	0	0.4	0.2	0	0	0	0	0	0	0	0	0	0	0.485714	Glutamyl-tRNA reductase
COG0374	0	0	0	0	0	0	0	0	0	0	0	0	0	0	0	0	0	0	0	0	0	1	Ni,Fe-hydrogenase I large subunit
COG0375	0	0	0	0	0	0	0	0	0	0	0.4	0	0	0.5	0	0.020202	0	0	0	0	0	0.228571	Zn finger protein HypA/HybF (possibly regulating hydrogenase expression)
COG0377	0	0	0	0	0	0	0	0	0	0	0	0	0	1	0	0	0	0.552632	0	0.2	0	0.228571	NADH:ubiquinone oxidoreductase 20 kD subunit and related Fe-S oxidoreductases
COG0378	0.972222	0	0	0	0	0	0	0	0	0.2	0.4	0	0	1	0	0.020202	0.428571	0.0789474	0	0	0	0.134985	Ni2+-binding GTPase involved in regulation of expression and maturation of urease and hydrogenase
COG0379	0	0	0	0	0	0	0	0	0	0.2	0	0	0	0.75	0	0.0808081	0	0.105263	0	0	0.222222	0.0451128	Quinolinate synthase
COG0381	0	0.0333333	0	0	0	0	0	0	0	0.6	0.4	0.714286	0	0.25	0	0.282828	0.285714	0.5	0.222222	0	0.037037	0.00190522	UDP-N-acetylglucosamine 2-epimerase
COG0382	0	0	0	0	0	0	0	0	0	0.6	0	0	0	0	0	0.0606061	0.047619	0	0	0	0	0.228571	4-hydroxybenzoate polyprenyltransferase and related prenyltransferases
COG0383	0	0	0.00438596	0	0	0.725806	0.236842	0	0.230769	0.4	0.2	0	0	0.5	0	0	0	0.447368	0	0.2	0	0.849668	Alpha-mannosidase
COG0384	0	0	0	0	0	0	0	0	0	0.2	0.4	0	0	1	0	0.010101	0	0.105263	0	0	0.518519	0.0278638	Predicted epimerase, PhzC/PhzF homolog
COG0386	0.916667	0.0333333	0	0.238095	0	0	0	0	0	0.8	0.6	1	0	1	0	0	0.0952381	0.894737	0.888889	1	0.777778	0.031317	Glutathione peroxidase
COG0388	0	1	0	0	0	0	0	0	0	1	0.8	1	0	1	0.75	0.242424	0.666667	0.894737	1	1	0.962963	0.00173511	Predicted amidohydrolase
COG0389	0.916667	0.0333333	0.947368	0.285714	0.960317	1	0.763158	0.933333	0.769231	1	1	1	0	1	0.75	0.939394	0.904762	0.947368	0.944444	1	0.962963	0.147001	Nucleotidyltransferase/DNA polymerase involved in DNA repair
COG0390	0	0	0	0	0	0	0	0	0	0.2	0	0	0	0	0	0	0	0.0263158	0	0	0.888889	0.228571	ABC-type uncharacterized transport system, permease component
COG0391	0	0	0.00877193	0	0.031746	0	0	0	0	1	0.6	0	0	0	0	0.686869	0	0	0	0	0	0.649713	Uncharacterized conserved protein
COG0392	0.888889	0.0333333	0.425439	0.571429	0.960317	0	0	0	0	1	1	0.857143	0	0	0	0.010101	0.047619	0.0263158	0	0	0.037037	0.984711	Predicted integral membrane protein
COG0393	0	0	0	0	0	0	0	0	0	0.8	0.2	0.619048	0	0.75	0	0.030303	0	0	0	0	0.185185	0.0278638	Uncharacterized conserved protein
COG0394	0	0	0	0.238095	0.00793651	0	0	0	0	0.8	1	0.952381	0	1	0.25	0.0909091	0.238095	0.947368	0.333333	1	0.62963	0.000217739	Protein-tyrosine-phosphatase
COG0395	0	0.966667	0.986842	0	0.968254	0.83871	0.0526316	0.933333	0.461538	1	1	1	0	1	1	0.161616	1	1	1	1	0.888889	0.00637227	ABC-type sugar transport system, permease component
COG0396	0.111111	0.0333333	0	0.428571	0.238095	0	1	0	0	1	0.8	1	0	1	1	0.919192	1	0.973684	0.888889	0.8	0.814815	0.00408601	ABC-type transport system involved in Fe-S cluster assembly, ATPase component
COG0398	0	0	0	0	0	0	0	0	0	0	0.6	0.52381	0	0	0.5	0.0606061	0.0952381	0.0263158	0	0	0.037037	0.0120743	Uncharacterized conserved protein
COG0399	0	0	0	0	0	0	0	0	0	0	0.4	0.571429	0	1	0	0.111111	0.142857	0.184211	0.111111	0	0.111111	0.004069	Predicted pyridoxal phosphate-dependent enzyme apparently involved in regulation of cell wall biogenesis
COG0400	0	0	0	0	0	0	0	0	0	0	0	0.952381	0	0	0.25	0	0	0.763158	0.888889	1	0.851852	0.0278638	Predicted esterase
COG0402	0.0555556	0	0.0833333	0	0	0	0	0	0	0.6	0	0	0.222222	0.75	0	0.111111	0.285714	0.263158	0	0.2	0.851852	0.0132821	Cytosine deaminase and related metal-dependent hydrolases
COG0403	0	0	0	0	0	0	0	0	0	0.2	0	0.904762	0	1	1	0	0	0.763158	0.944444	1	0.888889	0.00380363	Glycine cleavage system protein P (pyridoxal-binding), N-terminal domain
COG0404	0	0	0	0	0	0	0	0	0	0.2	0	0.904762	0	1	1	0	0	0.763158	0.944444	1	0.925926	0.00380363	Glycine cleavage system T protein (aminomethyltransferase)
COG0405	0	0	0	0	0	0	0	0	0	0.2	0.2	0	0	1	0.25	0.010101	0	0.710526	0	1	0.851852	0.004069	Gamma-glutamyltransferase
COG0406	0	0.0333333	0.00438596	0	0	0	0.0526316	0	0.0769231	0.8	1	1	0	0.5	0.5	0.373737	0.142857	0.894737	1	1	0.0740741	0.00023475	Fructose-2,6-bisphosphatase
COG0407	0	0	0	0	0	0	0	0	0	0	0	0	0	0	0.5	0	0	0	0	0	0.111111	0.485714	Uroporphyrinogen-III decarboxylase
COG0409	0	0	0	0	0	0	0	0	0	0	0.4	0	0	0	0	0	0	0	0	0	0	1	Hydrogenase maturation factor
COG0410	0	0	0	0	0	0	0.0789474	0	0	0.2	0.8	0.857143	0	1	0.25	0.030303	0.0952381	0.868421	0.111111	1	0.740741	0.000142891	ABC-type branched-chain amino acid transport systems, ATPase component
COG0411	0	0	0	0	0	0	0	0	0	0.2	0.8	0.857143	0	1	0.25	0.040404	0.0952381	0.842105	0.111111	1	0.740741	6.46412e-05	ABC-type branched-chain amino acid transport systems, ATPase component
COG0413	0	0	0	0	0	0	0	0	0	0	0	0	0	0	0	0	0	0	0	0	0.037037	1	Ketopantoate hydroxymethyltransferase
COG0414	0	0	0	0	0	0	0	0	0	0	0	0	0	0	0	0	0	0	0	0	0	1	Panthothenate synthetase
COG0415	0	0.0333333	0.0131579	0	0	0	0.315789	0	0	0	0	0.857143	0	0.25	0	0	0	0.736842	0.0555556	0.8	0.851852	0.221434	Deoxyribodipyrimidine photolyase
COG0416	0.972222	1	0.868421	0.428571	1	1	1	1	1	1	0.4	0.761905	0.222222	1	0.75	0.131313	1	0.894737	0.888889	0.8	0.962963	0.04613	Fatty acid/phospholipid biosynthesis enzyme
COG0419	0	0	0	0	0	0	0	0	0	1	0.2	0	0	0	0	0	0.142857	0.0263158	0	0	0	0.103759	ATPase involved in DNA repair
COG0420	0	0	0	0	0	0	0	0	0	1	1	0	0	0	0	0.0505051	0.238095	0	0.0555556	0	0.111111	0.0278638	DNA repair exonuclease
COG0421	0	0	0	0	0	0	0	0	0	0.6	0.2	0	0	0.25	0.5	0	0	0.184211	0	0.2	0.111111	0.0120743	Spermidine synthase
COG0422	0	0	0	0	0	0	0	0	0	0	0	0	0	0	0	0	0.047619	0	0	0	0	1	Thiamine biosynthesis protein ThiC
COG0423	0.972222	1	1	1	1	1	1	1	1	1	1	1	1	1	1	0.959596	0.904762	0.868421	1	1	0.814815	0.163202	Glycyl-tRNA synthetase (class II)
COG0424	0	0.0333333	0	0	0	0	0	0	0	0.6	0.6	1	0	1	1	0.141414	0.952381	0.763158	0.944444	0.8	0.703704	8.16521e-05	Nucleotide-binding protein implicated in inhibition of septum formation
COG0425	0	0	0	0	0	0	0	0	0	0	0	0	0	0	0	0	0	0.0263158	0	0.2	0	0.485714	Predicted redox protein, regulator of disulfide bond formation
COG0426	0	0	0	0.190476	0	0	0	0	0	1	1	0	0	0.25	0.25	0.0909091	0.428571	0.157895	0.0555556	0	0	0.0142177	Uncharacterized flavoproteins
COG0427	0	0	0.0307018	0.142857	0.198413	0	0	0	0	0.2	0.2	0.857143	0	0.75	0	0.010101	0.0952381	0.815789	0.222222	1	0.740741	0.00690981	Acetyl-CoA hydrolase
COG0428	0	0.0333333	0	0.142857	0	0	0	0	0	1	0.8	1	0	1	0.75	0.89899	0.809524	0.973684	0.888889	1	0.37037	0.000108869	Predicted divalent heavy-metal cations transporter
COG0431	0	0.0333333	0.00877193	0.285714	0.992063	0	0	0	0	0	0	1	0	0.25	0.5	0	0	0.657895	0.944444	1	0.592593	0.257007	Predicted flavoprotein
COG0432	0	0	0	0	0	0	0	0	0	0	0.4	0	0	0.25	0.75	0	0	0	0.0555556	0	0.925926	0.0451128	Uncharacterized conserved protein
COG0433	0	0	0	0	0	0	0	0	0	0.2	0.2	0.428571	0	0.25	0	0.0505051	0.142857	0	0	0	0	0.0278638	Predicted ATPase
COG0436	0	0	0	0	0	0	0	0	0	1	1	0	0	1	0	0.10101	0.238095	0.0526316	0	0	0.518519	0.0120743	Aspartate/tyrosine/aromatic aminotransferase
COG0437	0	0	0	0	0	0	0	0	0	0	0	0	0	0	0	0.010101	0	0	0	0	0	1	Fe-S-cluster-containing hydrogenase components 1
COG0438	0	0.6	0.0482456	0	0.00793651	0	0	0	0	0.8	1	1	0	0.75	0.75	0.616162	0.904762	0.447368	1	0	0.444444	0.00239853	Glycosyltransferase
COG0439	0.0277778	0.0333333	0	0	0	0	0	0	0	0.8	0.6	1	0	1	0.5	0.0606061	0	0.842105	0.5	0.8	0.925926	0.000677032	Biotin carboxylase
COG0440	0	0	0	0	0	0	0	0	0	0	0.6	0	0	0	0	0	0	0	0	0	0	1	Acetolactate synthase, small (regulatory) subunit
COG0441	1	0.966667	1	1	1	1	1	1	1	1	1	1	1	1	1	0.939394	1	0.868421	1	1	0.962963	0.354887	Threonyl-tRNA synthetase
COG0442	0.944444	0.966667	1	1	1	1	1	1	1	1	1	1	1	0.75	1	0.919192	0.952381	0.947368	0.944444	1	0.814815	0.142282	Prolyl-tRNA synthetase
COG0443	1	1	1	1	1	1	1	1	1	1	1	1	1	1	1	0.939394	0.952381	0.894737	1	1	0.814815	0.103759	Molecular chaperone
COG0444	0.972222	0.933333	1	0.238095	0.992063	1	0.868421	1	1	1	0.8	1	0.111111	1	0.75	0.141414	0.714286	1	0.777778	1	0.62963	0.324043	ABC-type dipeptide/oligopeptide/nickel transport system, ATPase component
COG0445	1	0.933333	1	0.619048	1	1	1	1	1	0.8	1	1	1	1	1	0.969697	0.952381	0.842105	0.888889	0.8	0.592593	0.152948	NAD/FAD-utilizing enzyme apparently involved in cell division
COG0446	0	1	0.657895	0.238095	1	1	1	0.933333	1	1	0.6	0.952381	1	1	0.5	0.0707071	0.714286	0.921053	0.111111	1	1	0.698091	Uncharacterized NAD(FAD)-dependent dehydrogenases
COG0448	0	0	0.0175439	0	0.015873	0	0	0	0	1	0.8	0.904762	0	0.75	0	0.111111	0.857143	0.894737	1	1	0.888889	0.000714456	ADP-glucose pyrophosphorylase
COG0449	0	0.0333333	0	0	0.0238095	0	0	0	0	0.8	1	0.333333	0	1	0	0.656566	0.238095	0.868421	0	0.8	0.814815	0.00348382	Glucosamine 6-phosphate synthetase, contains amidotransferase and phosphosugar isomerase domains
COG0450	0	0.0333333	0.00877193	0.0952381	0	0	0	0	0	1	0.4	0.0952381	0.222222	1	0.75	0.020202	0.047619	0.131579	0.0555556	0	0.925926	0.000864151	Peroxiredoxin
COG0451	0	0.0333333	0.00438596	0.047619	0	0	0.0789474	0	0.538462	0	0.8	0.47619	0.222222	0.25	0.25	0.494949	0.238095	0.789474	0.166667	0.6	0.296296	0.00320144	Nucleoside-diphosphate-sugar epimerases
COG0452	0	0	0.0833333	0.142857	0.00793651	0	0.210526	0	0.230769	1	1	0	0	0	0	0.040404	0	0	0	0	0	0.314993	Phosphopantothenoylcysteine synthetase/decarboxylase
COG0454	0.944444	0.0333333	0	0	0	0	0.447368	0.0333333	0	1	1	0.952381	0	1	0.75	0.40404	0.52381	0.973684	0.166667	1	0.962963	0.00178274	Histone acetyltransferase HPA2 and related acetyltransferases
COG0455	0	0	0	0	0	0	0	0	0	0.2	0	0	0	0	0	0.010101	0	0	0	0	0	0.485714	ATPases involved in chromosome partitioning
COG0456	0.916667	0.0333333	0	0.238095	0	0	0.184211	0	0	0.8	1	1	0	1	0.75	0.767677	0.761905	0.842105	0.722222	1	0.814815	0.00246317	Acetyltransferases
COG0457	0.611111	0.133333	0.0964912	0	0.738095	0.919355	0.0263158	0	0.153846	1	0.4	0	0	0.25	0	0.282828	0.0952381	0.0263158	0	0	0.037037	0.362824	FOG: TPR repeat
COG0458	0	0	0.00877193	0	0	0	0.131579	0	0	0.6	0.6	0.52381	0	0.25	0	0.121212	0	0	0	0	0	0.209421	Carbamoylphosphate synthase large subunit (split gene in MJ)
COG0459	0	0.866667	0	0.0952381	1	0	0.394737	0	0	1	0.8	0.666667	0	0	0.75	0.151515	0.571429	0.157895	0.611111	0.6	0.814815	0.144191	Chaperonin GroEL (HSP60 family)
COG0460	0	0	0	0	0	0	0	0	0	0	0.8	0	0	0	0	0.0909091	0	0	0	0	0.037037	0.228571	Homoserine dehydrogenase
COG0461	0	0	0.00877193	0.238095	0	0	0.394737	0	0.538462	0.6	1	0	0	1	0	0.0909091	0.047619	0	0	0	0	0.854159	Orotate phosphoribosyltransferase
COG0462	0.972222	0.0333333	1	1	1	1	1	1	1	1	1	1	1	1	0.75	0.393939	0.904762	0.842105	0.888889	1	0.814815	0.257585	Phosphoribosylpyrophosphate synthetase
COG0463	0.0555556	0.0333333	0.622807	0.0952381	1	0.66129	0	0	0	1	1	0.380952	0.222222	0.75	0.75	0.949495	0.809524	0.342105	0.5	0.2	0.222222	0.0260708	Glycosyltransferases involved in cell wall biogenesis
COG0464	0.5	0.4	0.302632	0	0.198413	0.887097	0	0.0666667	0	0.2	0.2	0.047619	0	0.25	0	0.10101	0.238095	0.0526316	0.166667	0.2	0.185185	0.513806	ATPases of the AAA+ class
COG0465	1	1	1	1	1	1	1	1	1	1	1	1	1	1	0.75	0.959596	1	0.815789	0.888889	1	0.851852	0.0451128	ATP-dependent Zn proteases
COG0466	1	1	1	0.952381	1	1	1	1	1	1	1	1	1	1	0.5	0.727273	0.952381	0.921053	1	1	0.925926	0.100442	ATP-dependent Lon protease, bacterial type
COG0467	0	0	0	0	0	0	0	0	0	0	0	0	0	0	0	0	0	0	0	0	0.222222	1	RecA-superfamily ATPases implicated in signal transduction
COG0468	1	0.8	0.991228	1	1	1	0.921053	1	1	1	1	1	1	1	0.75	0.939394	0.952381	0.947368	1	1	0.888889	0.711013	RecA/RadA recombinase
COG0469	0.972222	0.966667	1	1	1	1	1	1	1	1	1	1	1	1	0.75	0.464646	0.857143	0.973684	0.833333	1	0.777778	0.108713	Pyruvate kinase
COG0470	0.833333	0.566667	0.605263	0.0952381	0.992063	1	0.526316	0.933333	0.769231	1	1	0.857143	0	1	1	0.535354	0.52381	0.526316	0.944444	0.2	0.555556	0.98699	ATPase involved in DNA replication
COG0471	0	0	0	0	0	0	0	0	0	0.4	0.2	0.047619	0	0	0.25	0.030303	0	0.736842	0.166667	0.4	0.222222	0.00107849	Di- and tricarboxylate transporters
COG0472	0	0	0	0	0	0	0	0	0	1	1	0	0	0	0.75	0.929293	0.333333	0	0	0	0.037037	0.0278638	UDP-N-acetylmuramyl pentapeptide phosphotransferase/UDP-N-acetylglucosamine-1-phosphate transferase
COG0473	0	0	0	0	0	0	0	0	0	0.6	1	0	0	0	0	0.030303	0	0	0	0	0	0.228571	Isocitrate/isopropylmalate dehydrogenase
COG0474	0.972222	1	0.986842	0.428571	1	1	1	1	1	1	1	1	0	1	0.75	0.969697	1	0.973684	1	1	0	0.503759	Cation transport ATPase
COG0475	0	0	0	0	0	0	0	0	0	0.8	0.2	0	0	0	0	0.0505051	0.285714	0	0	0	0.037037	0.0451128	Kef-type K+ transport systems, membrane components
COG0476	0	0	0	0	0	0	0	0	0	0.2	0.2	0	0	0.25	0	0.020202	0.0952381	0	0	0	0.518519	0.0278638	Dinucleotide-utilizing enzymes involved in molybdopterin and thiamine biosynthesis family 2
COG0477	0	0	0.535088	0.809524	0.992063	1	0.263158	0.433333	0.384615	1	0.6	0.857143	0	0.5	0.25	0.030303	0.238095	0.921053	0.833333	1	0.333333	0.753533	Permeases of the major facilitator superfamily
COG0479	0	0	0	0	0	0	0	0	0	0	0.2	0	0	0	0	0	0	0	0	0	0	1	Succinate dehydrogenase/fumarate reductase, Fe-S protein subunit
COG0480	1	1	1	0.952381	1	1	1	1	1	1	0.8	1	1	1	1	0.939394	0.952381	0.973684	0.944444	1	0.962963	0.0907121	Translation elongation factors (GTPases)
COG0481	1	1	0.995614	1	1	1	1	1	1	1	1	1	1	1	0.75	0.949495	0.952381	0.921053	0.944444	1	0.888889	0.0278638	Membrane GTPase LepA
COG0482	1	0.966667	0.995614	0.952381	1	1	1	1	1	1	1	1	1	1	1	0.939394	0.857143	0.842105	0.944444	1	0.814815	0.184122	Predicted tRNA(5-methylaminomethyl-2-thiouridylate) methyltransferase, contains the PP-loop ATPase domain
COG0483	0	0	0	0	0	0	0	0	0.0769231	0	0	0	0	0	0	0.010101	0	0.0263158	0	0	0.0740741	0.603008	Archaeal fructose-1,6-bisphosphatase and related enzymes of inositol monophosphatase family
COG0484	1	1	0.995614	1	1	1	1	1	1	1	1	1	0.222222	1	1	0.919192	0.952381	0.842105	0.777778	1	0.851852	0.0278638	DnaJ-class molecular chaperone with C-terminal Zn finger domain
COG0486	0.972222	0.966667	1	0.619048	1	1	1	1	1	0.8	1	1	0.333333	1	1	0.939394	0.714286	0.789474	0.777778	1	0.814815	0.174804	Predicted GTPase
COG0488	0	0.0333333	1	0.238095	0	1	1	1	1	1	1	1	0	1	0.25	0.89899	0.761905	0.921053	0.888889	1	0.888889	0.809363	ATPase components of ABC transporters with duplicated ATPase domains
COG0489	0	0.0333333	0	0	0	0	0	0	0	1	0.8	1	0	0.75	0.75	0.353535	0.809524	0.973684	1	1	0.962963	8.16521e-05	ATPases involved in chromosome partitioning
COG0490	0	0	0	0	0	0	0	0	0	0	0	0	0	0	0	0	0	0	0	0	0	1	Putative regulatory, ligand-binding protein related to C-terminal domains of K+ channels
COG0491	0	0.0333333	0	0.142857	0	0	0.0789474	0.466667	0.230769	0.8	1	1	0	1	0.75	0.30303	0.619048	0.947368	1	1	0.814815	0.000421869	Zn-dependent hydrolases, including glyoxylases
COG0492	0.972222	0.0333333	0.947368	0.904762	1	1	1	1	1	1	1	1	1	1	1	0.79798	0.761905	0.947368	0.944444	1	0.851852	0.953744	Thioredoxin reductase
COG0493	0	0	0	0	0	0	0	0	0	0.4	0.8	0	0	1	0.75	0.10101	0.761905	0.789474	0	1	0.481481	0.00103766	NADPH-dependent glutamate synthase beta chain and related oxidoreductases
COG0494	0	0.766667	0.328947	0.0952381	0.0238095	0	0	0.666667	0.230769	1	1	1	0	1	1	0.808081	0.904762	1	1	1	0.814815	0.000278978	NTP pyrophosphohydrolases including oxidative damage repair enzymes
COG0495	1	0.966667	1	1	1	1	1	1	1	1	0.8	1	1	1	1	0.878788	1	0.973684	0.833333	1	0.888889	0.100442	Leucyl-tRNA synthetase
COG0496	0	0.0333333	0	0	0	0	0	0	0	1	0.2	0.952381	0	0.75	1	0.0808081	0.0952381	0.842105	0.833333	1	0.481481	8.84564e-05	Predicted acid phosphatase
COG0497	0	0.0333333	0	0	0	0	0	0	0	1	0.8	0.952381	0	1	1	0.0505051	0.190476	0.789474	0.277778	1	0.592593	8.84564e-05	ATPase involved in DNA repair
COG0498	0	0	0	0	0	0	0	0	0	0	0.8	0	0	0.75	0	0.0909091	0.047619	0.368421	0	0.4	0.814815	0.0120743	Threonine synthase
COG0499	0	0	0	0	0	0.016129	0	0	0	0	0	0	0	0	0	0	0	0	0	0	0.0740741	1	S-adenosylhomocysteine hydrolase
COG0500	0.0277778	0.0333333	0.00877193	0	0	0	0.5	0.933333	0.230769	1	1	1	0	1	0.75	0.484848	0.380952	0.947368	0.944444	1	0.925926	0.00212976	SAM-dependent methyltransferases
COG0501	0	0	0	0	0	0	0	0	0	0.2	0	0	0	0.25	0	0.0505051	0	0.684211	0.0555556	0.8	0.814815	0.0120743	Zn-dependent protease with chaperone function
COG0502	0	0	0	0	0	0	0	0	0	0	0.4	0	0	1	0	0	0	0	0	0	0	0.485714	Biotin synthase and related enzymes
COG0503	1	0.0333333	0.995614	0.428571	1	1	1	1	1	1	1	1	0.222222	1	0.75	0.141414	0.761905	0.947368	1	1	0.888889	0.392349	Adenine/guanine phosphoribosyltransferases and related PRPP-binding proteins
COG0504	1	1	0.671053	0.952381	0.230159	1	1	1	1	0.8	0.8	1	1	0.75	0.75	0.252525	0.761905	0.842105	0.888889	1	0.851852	0.167924	CTP synthase (UTP-ammonia lyase)
COG0505	0	0	0.00877193	0	0	0	0.131579	0	0	0.6	0.4	0	0	0.25	0	0.0909091	0	0	0	0	0	0.391862	Carbamoylphosphate synthase small subunit
COG0507	0	0.0333333	0.587719	0	0	1	0.184211	0.9	0.769231	1	1	1	0	1	0.25	0.717172	0.0952381	0.894737	0.944444	1	0.814815	0.0529412	ATP-dependent exoDNAse (exonuclease V), alpha subunit - helicase superfamily I member
COG0508	0	0.966667	0.666667	0.238095	1	1	0.947368	0.933333	0.923077	0.2	0.2	0.952381	0.333333	0.5	0.75	0	0	0.710526	0.888889	0.6	0.851852	0.0508659	Pyruvate/2-oxoglutarate dehydrogenase complex, dihydrolipoamide acyltransferase (E2) component, and related enzymes
COG0509	0	0.0333333	0.412281	0	0	1	0	0	0	0.2	0	0.904762	0	1	1	0.030303	0	0.763158	0.944444	1	0.851852	0.0557446	Glycine cleavage system H protein (lipoate-binding)
COG0510	0	0.0333333	0.995614	0.714286	0.960317	1	0.0263158	0.933333	0.846154	0.8	0	0.904762	0.222222	0.75	0.75	0	0.047619	0.815789	0.944444	1	0.740741	0.588154	Predicted choline kinase involved in LPS biosynthesis
COG0511	0.0277778	0.0333333	0	0	0	0	0	0	0	0.8	0.8	1	0	1	0.75	0.111111	0.238095	0.894737	0.5	0.8	0.888889	0.000108869	Biotin carboxyl carrier protein
COG0512	0	0	0	0	0	0	0	0	0	0	0.4	0	0	0	0	0	0.047619	0	0	0	0	0.485714	Anthranilate/para-aminobenzoate synthases component II
COG0513	0.972222	1	0.0263158	0.285714	1	1	1	1	1	1	1	1	0.444444	1	1	0.161616	0.238095	0.973684	1	1	0.851852	0.817559	Superfamily II DNA and RNA helicases
COG0514	0	0	0	0	0	0	0	0	0	0.4	0	0.142857	0	0.25	0.25	0.0808081	0	0.5	0.388889	0	0.0740741	0.004069	Superfamily II DNA helicase
COG0515	0.972222	0	0.846491	0.238095	1	1	0.763158	0.8	0.692308	0.8	1	0	0.444444	0.25	0	0.111111	0.952381	0	0	0	0.111111	0.0526078	Serine/threonine protein kinase
COG0516	0	0.0333333	0.00877193	0.857143	0.015873	0.693548	0.947368	1	1	0	0	0.904762	0.222222	0.25	0	0	0.142857	0.842105	0.111111	1	0.222222	0.368094	IMP dehydrogenase/GMP reductase
COG0517	0	0.0333333	0.00877193	0.047619	0	0	0.947368	0	0	1	1	0.0952381	0	1	0.75	0.20202	0.761905	0.921053	0	1	0.296296	0.00978124	FOG: CBS domain
COG0518	0	0	0	0	0	0	0	0	0	0	0	0	0	0	0	0	0	0	0	0	0	1	GMP synthase - Glutamine amidotransferase domain
COG0519	0	0.0333333	0.0175439	0.904762	0.214286	0	0.947368	1	1	1	1	0.142857	0	1	0	0.10101	0.428571	0.763158	0.111111	1	0.333333	0.633828	GMP synthase, PP-ATPase domain/subunit
COG0520	1	0.966667	1	0.619048	1	1	1	1	1	1	0.8	1	0.333333	1	0.75	0.919192	1	0.947368	0.888889	1	0.777778	0.116497	Selenocysteine lyase
COG0521	0	0	0	0	0	0	0	0	0	0.2	0	0	0	0.5	0	0	0	0	0	0	0.148148	0.228571	Molybdopterin biosynthesis enzymes
COG0522	1	0.966667	0.991228	1	1	1	1	1	1	1	0.8	1	1	1	0.75	0.969697	0.857143	0.815789	0.777778	1	0.814815	0.0432212	Ribosomal protein S4 and related proteins
COG0523	0	0.0333333	0	0	0	0	0	0	0	0	1	0.0952381	0	0	0	0.121212	0.142857	0	0.0555556	0	0	0.0785493	Putative GTPases (G3E family)
COG0524	0	0.0333333	0.276316	0.333333	0.00793651	0.016129	0.368421	1	0.615385	1	0.8	0.857143	0	1	0.5	0.262626	0.619048	0.526316	0.111111	1	0.62963	0.071102	Sugar kinases, ribokinase family
COG0525	0.972222	1	0.995614	1	1	1	1	1	1	1	0.8	1	1	1	1	0.949495	0.904762	0.921053	1	1	0.851852	0.0785493	Valyl-tRNA synthetase
COG0526	1	0.966667	0.995614	1	0.992063	1	1	1	1	1	1	1	1	1	0.75	0.858586	0.904762	0.973684	1	1	0.962963	0.202609	Thiol-disulfide isomerase and thioredoxins
COG0527	0	0	0	0	0	0	0	0	0	1	1	0.714286	0	0	0	0.121212	0.142857	0.526316	0.0555556	0.6	0.222222	0.00103766	Aspartokinases
COG0528	1	0.933333	1	1	1	1	1	1	1	1	1	1	1	1	1	0.292929	1	0.947368	0.888889	0.8	0.814815	0.110659	Uridylate kinase
COG0529	0	0	0	0	0	0	0	0	0	0	0	0	0	0	0	0	0	0	0	0	0	1	Adenylylsulfate kinase and related kinases
COG0530	0	0.0333333	0.00438596	0.238095	0	0	0	0	0	1	0.8	0.857143	0	1	0.25	0.363636	0.428571	0.868421	0.0555556	1	0.592593	0.000170109	Ca2+/Na+ antiporter
COG0531	1	0.0333333	0.97807	0.47619	1	1	0.263158	1	1	1	0.4	0.142857	0.222222	0.5	0	0.0808081	0.047619	0.684211	0.0555556	0.8	0.518519	0.0406491	Amino acid transporters
COG0532	1	0.966667	1	1	1	1	1	1	1	1	0.8	1	1	1	1	0.979798	1	0.842105	1	1	0.814815	0.206988	Translation initiation factor 2 (IF-2; GTPase)
COG0533	0.944444	0.933333	1	1	1	1	1	1	1	1	1	1	1	1	1	0.939394	0.952381	0.842105	0.888889	1	0.777778	0.322291	Metal-dependent proteases with possible chaperone activity
COG0534	0.972222	0.833333	0.736842	0.238095	1	0.435484	0	0	0	1	1	0.904762	0	1	1	0.474747	0.904762	0.973684	0.111111	1	0.962963	0.0571701	Na+-driven multidrug efflux pump
COG0535	0	0	0	0	0	0	0	0	0	0.8	1	0	0	0.25	0	0.212121	0.0952381	0.0263158	0	0	0.185185	0.0120743	Predicted Fe-S oxidoreductases
COG0536	0.972222	0.933333	0.995614	0.952381	1	1	1	1	1	1	0.8	1	1	1	1	0.949495	0.857143	0.947368	0.944444	1	0.851852	0.285316	Predicted GTPase
COG0537	0.972222	1	0.995614	0.952381	1	0.983871	1	1	1	1	1	1	1	1	0.75	0.919192	0.952381	0.868421	0.833333	1	0.925926	0.179482	Diadenosine tetraphosphate (Ap4A) hydrolase and other HIT family hydrolases
COG0538	0	0	0	0	0	0	0	0	0	0	0.4	0	0	0	0	0	0.047619	0	0	0	0	0.485714	Isocitrate dehydrogenases
COG0539	0	0.0333333	0.0219298	0	0	0	0	0	0	0.8	0	1	0	0	0	0	0.047619	0.894737	1	1	0.185185	0.0390297	Ribosomal protein S1
COG0540	0	0	0.00877193	0.238095	0	0	0.368421	0	0.538462	0.8	0.8	0	0	1	0	0.0909091	0.047619	0	0	0	0	0.856854	Aspartate carbamoyltransferase, catalytic chain
COG0541	1	0.966667	1	1	1	1	0.973684	1	1	1	1	1	1	1	1	0.939394	0.904762	0.842105	1	1	0.888889	0.352941	Signal recognition particle GTPase
COG0542	1	0.0333333	0.850877	0.428571	1	1	1	0.966667	1	1	1	1	0.666667	0	0.75	0.989899	0.904762	0.789474	0.944444	0.8	0.851852	0.321124	ATPases with chaperone activity, ATP-binding subunit
COG0543	0	0	0	0.238095	0	0	0.0526316	0	0	1	1	0.904762	0	1	0.5	0.131313	0.380952	0.921053	0.166667	1	0.555556	0.000268771	2-polyprenylphenol hydroxylase and related flavodoxin oxidoreductases
COG0544	0.944444	0.8	0.855263	0.0952381	0.960317	1	1	1	1	1	0.6	1	0	1	1	0.888889	0.47619	0.921053	1	1	0.962963	0.991855	FKBP-type peptidyl-prolyl cis-trans isomerase (trigger factor)
COG0546	0.888889	0.0333333	0	0	0	0	0	0	0	1	1	1	0	1	0.75	0.181818	0.714286	0.947368	0.888889	1	0.962963	0.000472902	Predicted phosphatases
COG0547	0	0	0	0	0	0	0	0	0	0	0.4	0	0	0	0	0	0.047619	0	0	0	0	0.485714	Anthranilate phosphoribosyltransferase
COG0548	0	0	0	0	0	0	0	0	0	0	0.6	0	0	0	0	0	0	0	0	0	0	1	Acetylglutamate kinase
COG0549	0.0277778	0	0.359649	0.285714	0.746032	1	0.763158	0.2	0.769231	0.2	0.2	0	1	1	0.75	0.363636	0.0952381	0.763158	0	1	0.740741	0.958347	Carbamate kinase
COG0550	0.0277778	0.3	0.986842	0	0	1	0	1	1	0.4	0.8	0.952381	0.222222	0	0	0.121212	0.285714	0.763158	0.166667	1	0.037037	0.817936	Topoisomerase IA
COG0551	0.972222	0.7	0.00438596	1	1	0	0.552632	0	0	1	0.8	0.047619	0.111111	1	1	0.959596	0.857143	0.105263	0.833333	0	0.888889	0.328309	Zn-finger domain associated with topoisomerase type I
COG0552	1	0.966667	1	1	1	1	1	1	1	1	1	1	1	1	0.75	0.939394	1	0.815789	1	1	0.851852	0.163202	Signal recognition particle GTPase
COG0553	0	0	0.0745614	0.285714	1	0.951613	0.315789	0	0	1	1	0.190476	0	0	0	0.313131	0.809524	0.0789474	0.444444	0.2	0.111111	0.544725	Superfamily II DNA/RNA helicases, SNF2 family
COG0554	0	0	0.482456	0.809524	0.97619	0.935484	0.526316	0.5	0.846154	1	0.8	0.142857	0.777778	1	0.5	0.131313	0.904762	0.973684	0.888889	1	0.851852	0.186061	Glycerol kinase
COG0555	0	0	0	0	0	0	0	0	0	0	0	0	0	0	0	0	0	0	0	0	0	1	ABC-type sulfate transport system, permease component
COG0556	0.972222	0.933333	1	0.428571	1	1	1	1	1	1	1	1	1	0.75	1	0.939394	0.952381	0.973684	0.944444	1	0.925926	0.602558	Helicase subunit of the DNA excision repair complex
COG0557	1	0.0333333	1	1	1	1	1	1	1	1	0.8	1	0.333333	1	1	0.888889	0.380952	0.815789	0.944444	1	0.740741	0.0756303	Exoribonuclease R
COG0558	1	0.933333	0.991228	0.714286	0.992063	1	1	1	1	1	1	1	1	1	0.75	0.949495	1	0.947368	1	1	0.851852	0.779611	Phosphatidylglycerophosphate synthase
COG0559	0	0	0	0	0	0	0	0	0	0.2	0.8	0.809524	0	1	0.25	0.040404	0.0952381	0.842105	0.111111	0.8	0.666667	6.46412e-05	Branched-chain amino acid ABC-type transport system, permease components
COG0560	0	0	0	0	0	0	0	0	0	0.8	0.8	0	0	0	0	0.111111	0.047619	0	0	0	0	0.103759	Phosphoserine phosphatase
COG0561	1	0.966667	1	0.952381	1	1	1	1	1	1	1	0.904762	0.222222	1	0	0.131313	0.333333	0.868421	0.222222	0.8	0.888889	0.00351784	Predicted hydrolases of the HAD superfamily
COG0562	0	0	0.0438596	0.047619	0.801587	0.322581	0	0	0	0.2	0.8	0.333333	0.444444	0.25	0	0.181818	0.47619	0.131579	0.5	0.2	0	0.0563161	UDP-galactopyranose mutase
COG0563	1	0.966667	1	1	1	1	1	1	1	1	0.8	1	1	1	1	0.878788	0.904762	0.973684	0.944444	1	0.814815	0.0532508	Adenylate kinase and related kinases
COG0564	0.972222	0.966667	1	1	1	1	1	1	1	1	0.8	1	1	1	1	0.969697	1	0.921053	1	1	0.851852	0.413755	Pseudouridylate synthases, 23S RNA-specific
COG0566	1	1	1	1	1	1	1	1	1	1	1	1	1	1	0.75	0.989899	1	0.973684	1	1	0.962963	0.103759	rRNA methylases
COG0568	1	0.966667	1	0.952381	1	1	1	1	1	1	1	1	1	1	1	0.989899	0.857143	0.894737	1	1	0.851852	0.452676	DNA-directed RNA polymerase, sigma subunit (sigma70/sigma32)
COG0569	0	0.0333333	0.995614	0.809524	1	1	0.842105	1	0.846154	1	1	1	0.444444	1	1	0.161616	0.809524	0.868421	1	1	0.888889	0.393172	K+ transport systems, NAD-binding component
COG0571	1	1	0.973684	0.619048	0.984127	1	1	1	1	0.8	1	1	0.777778	0.75	0.75	0.919192	0.904762	0.868421	0.888889	0.6	0.925926	0.0145545	dsRNA-specific ribonuclease
COG0572	1	0.533333	0	0.190476	0.992063	1	0.947368	1	1	1	0.8	1	0.333333	1	1	0.868687	1	1	1	1	0.888889	0.32783	Uridine kinase
COG0573	0	0.0333333	0	0	0	0	0.0263158	0	0	1	0.8	0.857143	0	0.25	0	0.0808081	0.52381	0.921053	0.777778	0.8	0.0740741	0.000782499	ABC-type phosphate transport system, permease component
COG0574	0	0	0	0	0	0	0	0	0	0	1	0.047619	0	1	1	0.888889	1	0.868421	0.777778	1	0.777778	0.000370837	Phosphoenolpyruvate synthase/pyruvate phosphate dikinase
COG0575	0.972222	0.8	0.872807	0.238095	0.968254	1	0.473684	0.766667	0.615385	0.8	1	1	0	0.75	1	0.616162	0.285714	0.947368	0.944444	0.8	0.703704	0.902626	CDP-diglyceride synthetase
COG0576	0.972222	1	0.872807	0.857143	0.984127	1	0.947368	1	1	1	1	1	0.444444	1	1	0.919192	0.714286	0.868421	0.888889	1	0.851852	0.645405	Molecular chaperone GrpE (heat shock protein)
COG0577	0	0.0333333	0	0	0	0	0	0	0	0.8	1	0.904762	0	0	0	0.737374	0.190476	0	0.833333	0	0.148148	0.0177355	ABC-type antimicrobial peptide transport system, permease component
COG0579	0	0	0.337719	0.238095	0.97619	0.951613	0.526316	0.5	0.692308	0.6	0.4	0.047619	0.777778	0.75	0.75	0.020202	0.666667	0.842105	0.111111	1	0.555556	0.452965	Predicted dehydrogenase
COG0580	0	0	0.513158	0.238095	0.97619	0.935484	0.684211	0.5	0.769231	0.4	0.4	0.904762	0.777778	0	0	0.040404	0	0.0789474	0.833333	0.2	0.148148	0.265577	Glycerol uptake facilitator and related permeases (Major Intrinsic Protein Family)
COG0581	0.972222	0.0333333	0.100877	1	1	1	1	1	1	1	0.8	0.857143	0	0.25	0	0.0808081	0.47619	0.921053	0.888889	0.8	0.037037	0.019195	ABC-type phosphate transport system, permease component
COG0582	0.916667	0.133333	0.54386	0.238095	0	0.225806	0.0526316	0.1	0.307692	0.2	0.6	0.285714	0	0.75	0	0.535354	0.666667	0.105263	0.333333	0.2	0.259259	0.564784	Integrase
COG0583	0	0	0	0	0	0	0	0	0	0.8	1	0.142857	0	0	0.75	0.353535	0.52381	0.0526316	0	0	0	0.0120743	Transcriptional regulator
COG0584	0	0	0.307018	0.0952381	0.769841	0.983871	0.315789	0.4	0.538462	1	0.8	0.47619	0.333333	0.5	1	0.292929	0.571429	0.421053	0.777778	0.8	0.111111	0.0914674	Glycerophosphoryl diester phosphodiesterase
COG0586	0	0	0	0	0	0	0	0	0	0.8	0.2	0	0	0	0	0.333333	0	0.0263158	0	0	0	0.103759	Uncharacterized membrane-associated protein
COG0587	1	0.866667	1	1	1	1	0.763158	1	1	1	0.8	1	0.888889	1	1	0.777778	0.142857	0.921053	0.833333	0.8	0.444444	0.0704658	DNA polymerase III, alpha subunit
COG0588	0	0	0	0	0	0	0	0	0	0.4	0.2	0.0952381	0	0	0	0.141414	0.619048	0.0263158	0	0	0	0.0278638	Phosphoglycerate mutase 1
COG0589	0	0	0	0	0	0	0	0	0	1	0	0	0	0	0	0	0	0	0	0	0.037037	0.485714	Universal stress protein UspA and related nucleotide-binding proteins
COG0590	0	0.9	0	0	0	1	0.921053	1	1	1	0.8	1	0	1	0.75	0.949495	0.952381	0.947368	0.944444	1	0.888889	0.329946	Cytosine/adenosine deaminases
COG0591	0	0	0.184211	0	0	0.919355	0.0526316	0	0	0.2	0.2	0	0	0	0	0.010101	0.047619	0	0	0	0	0.928483	Na+/proline symporter
COG0592	0.916667	0.933333	0.820175	0.761905	0.960317	1	0.157895	1	1	0.8	0.8	1	0	0.75	0.75	0.757576	0.238095	0.894737	0.888889	1	0.851852	0.129823	DNA polymerase sliding clamp subunit (PCNA homolog)
COG0593	0.944444	0.9	0.942982	0.47619	0.968254	1	0.868421	1	1	0.8	0.8	0.952381	0.333333	0.75	1	0.939394	0.904762	0.894737	0.888889	1	0.814815	0.171435	ATPase involved in DNA replication initiation
COG0594	0.916667	0.933333	0.991228	0.761905	0.809524	1	0.842105	1	1	0.8	0.8	1	1	0.75	0.5	0.828283	0.809524	0.842105	0.888889	1	0.592593	0.148069	RNase P protein component
COG0595	1	0.966667	1	1	1	1	1	1	1	1	1	1	1	1	0.75	0.929293	1	1	1	1	1	0.702256	Predicted hydrolase of the metallo-beta-lactamase superfamily
COG0596	0.972222	0.0333333	0.95614	0.238095	1	1	0	0	0	1	1	0.857143	0	0.75	0.75	0.555556	0.619048	0.947368	1	1	0.962963	0.293754	Predicted hydrolases or acyltransferases (alpha/beta hydrolase superfamily)
COG0597	0.916667	0.0333333	0	0	0.968254	0	0.0789474	0	0	1	0.6	0.952381	0	1	0.75	0.888889	0.761905	0.894737	0.944444	1	0.851852	0.0145035	Lipoprotein signal peptidase
COG0598	0	0	0	0	0	0	0	0	0	1	0.6	0	0	0	0	0.262626	0.238095	0.105263	0	0	0.0740741	0.0278638	Mg2+ and Co2+ transporters
COG0599	0	0	0.0219298	0	0	0	0.0263158	0	0	0.2	0.2	0	0	0	0.25	0.10101	0.047619	0	0	0	0.037037	0.0873065	Uncharacterized homolog of gamma-carboxymuconolactone decarboxylase subunit
COG0600	0	0	0	0	0	0	0	0	0	1	0.2	0	0	0.25	0.75	0.858586	0.47619	0	0	0	0	0.0278638	ABC-type nitrate/sulfonate/bicarbonate transport system, permease component
COG0601	0.972222	0.866667	1	0.238095	1	1	0.684211	0.966667	0.923077	1	0.8	0.904762	0.111111	1	0.75	0.141414	1	0.973684	0.833333	1	0.592593	0.544844	ABC-type dipeptide/oligopeptide/nickel transport systems, permease components
COG0602	0	0.0333333	0	0.428571	0	0	0.789474	0	0	0.8	1	1	0	0	0	0.848485	0.761905	0.0263158	0.166667	0	0	0.16193	Organic radical activating enzymes
COG0603	0	0	0	0	0	0	0	0	0	0.8	0	0	0	0	0	0.020202	0.047619	0	0	0	0	0.228571	Predicted PP-loop superfamily ATPase
COG0604	0	0	0.00877193	0	0	0	0	0	0	0	0.8	0	0	1	0	0.010101	0.142857	0.421053	0.0555556	0.2	0.0740741	0.0083047	NADPH:quinone reductase and related Zn-dependent oxidoreductases
COG0605	0	0.966667	0	0.333333	0	0	0.0263158	0	0	1	0	1	0.777778	0	0.75	0.313131	0	0.973684	0.888889	1	0.740741	0.0279692	Superoxide dismutase
COG0606	0	0	0	0	0	0	0	0	0	0	0	0	0	0	0	0.010101	0	0	0	0	0	1	Predicted ATPase with chaperone activity
COG0607	0	0	0.0219298	0	0	0.016129	0.763158	0.533333	0.384615	1	0.8	0.857143	0.222222	1	1	0.777778	0.285714	0.842105	0.0555556	0.2	0.925926	0.00162964	Rhodanese-related sulfurtransferase
COG0608	0	0	0	0	0	0	0	0	0	1	1	0	0	0.75	0.5	0.030303	0.238095	0	0	0	0.037037	0.0120743	Single-stranded DNA-specific exonuclease
COG0609	0.972222	0	0.00877193	0.571429	0.00793651	0	0.0263158	0	0	1	0.6	0.238095	0	0.5	0	0.020202	0.666667	0.0789474	0.166667	0	0	0.35554	ABC-type Fe3+-siderophore transport system, permease component
COG0610	0.75	0.333333	0.780702	0.571429	0.809524	0.225806	0.105263	0.0333333	0.307692	0.6	0.6	0.904762	0.333333	1	0	0.313131	0.380952	0.657895	0.388889	0	0.0740741	0.958613	Type I site-specific restriction-modification system, R (restriction) subunit and related helicases
COG0612	0	0	0	0	0	0	0	0	0	1	0.8	0.904762	0	0.75	0.75	0.474747	0	0.0789474	0.888889	0	0.0740741	0.00107849	Predicted Zn-dependent peptidases
COG0613	0	0	0	0	0	0	0	0	0	1	0.8	0	0	1	0.75	0.232323	0	0.526316	0.111111	0.2	0.851852	0.00103766	Predicted metal-dependent phosphoesterases (PHP family)
COG0614	0	0	0	0	0	0	0	0	0	0.4	0.4	0	0	0.5	0	0.010101	0.380952	0.0526316	0.0555556	0	0	0.0120743	ABC-type Fe3+-hydroxamate transport system, periplasmic component
COG0615	0	0	0	0	0	0	0	0	0	0.2	0.8	0.0952381	0.222222	0.25	0	0.121212	0.142857	0	0	0	0	0.0120743	Cytidylyltransferase
COG0616	0	0.0333333	0	0	0	0	0	0	0	0	0	0.047619	0	0	0	0	0	0.0263158	0	0.2	0	0.437594	Periplasmic serine proteases (ClpP class)
COG0617	0	1	0	0	0	0	0	0	0	1	1	1	0	1	0.75	0.575758	0.666667	0.684211	0.888889	1	0.666667	0.00173511	tRNA nucleotidyltransferase/poly(A) polymerase
COG0618	0.972222	0.966667	0.991228	1	1	0.983871	1	1	1	1	1	1	0	0.75	1	0.505051	0.666667	0.789474	0.888889	1	0.666667	0.111972	Exopolyphosphatase-related proteins
COG0619	1	0.866667	1	1	1	1	1	1	1	1	1	1	0.333333	1	0.75	0.151515	0.904762	0.736842	0.888889	1	0.62963	0.0333038	ABC-type cobalt transport system, permease component CbiQ and related transporters
COG0620	0	0	0	0	0	0	0	0	0	0.4	0.2	0	0	0	0	0.030303	0	0	0	0	0	0.228571	Methionine synthase II (cobalamin-independent)
COG0621	0.0277778	0	0	0.428571	0	0	0	0	0	1	1	0.047619	0	1	1	0.989899	0.952381	0.973684	1	1	1	0.000142891	2-methylthioadenine synthetase
COG0622	0	0.0333333	0.114035	0.380952	0.801587	0	0	0	0	1	1	0.857143	0	0.75	0.5	0.292929	0.761905	0.763158	0.944444	0.8	0	0.0111489	Predicted phosphoesterase
COG0624	0	0.666667	0.20614	0	0	1	0.973684	1	0.923077	0.2	0.8	1	0.555556	1	1	0.171717	0.047619	1	1	1	0.962963	0.197959	Acetylornithine deacetylase/Succinyl-diaminopimelate desuccinylase and related deacylases
COG0627	0	0	0	0	0	0	0	0	0	0.6	0.6	0.142857	0	0	0.5	0	0	0.684211	0.777778	1	0.037037	0.004069	Predicted esterase
COG0628	0	0	0	0	0	0	0	0	0	1	1	0	0	0	0	0.292929	0.0952381	0	0	0	0	0.103759	Predicted permease
COG0629	1	1	0.995614	0.666667	0.777778	1	1	1	1	1	1	1	1	1	0.75	0.979798	0.857143	0.947368	0.944444	1	1	0.617116	Single-stranded DNA-binding protein
COG0631	0.944444	0	0.767544	0.238095	1	1	1	1	1	0.8	1	0	0.222222	0	0	0.838384	0.666667	0	0	0	0	0.00853945	Serine/threonine protein phosphatase
COG0632	0.972222	0.5	0.995614	0.238095	0.960317	1	0.0789474	0.966667	0.230769	1	0.6	1	0.222222	1	0.75	0.919192	0.619048	0.947368	1	1	0.888889	0.443218	Holliday junction resolvasome, DNA-binding subunit
COG0634	1	0.0333333	0.921053	0.619048	1	1	1	1	1	1	1	1	0.333333	1	0.75	0.181818	0.714286	0.789474	0.888889	1	0.777778	0.384527	Hypoxanthine-guanine phosphoribosyltransferase
COG0635	0.972222	0.0333333	0	0.428571	0.238095	0	0.552632	0	0	1	1	0.904762	0	1	0.5	0.868687	0.666667	0.842105	0.944444	1	0.777778	0.00388188	Coproporphyrinogen III oxidase and related Fe-S oxidoreductases
COG0636	0.972222	0.0333333	0.995614	0.952381	1	0.983871	1	1	1	1	1	1	0.888889	0.75	0.75	0.30303	1	0.815789	0.888889	1	0.925926	0.290494	F0F1-type ATP synthase, subunit c/Archaeal/vacuolar-type H+-ATPase, subunit K
COG0637	0	0	0.385965	0	0.206349	0.548387	0.105263	0.0666667	0	1	1	0.142857	0.555556	0.5	0.5	0.0808081	0.285714	0.605263	0.0555556	0.2	0.111111	0.0234342	Predicted phosphatase/phosphohexomutase
COG0639	0	0.0333333	0	0	0	0	0	0	0	0.8	0.8	0.857143	0	0.5	0	0.020202	0.0952381	0	0	0	0.296296	0.0240602	Diadenosine tetraphosphatase and related serine/threonine protein phosphatases
COG0640	0.0555556	0.0333333	0.0614035	0	0	0	0.131579	0	0.307692	1	1	1	0	1	1	0.858586	0.904762	0.947368	0.333333	1	0.962963	0.000248358	Predicted transcriptional regulators
COG0641	0	0	0	0	0	0	0	0	0	0.2	0.4	0	0	0	0	0.222222	0.190476	0.447368	0	0.4	0.037037	0.0120743	Arylsulfatase regulator (Fe-S oxidoreductase)
COG0642	0.0277778	0.0333333	0	0	0	0	0	0	0	1	1	0.285714	0	0.5	1	0.757576	0.285714	0.184211	0.277778	0.4	0.296296	0.000119076	Signal transduction histidine kinase
COG0643	0	0	0	0	0	0	0	0	0	0	0	0	0	0	0	0.010101	0	0	0	0	0.037037	0.485714	Chemotaxis protein histidine kinase and related kinases
COG0644	0	0	0	0	0	0	0	0	0.0769231	0	0	0	0	0.25	0	0.030303	0	0	0	0	0	0.851128	Dehydrogenases (flavoproteins)
COG0647	0	0	0	0	0	0	0	0	0	1	0.4	0	0	0	0.75	0	0.142857	0.0263158	0	0	0	0.0451128	Predicted sugar phosphatases of the HAD superfamily
COG0648	0.972222	1	0.995614	1	1	1	1	1	1	1	1	1	0.888889	1	0.5	0.939394	0.619048	0.894737	1	0.8	0.814815	0.0177355	Endonuclease IV
COG0649	0	0	0	0	0	0	0	0	0	0	0	0	0	1	0	0	0	0.5	0	0.2	0	0.228571	NADH:ubiquinone oxidoreductase 49 kD subunit 7
COG0650	0	0	0	0	0	0	0	0	0	0	0.2	0	0	1	0	0	0	0.552632	0	0.2	0	0.103759	Formate hydrogenlyase subunit 4
COG0651	0	0	0	0	0	0	0	0	0	0.2	0	0	0	1	0	0	0	0.605263	0	0.6	0.555556	0.0451128	Formate hydrogenlyase subunit 3/Multisubunit Na+/H+ antiporter, MnhD subunit
COG0652	0	0.0333333	0	0	0	0	0.447368	0	0	1	1	1	0	1	0.25	0.414141	0.619048	0.921053	0.888889	1	0.481481	0.000258565	Peptidyl-prolyl cis-trans isomerase (rotamase) - cyclophilin family
COG0653	0.972222	1	1	1	1	1	1	1	1	0.8	1	1	1	1	0.75	0.929293	1	0.947368	1	1	0.814815	0.0785493	Preprotein translocase subunit SecA (ATPase, RNA helicase)
COG0655	0	0	0	0	0	0	0	0	0	0.6	1	0	0	0.75	0	0.262626	0.47619	0	0	0	0.148148	0.0278638	Multimeric flavodoxin WrbA
COG0656	0	0.0333333	0	0.809524	0.230159	0	0.947368	0.2	0.384615	1	0.6	1	0.222222	0.75	1	0.0909091	0.52381	0.973684	0.944444	1	0.925926	0.0067397	Aldo/keto reductases, related to diketogulonate reductase
COG0657	0	0.0333333	0.00438596	0	0	0	0	0	0	0.6	0.8	1	0	0	0.5	0.131313	0.619048	0.973684	0.111111	1	0.0740741	0.00043888	Esterase/lipase
COG0658	0.888889	0	0.175439	0	0.714286	0	0	0	0	0	0	0	0	0	0	0	0	0	0	0	0	0.0631579	Predicted membrane metal-binding protein
COG0659	0	0	0	0	0	0	0	0	0	0.8	0	0	0	1	0	0	0.047619	0.0263158	0	0	0.037037	0.0451128	Sulfate permease and related transporters (MFS superfamily)
COG0661	0	0	0	0	0	0	0	0	0	0	0.6	0.190476	0	0	0	0.0707071	0.047619	0.447368	0.0555556	0.6	0.111111	0.004069	Predicted unusual protein kinase
COG0662	0	0	0	0	0	0	0	0	0	0.4	0.2	0	0	0.5	0	0.0606061	0.142857	0.0263158	0	0	0	0.0278638	Mannose-6-phosphate isomerase
COG0663	0	0	0	0	0	0	0	0	0	0.4	0.4	0	0	1	0	0.010101	0.047619	0.105263	0	0	0.814815	0.0108359	Carbonic anhydrases/acetyltransferases, isoleucine patch superfamily
COG0664	0	0	0	0	0	0	0	0	0	1	0.8	0.857143	0	1	1	0.0808081	0.047619	0.0526316	0	0	0.0740741	0.00111931	cAMP-binding proteins - catabolite gene activator and regulatory subunit of cAMP-dependent protein kinases
COG0665	0	0	0	0	0	0	0	0	0	0	0.2	0	0	1	0.5	0.010101	0	0.631579	0	1	0.703704	0.0120743	Glycine/D-amino acid oxidases (deaminating)
COG0666	0	0.0333333	0.0350877	0	0	0	0.0263158	0	0	0.2	0.4	0.952381	0	0	0.25	0.121212	0	0.763158	0	0.8	0	0.0689688	FOG: Ankyrin repeat
COG0667	0	0	0	0.0952381	0	0	0.394737	0.933333	0.307692	1	0.6	0.904762	0	1	0.25	0.010101	0.238095	0.842105	0.888889	1	0.62963	0.0181404	Predicted oxidoreductases (related to aryl-alcohol dehydrogenases)
COG0668	0	0.0333333	0	0	0	0	0	0	0	0.8	0.6	1	0	1	1	0.393939	0.428571	0.921053	0.111111	1	0.925926	8.84564e-05	Small-conductance mechanosensitive channel
COG0669	0.0277778	0.0333333	0.54386	0.428571	0.0396825	0.983871	1	0.266667	0.846154	1	1	1	0.666667	1	1	0.242424	0.904762	0.947368	0.944444	1	0.666667	0.0155887	Phosphopantetheine adenylyltransferase
COG0670	0	0	0.00877193	0	0	0	0	0	0	0	0.6	0	0	0	0	0.323232	0	0	0	0	0	0.702256	Integral membrane protein, interacts with FtsH
COG0671	0	0.1	0	0	0	0	0	0	0	1	1	0.857143	0	0	0.75	0.707071	0.238095	0.736842	0.0555556	1	0.037037	0.00101385	Membrane-associated phospholipid phosphatase
COG0673	0	0.0333333	0.0570175	0	0	0	0.657895	0.833333	0.538462	0.8	1	0.809524	0	0.5	0.5	0.030303	0.52381	0.842105	0.166667	1	0.444444	0.0701391	Predicted dehydrogenases and related proteins
COG0674	0	0	0	0	0	0	0	0	0	0.2	0.2	0.047619	0	1	1	0	0	0.921053	0.388889	0.8	0.814815	0.00103766	Pyruvate:ferredoxin oxidoreductase and related 2-oxoacid:ferredoxin oxidoreductases, alpha subunit
COG0675	0	0	0	0	0	0	0	0	0	0.6	0.4	0.190476	0	0.25	0	0.313131	0.285714	0.157895	0.666667	0	0.0740741	0.00107849	Transposase and inactivated derivatives
COG0677	0	0	0	0	0	0	0	0	0	0.2	0.2	0.047619	0	0.5	0.25	0.040404	0.047619	0.105263	0.0555556	0	0.037037	0.00040826	UDP-N-acetyl-D-mannosaminuronate dehydrogenase
COG0679	0	0.0333333	0.429825	0.238095	0	0.741935	0.184211	0.733333	0.384615	0.6	0.6	0.142857	0	0	0.5	0.0808081	0.285714	0.710526	0.111111	0.8	0	1	Predicted permeases
COG0680	0	0	0	0	0	0	0	0	0	0	0	0	0	0	0	0	0	0	0	0	0	1	Ni,Fe-hydrogenase maturation factor
COG0681	0	0.0333333	0.219298	0	0.0952381	0	0	0	0	1	1	0.857143	0	0.5	1	0.909091	0.238095	0.184211	0.111111	0.4	0.518519	0.000384445	Signal peptidase I
COG0682	1	0.0333333	1	0.428571	1	1	0.526316	1	1	1	1	1	0.333333	1	0.75	0.939394	0.428571	0.947368	0.666667	1	0.925926	0.638822	Prolipoprotein diacylglyceryltransferase
COG0683	0	0	0	0	0	0	0	0	0	0	0.8	0	0	0.25	0.25	0.040404	0	0	0	0	0.037037	0.0451128	ABC-type branched-chain amino acid transport systems, periplasmic component
COG0684	0	0	0	0	0	0	0	0	0	0	0	0	0	0	0	0	0	0	0	0	0	1	Demethylmenaquinone methyltransferase
COG0685	0	0	0.00438596	0	0	0	0	0	0	0	0.6	0	0	0	0	0	0	0	0	0	0	1	5,10-methylenetetrahydrofolate reductase
COG0686	0	0.0333333	0.00438596	0.0952381	0	0.83871	0.157895	0.1	0.153846	0.2	0.2	1	0	0	0	0	0	0.894737	0.0555556	1	0.703704	0.55171	Alanine dehydrogenase
COG0687	0.972222	1	0.938596	0.571429	0.992063	0	0	0	0	0.8	0.4	1	0	0.25	0	0.111111	0.047619	0.868421	0.944444	1	0	0.987021	Spermidine/putrescine-binding periplasmic protein
COG0688	0	1	0	0	0	0	0	0	0	0	0.4	0	0	0	0	0.161616	0	0	0	0	0	1	Phosphatidylserine decarboxylase
COG0689	0	0	0	0	0	0	0	0	0	1	0	0	0	0	0	0	0.047619	0.157895	0	0.2	0	0.103759	RNase PH
COG0690	0.944444	0	0.399123	0	0.753968	0	0	0	0	0.6	0	0	0	0	0	0.424242	0.047619	0	0	0	0.037037	0.724149	Preprotein translocase subunit SecE
COG0691	0.944444	0.966667	0.995614	0.666667	1	1	1	1	1	1	1	1	1	0.75	1	0.878788	0.904762	0.815789	0.888889	1	0.592593	0.32783	tmRNA-binding protein
COG0692	0.972222	0.966667	0.982456	0.380952	0.992063	1	0.973684	0.833333	1	1	1	1	0.222222	1	0.75	0.909091	0.952381	0.894737	0.944444	1	0.518519	0.803429	Uracil DNA glycosylase
COG0693	0	0.9	0.789474	0.952381	1	1	1	1	1	0.2	1	1	0.111111	0.5	0.75	0.111111	0.666667	0.947368	0.888889	1	0.925926	0.150982	Putative intracellular protease/amidase
COG0694	0.111111	0.0333333	0	0.428571	0.238095	0	1	0	0	1	1	1	0	1	1	0.818182	0.809524	0.736842	0.944444	1	0.925926	0.00359609	Thioredoxin-like proteins and domains
COG0696	1	0.866667	1	1	1	1	1	1	1	0.8	0.8	1	1	1	1	0.868687	0.333333	0.947368	1	0.8	0.777778	0.0303848	Phosphoglyceromutase
COG0697	0	0	0.0614035	0	0	0	0	0	0	0.8	1	0	0	0.75	0	0.0707071	0.142857	0.894737	0.111111	1	0.777778	0.00186779	Permeases of the drug/metabolite transporter (DMT) superfamily
COG0698	0.944444	0.0333333	1	0.333333	1	1	1	1	1	1	0.8	1	0.888889	1	0.5	0.89899	0.904762	0.868421	0.944444	1	0.925926	0.327411	Ribose 5-phosphate isomerase RpiB
COG0700	0	0	0	0	0	0	0	0	0	1	0.4	0	0	0	0.25	0.494949	0.428571	0	0	0	0	0.0451128	Uncharacterized membrane protein
COG0701	0	0	0	0	0	0	0	0	0	0.2	0.4	0.761905	0	1	0	0.0606061	0	0.736842	0.111111	0.8	0.777778	0.00107849	Predicted permeases
COG0702	0	0	0	0	0	0	0	0.0666667	0	0.2	0.2	0	0	0	0	0	0	0.473684	0	0	0.037037	0.206988	Predicted nucleoside-diphosphate-sugar epimerases
COG0703	0	0.0333333	0	0	0	0	0	0	0	0.8	1	1	0	1	0	0.0909091	0.238095	0.921053	1	1	0.111111	0.000442282	Shikimate kinase
COG0704	0.944444	0.0333333	0.0745614	0.285714	1	1	0.447368	1	1	1	0.8	0.857143	0	0.25	0	0.040404	0.238095	0.921053	0.777778	0.8	0	0.120617	Phosphate uptake regulator
COG0705	0	0	0	0	0	0	0	0	0	1	0.4	0.047619	0	0	0	0.757576	0	0.789474	0	1	0.555556	0.0120743	Uncharacterized membrane protein (homolog of Drosophila rhomboid)
COG0706	1	0.933333	0.868421	1	1	1	1	1	1	1	0.8	1	0.222222	0.75	0	0.10101	0	0.815789	0.888889	1	0.481481	0.00467458	Preprotein translocase subunit YidC
COG0707	0	0	0	0	0	0	0	0	0	1	0.8	0	0	0	0.75	0.888889	0.047619	0	0	0	0	0.0451128	UDP-N-acetylglucosamine:LPS N-acetylglucosamine transferase
COG0708	0.0277778	0	0	0	0	0	0.0263158	0	0	1	1	0	0	0.75	0.75	0.181818	0.619048	0.0789474	0	0	0.592593	0.013095	Exonuclease III
COG0709	0	0	0	0	0	0	0	0	0	0.2	0	0	0	0	0	0	0	0	0	0	0	1	Selenophosphate synthase
COG0710	0	0	0	0	0	0	0	0	0	0.2	0.8	0	0	0	0	0	0	0	0	0	0	0.485714	3-dehydroquinate dehydratase
COG0711	0.972222	0.0333333	0.986842	0.238095	0.984127	1	1	1	1	1	1	0.571429	0.111111	0	0	0.010101	0	0.131579	0	0	0	0.00775695	F0F1-type ATP synthase, subunit b
COG0712	0.972222	0	0.785088	0.428571	0.960317	1	0.0526316	1	1	1	1	0	0.111111	0	0	0	0.0952381	0	0	0	0	0.0211105	F0F1-type ATP synthase, delta subunit (mitochondrial oligomycin sensitivity protein)
COG0713	0	0	0	0	0	0	0	0	0	0	0	0	0	0	0	0	0	0	0	0	0	1	NADH:ubiquinone oxidoreductase subunit 11 or 4L (chain K)
COG0714	0	0	0.0219298	0.238095	0	0.241935	1	0	0.153846	0	0.2	0	0	0.25	0	0.0707071	0.238095	0.0263158	0.0555556	0	0	0.671187	MoxR-like ATPases
COG0715	0	0	0	0	0	0	0	0	0	1	0.2	0	0	0.25	0.75	0.858586	0.380952	0	0	0	0.111111	0.0120743	ABC-type nitrate/sulfonate/bicarbonate transport systems, periplasmic components
COG0716	0	0.0333333	0.00877193	0.238095	0.238095	0	0.0789474	0	0	0.8	1	1	0	0.5	0	0.393939	0.52381	0.789474	0.833333	0.8	0.185185	0.00480386	Flavodoxins
COG0718	1	0.133333	1	0.619048	0.97619	0	0	0	0	1	0.6	0.904762	0.222222	1	1	0.939394	0.714286	0.736842	0.833333	1	0.851852	0.0868506	Uncharacterized protein conserved in bacteria
COG0719	0.111111	0.0333333	0	0.428571	0.238095	0	1	0	0.0769231	1	0.8	1	0	1	0.75	0.929293	1	1	0.944444	1	0.814815	0.00384445	ABC-type transport system involved in Fe-S cluster assembly, permease component
COG0720	0	0	0	0	0	0	0	0	0	0.8	0	0	0	0	0	0.010101	0.047619	0	0	0	0.037037	0.103759	6-pyruvoyl-tetrahydropterin synthase
COG0721	1	0	0.0263158	0.380952	0.761905	0.790323	0.131579	0.0333333	0	0	0.2	0	0	0	0	0.151515	0.047619	0	0	0	0	0.0148165	Asp-tRNAAsn/Glu-tRNAGln amidotransferase C subunit
COG0722	0	0	0	0	0	0	0	0	0	0	0.6	0	0	0	0	0.0707071	0	0	0	0	0	0.485714	3-deoxy-D-arabino-heptulosonate 7-phosphate (DAHP) synthase
COG0723	0	0	0	0	0	0	0	0	0	1	0	0	0	0	0	0.0606061	0	0	0	0	0	0.485714	Rieske Fe-S protein
COG0724	0	0	0	0	0	0	0	0	0	0	0	0	0	0	0	0.010101	0	0	0	0	0	1	RNA-binding proteins (RRM domain)
COG0725	0	0	0	0	0	0	0	0	0	0.2	0	0	0	0	0	0	0.047619	0	0	0	0	0.485714	ABC-type molybdate transport system, periplasmic component
COG0726	0	0	0	0	0	0	0.394737	0.566667	0.230769	1	0.8	0.0952381	0	0.25	1	0.787879	0.380952	0.210526	0.0555556	0.6	0.0740741	0.0198176	Predicted xylanase/chitin deacetylase
COG0727	0	0	0	0	0	0	0	0	0	0.6	0	0	0	0	0	0.020202	0	0	0	0	0	0.485714	Predicted Fe-S-cluster oxidoreductase
COG0728	0	0	0	0	0	0	0	0	0	0.2	0	0	0	0	0	0	0	0	0	0	0.0740741	0.485714	Uncharacterized membrane protein, putative virulence factor
COG0730	0	0	0	0	0	0	0.0263158	0	0	0	0.4	0	0	0	0	0.020202	0	0	0	0	0	0.851128	Predicted permeases
COG0731	0	0	0	0	0	0	0	0	0	0	0	0	0	0	0.5	0.010101	0	0	0	0	0.555556	0.228571	Fe-S oxidoreductases
COG0732	0.944444	0.2	0.855263	0.761905	0.857143	0.258065	0.105263	0.0666667	0.307692	0.6	0.6	0.857143	0.333333	1	0	0.333333	0.619048	0.605263	0.277778	0.2	0.148148	0.98614	Restriction endonuclease S subunits
COG0733	0	0	0	0	0	0	0.236842	0	0	1	0.8	0	0	0	0.25	0.020202	0	0	0	0	0.185185	0.152985	Na+-dependent transporters of the SNF family
COG0735	0	0.0333333	0	0	0.936508	0	0	0	0	1	0.8	1	0	0.25	0.5	0.515152	0.333333	0.815789	0.944444	0.8	0.740741	0.00245637	Fe2+/Zn2+ uptake regulation proteins
COG0736	0.916667	0.966667	0.859649	0.238095	0.960317	1	1	1	1	1	0.8	0.904762	0.888889	1	0.25	0.0909091	0.47619	0.789474	0.0555556	1	0.851852	0.0890552	Phosphopantetheinyl transferase (holo-ACP synthase)
COG0737	0	0	0.526316	0.047619	0	0.016129	0	0	0	1	0.2	0.952381	0	1	0	0.010101	0	0.236842	0	0.6	0.333333	0.0738441	5'-nucleotidase/2',3'-cyclic phosphodiesterase and related esterases
COG0739	0	0	0	0	0	0	0	0	0.0769231	1	0.4	0	0	0	0.5	0.747475	0.190476	0	0	0	0.148148	0.0396285	Membrane proteins related to metalloendopeptidases
COG0740	0	0	0.00438596	0	0	0	0	0	0	0.8	0.6	0.047619	0	0	0.75	0.888889	0.428571	0.0263158	0	0	0.0740741	0.004069	Protease subunit of ATP-dependent Clp proteases
COG0741	0	0	0	0	0	0	0	0	0	0	0.2	0	0	0	0	0.040404	0.047619	0	0	0	0	0.228571	Soluble lytic murein transglycosylase and related regulatory proteins (some contain LysM/invasin domains)
COG0742	0	0.966667	0.995614	0	0	1	1	1	1	1	1	1	0.555556	1	0.25	0.575758	0.857143	0.842105	1	1	0.777778	0.848658	N6-adenine-specific methylase
COG0743	0.0277778	0	0	0.333333	0.238095	0	1	0	0	1	0.8	0.047619	0	1	1	0.131313	0.809524	0.894737	0.944444	0.8	0.851852	0.0127854	1-deoxy-D-xylulose 5-phosphate reductoisomerase
COG0744	0	0	0	0	0	0	0	0	0	1	1	0	0	0	0.5	0.89899	0.142857	0	0	0	0	0.0451128	Membrane carboxypeptidase (penicillin-binding protein)
COG0745	0.0277778	0.0333333	0	0.0952381	0	0	0	0	0	1	1	1	0	1	0.5	0.969697	0.857143	1	1	1	0.703704	0.000146293	Response regulators consisting of a CheY-like receiver domain and a winged-helix DNA-binding domain
COG0746	0	0	0	0	0	0	0	0	0	0.2	0	0	0	0	0	0	0	0	0	0	0	1	Molybdopterin-guanine dinucleotide biosynthesis protein A
COG0747	0	0.6	0.00438596	0	0	0	0	0	0	0.2	0.4	0.142857	0	0	0	0.020202	0	0	0	0	0.0740741	0.290181	ABC-type dipeptide transport system, periplasmic component
COG0748	0	0	0	0	0.214286	0	0	0	0	0.4	0	0	0	0	0	0	0	0	0	0.2	0	0.851128	Putative heme iron utilization protein
COG0749	0	0.0333333	0.00877193	0.047619	0	1	1	1	1	1	1	1	0.777778	1	1	0.949495	0.761905	0.815789	1	1	0.925926	0.132777	DNA polymerase I - 3'-5' exonuclease and polymerase domains
COG0750	0	0.0333333	0	0.238095	0.00793651	0	0.236842	0.933333	0.384615	1	1	1	0	0.75	1	0.888889	0.428571	0.842105	0.888889	0.8	0.777778	0.00335114	Predicted membrane-associated Zn-dependent proteases 1
COG0751	0	0	0	0	0	0	0	0	0	0	0	0	0	0	0	0	0	0	0	0	0	1	Glycyl-tRNA synthetase, beta subunit
COG0752	0	0	0	0	0	0	0	0	0	0	0	0	0	0	0	0	0	0	0	0	0.037037	1	Glycyl-tRNA synthetase, alpha subunit
COG0755	0	0	0	0	0	0	0	0	0	0	0	0	0	0	0	0	0	0	0	0	0.037037	1	ABC-type transport system involved in cytochrome c biogenesis, permease component
COG0756	0	0.866667	0	0.0952381	0.198413	0	0	0	0	0.2	0.8	1	0	1	0.75	0.929293	0.47619	0.921053	0.888889	1	0.777778	0.00119756	dUTPase
COG0757	0	0.0333333	0	0	0	0	0	0	0	0.8	0.2	1	0	1	1	0.141414	0.238095	0.947368	1	1	0.814815	8.50543e-05	3-dehydroquinate dehydratase II
COG0758	0.861111	0	0.815789	0.0952381	0	0.0967742	0.315789	0.9	0.846154	0.8	1	0	0	0	0	0.010101	0.952381	0.0263158	0	0	0.037037	0.173419	Predicted Rossmann fold nucleotide-binding protein involved in DNA uptake
COG0759	0	0	0	0	0	0	0	0	0	0.8	0	0.857143	0	1	0.25	0.727273	0.0952381	0.710526	0.0555556	0.8	0.37037	0.000370837	Uncharacterized conserved protein
COG0760	0	0	0	0	0	0	0	0	0.0769231	1	0	0	0	0	0	0.131313	0	0.0263158	0	0	0.037037	0.278019	Parvulin-like peptidyl-prolyl isomerase
COG0761	0.0277778	0	0	0.238095	0.031746	0	1	0	0	1	1	0.047619	0	1	1	0.0909091	0.142857	0.894737	0.944444	0.6	1	0.00771612	Penicillin tolerance protein
COG0762	0	0	0	0	0	0	0	0	0	1	0	0	0	0.75	0.25	0	0	0.0263158	0	0	0.888889	0.0451128	Predicted integral membrane protein
COG0764	0.0277778	0.0333333	0	0	0	0	0	0	0	0.8	0.6	1	0	1	0.5	0.030303	0	0.736842	0.5	1	0.777778	0.00118055	3-hydroxymyristoyl/3-hydroxydecanoyl-(acyl carrier protein) dehydratases
COG0765	0	0.733333	0	0	0	0	0	0	0	1	0.8	1	0	0.75	0.75	0.40404	0.428571	0.973684	0.166667	0.6	0.37037	0.000520532	ABC-type amino acid transport system, permease component
COG0766	0	0	0	0	0	0	0	0	0	0.8	1	0	0	0	0.75	0.888889	0.190476	0	0	0	0	0.0451128	UDP-N-acetylglucosamine enolpyruvyl transferase
COG0768	0	0	0	0	0	0	0	0	0	1	1	0	0	0	0.75	0.969697	0.428571	0	0	0	0	0.0451128	Cell division protein FtsI/penicillin-binding protein 2
COG0769	0	0	0	0	0	0	0	0	0	1	0.8	0	0	0	0.5	0.626263	0	0	0	0	0	0.103759	UDP-N-acetylmuramyl tripeptide synthase
COG0770	0	0	0	0	0	0	0	0	0	0.8	1	0	0	0	0.5	0.727273	0	0	0	0	0	0.103759	UDP-N-acetylmuramyl pentapeptide synthase
COG0771	0	0	0	0	0	0	0	0	0	1	0.8	0	0	0	0	0.656566	0.0952381	0.0263158	0	0	0	0.0451128	UDP-N-acetylmuramoylalanine-D-glutamate ligase
COG0772	0	0	0	0	0	0	0	0	0	1	1	0	0	0	0.75	0.909091	0.333333	0	0	0	0	0.0451128	Bacterial cell division membrane protein
COG0773	0	0	0	0	0	0	0	0	0	1	1	0	0	0	0.75	0.757576	0.0952381	0	0.0555556	0	0	0.0278638	UDP-N-acetylmuramate-alanine ligase
COG0775	0.972222	0.0333333	0.337719	0.238095	0.206349	1	0.684211	1	0.615385	1	1	0.857143	0	1	0.5	0.282828	0.333333	0.421053	0.5	0	0.62963	0.958116	Nucleoside phosphorylase
COG0776	0.944444	0.966667	0.833333	0.714286	1	1	1	1	1	1	1	1	1	1	0.5	0.929293	0.809524	1	0.944444	1	0.851852	0.953744	Bacterial nucleoid DNA-binding protein
COG0777	0.0277778	0.0333333	0	0	0	0	0	0	0	0.8	0.6	1	0	1	0.5	0.030303	0	0.815789	0.5	1	0.851852	0.00118055	Acetyl-CoA carboxylase beta subunit
COG0778	0	0.933333	0.337719	0.238095	0.00793651	1	0.0526316	0.766667	0.384615	1	1	1	0	1	1	0.393939	0.666667	0.815789	0.166667	1	0.962963	0.0461709	Nitroreductase
COG0779	0	0.0333333	0.00877193	0	0	0	0.0789474	0.833333	0.153846	0.8	0.8	0.666667	0	1	0.75	0.575758	0.333333	0.815789	0.166667	0.6	0.814815	0.00663423	Uncharacterized protein conserved in bacteria
COG0780	0	0	0	0	0	0	0	0	0	0.8	0	0	0	0	0	0.010101	0.047619	0	0	0	0	0.228571	Enzyme related to GTP cyclohydrolase I
COG0781	0.944444	0.8	0.27193	0.666667	0.761905	0.983871	0.815789	0.966667	0.769231	1	0.8	1	0.888889	1	0.25	0.909091	0.571429	0.842105	1	1	0.925926	0.150206	Transcription termination factor
COG0782	1	1	0.995614	1	0.992063	1	1	1	1	1	1	1	1	1	0.75	0.909091	0.952381	0.947368	0.888889	1	0.925926	0.0396285	Transcription elongation factor
COG0783	0	0.0333333	0.372807	0	0.198413	0	0	0	0	0.2	0.2	0.857143	0.222222	0	0.75	0.010101	0	0.815789	0.944444	0.8	0.851852	0.00887967	DNA-binding ferritin-like protein (oxidative damage protectant)
COG0784	0	0	0	0	0	0	0	0	0	1	0.4	0	0	0.25	0.75	0.858586	0.238095	0.368421	0	0	0.111111	0.004069	FOG: CheY-like receiver
COG0785	0	0	0	0	0	0	0	0	0	0.2	0.2	0	0	0	0	0.0505051	0	0	0	0	0	0.228571	Cytochrome c biogenesis protein
COG0786	0	0	0	0	0	0	0	0	0	0.6	0.2	0.047619	0	0	0	0.020202	0	0	0	0	0.666667	0.0451128	Na+/glutamate symporter
COG0787	0	0	0	0	0	0	0	0	0	1	1	0	0	1	0	0.141414	0	0.578947	0	0.4	0.703704	0.0120743	Alanine racemase
COG0789	0	0	0	0.0952381	0	0	0.315789	0.933333	0.384615	1	0.8	0.333333	0	0.75	0.25	0.313131	0.47619	0.605263	0.111111	0.2	0	0.104232	Predicted transcriptional regulators
COG0790	0	0	0	0	0	0	0	0	0	0	0.6	0.142857	0	0	0	0.0808081	0.238095	0.105263	0	0.4	0.111111	0.0120743	FOG: TPR repeat, SEL1 subfamily
COG0791	0.0277778	0	0.0307018	0	0	0	0	0	0	0	0.8	0	0	0	0	0.151515	0	0	0	0	0.037037	0.649713	Cell wall-associated hydrolases (invasion-associated proteins)
COG0792	0	0	0	0	0	0	0	0	0	0	0	0	0	0	0	0.020202	0	0	0	0	0	1	Predicted endonuclease distantly related to archaeal Holliday junction resolvase
COG0793	0	0	0	0	0	0	0	0	0	1	0.8	0	0	0	0	0.505051	0	0	0.166667	0	0.481481	0.0451128	Periplasmic protease
COG0794	0	0	0	0	0	0	0	0	0	0	0.4	0	0	0	0	0	0.047619	0	0	0	0	0.485714	Predicted sugar phosphate isomerase involved in capsule formation
COG0796	0	0	0	0	0	0	0	0	0	1	0.6	0	0	0	1	0.323232	0	0	0	0	0.037037	0.0451128	Glutamate racemase
COG0798	0	0	0	0	0	0	0	0	0	0.2	0.4	0.047619	0	1	0	0	0	0.631579	0.277778	0.8	0.666667	0.004069	Arsenite efflux pump ACR3 and related permeases
COG0799	0	0.0333333	0	0	0	0	0	0	0	1	1	1	0	0.75	0.25	0.0909091	0.333333	0.921053	0.944444	1	0.814815	8.84564e-05	Uncharacterized homolog of plant Iojap protein
COG0800	0	0.133333	0.0438596	0	0.00793651	0	0.236842	0.0666667	0.230769	1	0.8	0.238095	0	0	0.5	0.0606061	0.285714	0.368421	0.111111	0.6	0.148148	0.0342973	2-keto-3-deoxy-6-phosphogluconate aldolase
COG0801	0	0.333333	0	0	0	0	0	0	0	0.8	0	0	0	0.25	0	0	0	0.0263158	0.0555556	0	0	0.349049	7,8-dihydro-6-hydroxymethylpterin-pyrophosphokinase
COG0802	0	0.966667	0.951754	0	0	0.983871	1	1	1	0.8	0.8	1	0.777778	1	1	0.919192	0.952381	0.815789	0.944444	0.8	0.925926	0.792767	Predicted ATPase or kinase
COG0803	0.0277778	0.833333	0	0	0	0	0	0	0	1	0.6	0.857143	0	0	0.25	0.020202	0	0	0.0555556	0	0.481481	0.116497	ABC-type metal ion transport system, periplasmic component/surface adhesin
COG0804	0.972222	0	0	0	0	0	0	0	0	0	0	0	0	0	0	0	0	0	0	0	0	0.428571	Urea amidohydrolase (urease) alpha subunit
COG0805	0	0	0	0	0	0	0	0	0	0	0	0	0	0	0	0	0	0	0	0	0.037037	1	Sec-independent protein secretion pathway component TatC
COG0806	0	0.0666667	0	0	0	0	0	0	0	1	1	1	0.111111	1	1	0.484848	0.190476	0.736842	0.833333	0.6	0.518519	6.80434e-06	RimM protein, required for 16S rRNA processing
COG0807	0.0277778	0	0.0131579	0.142857	0.015873	0	0.0526316	0	0	0.2	0	0.714286	0	0	0	0	0	0.736842	0.111111	1	0.62963	0.421832	GTP cyclohydrolase II
COG0809	0	0.0333333	0	0	0	0	0	0	0	1	0.6	1	0	1	0.75	0.909091	0.952381	0.868421	0.944444	1	0.851852	8.84564e-05	S-adenosylmethionine:tRNA-ribosyltransferase-isomerase (queuine synthetase)
COG0811	0	0	0	0	0	0	0	0	0	0	0	0	0	0	0	0	0	0	0	0	0	1	Biopolymer transport proteins
COG0812	0	0	0	0	0	0	0	0	0	1	0.8	0	0	0	0.75	0.757576	0.047619	0	0	0	0	0.0451128	UDP-N-acetylmuramate dehydrogenase
COG0813	1	0.0333333	1	1	1	1	1	0.933333	1	1	1	1	1	1	1	0.929293	0.904762	0.842105	1	1	0.925926	0.764042	Purine-nucleoside phosphorylase
COG0816	1	0.966667	0.995614	0.333333	0.97619	1	1	1	1	1	1	1	1	1	0.75	0.909091	0.619048	0.789474	1	1	0.888889	0.59571	Predicted endonuclease involved in recombination (possible Holliday junction resolvase in Mycoplasmas and B. subtilis)
COG0817	0	0	0	0	0	0	0	0	0	0	0	0	0	0	0	0	0	0	0	0	0	1	Holliday junction resolvasome, endonuclease subunit
COG0818	0.0277778	0	0.00877193	0.238095	0.031746	0	0.921053	0	0	1	1	0	1	0	0	0.717172	0	0	0	0	0	0.829459	Diacylglycerol kinase
COG0820	0.972222	0.0333333	0	0.428571	0.00793651	0	1	0	0	1	1	1	0	1	0.75	0.959596	1	0.947368	0.833333	1	0.851852	0.0124519	Predicted Fe-S-cluster redox enzyme
COG0821	0.0277778	0	0	0.428571	0.238095	0	1	0	0	0.8	1	0.047619	0	1	1	0.151515	1	0.789474	1	1	0.703704	0.00817882	Enzyme involved in the deoxyxylulose pathway of isoprenoid biosynthesis
COG0822	0.916667	1	0.982456	0.428571	0.960317	1	0.947368	0.933333	0.384615	1	0.8	1	0	1	1	0.888889	1	0.947368	0.833333	1	0.666667	0.653414	NifU homolog involved in Fe-S cluster formation
COG0824	0	0	0	0	0	0	0	0	0	0.2	0	0.47619	0	0.75	0	0.010101	0	0.631579	0.111111	1	0	0.0120743	Predicted thioesterase
COG0825	0.0277778	0.0333333	0	0	0	0	0	0	0	0.8	0.6	1	0	1	0.5	0.030303	0	0.815789	0.5	1	0.851852	0.00118055	Acetyl-CoA carboxylase alpha subunit
COG0826	0.111111	0.0333333	0	0.333333	0.238095	0	0	0	0	1	1	1	0	1	1	0.979798	0.52381	0.842105	1	1	0.925926	0.000173511	Collagenase and related proteases
COG0827	0.0555556	0.0333333	0.0921053	0.142857	0.722222	0.419355	0.0526316	0	0	1	0	0	0	0	0	0.040404	0.142857	0.315789	0	0	0	0.12865	Adenine-specific DNA methylase
COG0828	0.972222	0.966667	0	0.952381	0.960317	0	0	0	0	1	0.8	1	0	1	0.75	0.737374	0.809524	0.868421	0.777778	1	0.777778	0.167962	Ribosomal protein S21
COG0829	0.972222	0	0	0	0	0	0	0	0	0	0	0	0	0	0	0	0	0	0	0	0	0.428571	Urease accessory protein UreH
COG0830	0.972222	0	0	0	0	0	0	0	0	0	0	0	0	0	0	0	0	0	0	0	0	0.428571	Urease accessory protein UreF
COG0831	0.972222	0	0	0	0	0	0	0	0	0	0	0	0	0	0	0	0	0	0	0	0	0.428571	Urea amidohydrolase (urease) gamma subunit
COG0832	0.972222	0	0	0	0	0	0	0	0	0	0	0	0	0	0	0	0	0	0	0	0	0.428571	Urea amidohydrolase (urease) beta subunit
COG0834	0	0.433333	0	0	0	0	0	0	0.0769231	1	0.8	1	0	1	0.75	0.434343	0.190476	0.973684	0.944444	1	0.37037	0.000330011	ABC-type amino acid transport/signal transduction systems, periplasmic component/domain
COG0835	0	0	0	0	0	0	0	0	0	0	0	0	0	0	0	0	0.047619	0	0	0	0.037037	0.485714	Chemotaxis signal transduction protein
COG0836	0	0	0	0	0	0	0	0	0	0	0	0	0	0.25	0	0.0505051	0.0952381	0	0	0	0.037037	0.103759	Mannose-1-phosphate guanylyltransferase
COG0838	0	0	0	0	0	0	0	0	0	0	0	0	0	0	0	0	0	0	0	0	0	1	NADH:ubiquinone oxidoreductase subunit 3 (chain A)
COG0839	0	0	0	0	0	0	0	0	0	0	0	0	0	0	0	0	0	0	0	0	0	1	NADH:ubiquinone oxidoreductase subunit 6 (chain J)
COG0840	0	0	0	0	0	0	0	0	0	0	0.2	0	0	0	0	0.010101	0.047619	0	0	0	0.037037	0.103759	Methyl-accepting chemotaxis protein
COG0841	0	0	0	0	0	0	0	0	0	0.4	0	0	0	1	0	0.020202	0.047619	0.5	0.111111	0.6	0.777778	0.004069	Cation/multidrug efflux pump
COG0842	0	0.0333333	0.0833333	0	0.198413	0	0	0	0	0.4	0.4	0.952381	0	0.75	0	0.141414	0.52381	0.894737	0.777778	0.6	0.148148	0.00240874	ABC-type multidrug transport system, permease component
COG0845	0	0	0	0	0	0	0	0	0	0.4	0.2	0	0	0	0	0.040404	0.047619	0	0	0	0.037037	0.0451128	Membrane-fusion protein
COG0846	0	0.0333333	0.438596	0.333333	0.00793651	0.951613	0	0	0	0	1	0.666667	0	0	0.75	0.454545	0.666667	0	0.722222	0	0	0.616419	NAD-dependent protein deacetylases, SIR2 family
COG0847	0	0	0.0131579	0	0	0	0	0.133333	0.230769	0.8	0.8	0	0	0.25	0.25	0	0	0.0263158	0	0	0.037037	0.285391	DNA polymerase III, epsilon subunit and related 3'-5' exonucleases
COG0849	0	0	0	0	0	0	0	0	0	1	1	0	0	0	0	0.010101	0	0.0263158	0	0	0	0.103759	Actin-like ATPase involved in cell division
COG0850	0	0	0	0	0	0	0	0	0	0	0	0	0	0	0	0.010101	0	0	0	0	0	1	Septum formation inhibitor
COG0851	0	0	0	0	0	0	0	0	0	0	0	0	0	0	0	0	0	0	0	0	0	1	Septum formation topological specificity factor
COG0852	0	0	0	0	0	0	0	0	0	0	0	0	0	1	0	0	0	0.526316	0	0.2	0	0.228571	NADH:ubiquinone oxidoreductase 27 kD subunit
COG0853	0	0	0	0	0	0	0	0	0	0	0	0	0	0	0	0	0	0	0	0	0	1	Aspartate 1-decarboxylase
COG0855	0	0	0	0	0	0	0	0	0	0.6	0.4	0	0	0	0	0.020202	0.0952381	0	0	0.2	0	0.0451128	Polyphosphate kinase
COG0857	0	0	0	0	0	0	0	0	0	0	0	0	0	0	0	0	0	0	0	0	0	1	BioD-like N-terminal domain of phosphotransacetylase
COG0858	1	0.966667	0.995614	0.52381	1	1	1	1	1	1	0.8	1	1	1	1	0.909091	0.809524	0.789474	0.944444	1	0.740741	0.257585	Ribosome-binding factor A
COG0860	0	0	0	0	0	0	0	0	0	0.8	0.8	0	0	0.25	0.75	0.767677	0.380952	0	0	0	0.037037	0.0120743	N-acetylmuramoyl-L-alanine amidase
COG0863	0.138889	0.266667	0.513158	0.428571	0.015873	0.903226	0.263158	0.2	0.153846	0	0.4	0.666667	0.333333	0.5	0.25	0.30303	0.47619	0.526316	0.444444	0	0.37037	0.452227	DNA modification methylase
COG0864	0	0	0	0	0	0	0	0	0	0	0	0	0	0	0	0	0	0	0	0	0	1	Predicted transcriptional regulators containing the CopG/Arc/MetJ DNA-binding domain and a metal-binding domain
COG1001	0	0	0	0	0	0	0	0	0	0.8	0	0	0	0.75	0	0	0	0.342105	0	0.6	0.851852	0.0451128	Adenine deaminase
COG1002	0.0555556	0	0.157895	0.047619	0	0	0.184211	0	0	0	0.2	0.047619	0	0	0	0.0505051	0.047619	0.315789	0	0	0.037037	0.986303	Type II restriction enzyme, methylase subunits
COG1003	0	0	0	0	0	0	0	0	0	0.2	0	0.904762	0	1	0.5	0	0	0.789474	0.944444	1	0.814815	0.004069	Glycine cleavage system protein P (pyridoxal-binding), C-terminal domain
COG1004	0	0	0.00877193	0	0	0	0	0	0	0.6	0.4	0.142857	0	0.25	0	0.151515	0.380952	0.0526316	0.166667	0	0.148148	0.00186779	Predicted UDP-glucose 6-dehydrogenase
COG1005	0	0	0	0	0	0	0	0	0	0	0	0	0	0	0	0	0	0	0	0	0	1	NADH:ubiquinone oxidoreductase subunit 1 (chain H)
COG1006	0	0	0	0	0	0	0	0	0	0.2	0	0	0	1	0	0	0	0.684211	0	1	0.814815	0.0451128	Multisubunit Na+/H+ antiporter, MnhC subunit
COG1007	0	0	0	0	0	0	0	0	0.0769231	0	0	0	0	0	0	0	0.047619	0	0	0	0	0.742857	NADH:ubiquinone oxidoreductase subunit 2 (chain N)
COG1008	0	0	0	0	0	0	0	0	0	0	0	0	0	0	0	0	0.047619	0	0	0	0	1	NADH:ubiquinone oxidoreductase subunit 4 (chain M)
COG1009	0	0	0	0	0	0	0	0	0	0	0.2	0	0	0	0	0	0	0	0	0	0	1	NADH:ubiquinone oxidoreductase subunit 5 (chain L)/Multisubunit Na+/H+ antiporter, MnhA subunit
COG1010	0	0	0	0	0	0	0	0	0	0	0	0	0	0	0	0.010101	0.047619	0	0	0	0	0.485714	Precorrin-3B methylase
COG1011	0	0	0	0	0	0	0	0	0	0.8	1	0.619048	0	0.25	0.75	0.20202	0.571429	0.0789474	0	0	0	0.004069	Predicted hydrolase (HAD superfamily)
COG1012	1	0.0333333	0.337719	0.809524	0.238095	1	1	1	1	0.8	0.8	0.952381	0.444444	1	0.75	0.242424	0.0952381	0.921053	0.833333	1	1	0.578151	NAD-dependent aldehyde dehydrogenases
COG1013	0	0	0	0	0	0	0	0	0	0.2	0.2	0.047619	0	1	1	0	0.047619	0.921053	0.388889	1	0.777778	0.00040826	Pyruvate:ferredoxin oxidoreductase and related 2-oxoacid:ferredoxin oxidoreductases, beta subunit
COG1014	0	0	0	0.190476	0	0	0	0	0	1	1	0.047619	0	1	1	0.939394	0.952381	0.947368	0.944444	1	0.925926	0.000132685	Pyruvate:ferredoxin oxidoreductase and related 2-oxoacid:ferredoxin oxidoreductases, gamma subunit
COG1015	0	0.0333333	0.991228	0	0	0	0	0	0	1	0.6	1	0.222222	1	0.75	0.40404	0.809524	0.947368	0.888889	1	0.925926	0.000374239	Phosphopentomutase
COG1017	0	0	0	0	0	0	0	0	0	0.4	0	0	0	0	0	0	0	0	0	0	0	1	Hemoglobin-like flavoprotein
COG1020	0	0	0	0	0	0	0	0	0	0	0.6	0.0952381	0	0	0	0.242424	0.047619	0	0	0	0	0.103759	Non-ribosomal peptide synthetase modules and related proteins
COG1022	0	0	0	0	0	0	0	0	0	0	0	0	0	0	0	0	0	0	0	0	0	1	Long-chain acyl-CoA synthetases (AMP-forming)
COG1023	0	0.0333333	0	0.238095	0.00793651	0.306452	0.184211	0	0	0.2	0	0.952381	0	0	0.25	0	0	0.263158	0.777778	0	0.148148	0.728099	Predicted 6-phosphogluconate dehydrogenase
COG1024	0	0	0	0	0	0	0	0	0	0.2	0.6	0	0	0	0	0	0.047619	0.0263158	0	0	0	0.103759	Enoyl-CoA hydratase/carnithine racemase
COG1027	0	0	0	0	0	0	0	0	0	0.2	0	0	0	0.75	0.25	0.0808081	0	0	0	0	0.185185	0.0451128	Aspartate ammonia-lyase
COG1028	0.0555556	0.0333333	0.00438596	0.0952381	0.00793651	0.951613	0.342105	0.966667	0.230769	1	1	1	0	1	1	0.858586	0.809524	1	0.5	1	0.962963	0.0037662	Dehydrogenases with different specificities (related to short-chain alcohol dehydrogenases)
COG1030	0	0	0	0	0	0	0	0	0	0	0	0	0	0	0	0.010101	0	0	0	0	0.037037	0.485714	Membrane-bound serine protease (ClpP class)
COG1032	0	0	0	0	0	0	0	0	0	0.8	0.4	0	0	1	1	0.020202	0.0952381	0.131579	0	0	0.851852	0.004069	Fe-S oxidoreductase
COG1033	0	0	0	0	0	0	0	0	0	0.8	0.4	0	0	0.75	0	0.373737	0.047619	0.0789474	0.111111	0.2	0.0740741	0.00107849	Predicted exporters of the RND superfamily
COG1034	0	0	0	0	0	0	0	0	0	0	0	0	0	0	0	0	0	0	0	0	0	1	NADH dehydrogenase/NADH:ubiquinone oxidoreductase 75 kD subunit (chain G)
COG1038	0	0	0	0	0	0	0	0	0	0	0.2	0	0	0	0	0	0	0	0	0	0	1	Pyruvate carboxylase
COG1039	0.888889	0.966667	0.995614	0.571429	0.960317	0	0.105263	0	0	0.8	0.6	1	0.111111	1	0.25	0.828283	0.666667	0.921053	0.888889	1	0.962963	0.236635	Ribonuclease HIII
COG1040	0	0	0	0	0	0	0	0	0	0.2	0	0	0	0	0	0.010101	0.190476	0	0	0	0.0740741	0.103759	Predicted amidophosphoribosyltransferases
COG1041	0	0	0	0	0	0	0	0	0	0.8	0	0	0	0	0	0	0	0	0	0	0	1	Predicted DNA modification methylase
COG1042	0	0	0	0	0	0	0	0	0	0	0	0	0	0	0	0	0.047619	0	0	0	0.0740741	0.485714	Acyl-CoA synthetase (NDP forming)
COG1045	0	0	0	0	0	0	0	0	0	0.8	1	0.047619	0	1	1	0.222222	0.666667	0.868421	0.888889	0.8	0.666667	6.80434e-05	Serine acetyltransferase
COG1048	0	0	0	0	0	0	0	0	0	0.6	1	0	0	0	0	0.040404	0	0	0	0	0	0.228571	Aconitase A
COG1051	0	0.0333333	0	0	0	0	0	0	0	0.8	0.6	0.0952381	0	0.25	0.25	0.393939	0	0.473684	0	0.2	0.111111	0.00190522	ADP-ribose pyrophosphatase
COG1052	0.0277778	0	0.381579	0.238095	0.00793651	0.741935	0.736842	0.166667	0.461538	0.4	1	0.0952381	0.222222	0	0.25	0.0606061	0.52381	0.421053	0	0	0	0.537819	Lactate dehydrogenase and related dehydrogenases
COG1053	0	0	0	0	0	0	0	0	0	0.6	0.6	0	0	0	0	0	0.047619	0	0	0	0.555556	0.103759	Succinate dehydrogenase/fumarate reductase, flavoprotein subunit
COG1054	0	1	0	0	0	0	0	0	0	0.2	0	1	0	0	0	0	0	0.657895	0.944444	0.6	0.0740741	0.148607	Predicted sulfurtransferase
COG1055	0	0	0	0	0	0	0	0	0	0.8	0.2	0.857143	0	0.25	0.75	0.0909091	0.47619	0.105263	0	0	0	0.004069	Na+/H+ antiporter NhaD and related arsenite permeases
COG1057	0	0	0	0.285714	0	0	0	0	0	1	0.2	0.857143	0	0	0.25	0.0707071	0.0952381	0.0789474	0.0555556	0.6	0.037037	0.0039261	Nicotinic acid mononucleotide adenylyltransferase
COG1058	0	0	0	0	0	0	0	0	0.0769231	0	0.4	0	0	0	0	0	0	0.0263158	0	0	0.037037	0.520301	Predicted nucleotide-utilizing enzyme related to molybdopterin-biosynthesis enzyme MoeA
COG1060	0	0	0.00438596	0	0	0	0	0	0	0	0	0	0	1	0	0.010101	0	0	0	0	0.111111	0.228571	Thiamine biosynthesis enzyme ThiH and related uncharacterized enzymes
COG1061	0	0.1	0.00438596	0	0	0	0.657895	0.866667	0.307692	0.8	0.6	0.142857	0	0	0	0.121212	0.47619	0.210526	0.166667	0.4	0.111111	0.37692	DNA or RNA helicases of superfamily II
COG1063	0	0	0.407895	0.238095	0.722222	0.016129	0.289474	0	0	0.4	0.4	0	0	1	0.5	0.141414	0.333333	0.815789	0.944444	1	0.888889	0.036672	Threonine dehydrogenase and related Zn-dependent dehydrogenases
COG1064	0	0	0.368421	0.0952381	0.0238095	0.0806452	0.157895	0.0333333	0.153846	0	0	0	0	0	0	0	0	0	0.0555556	0	0.037037	0.0031402	Zn-dependent alcohol dehydrogenases
COG1066	0	0	0	0	0	0	0	0	0	0.8	0	0	0	0	0	0	0	0	0	0	0	1	Predicted ATP-dependent serine protease
COG1067	0	0	0	0	0	0	0	0	0	0	0	0	0	0	0	0.010101	0	0.0263158	0	0	0	0.485714	Predicted ATP-dependent protease
COG1070	0	0.0333333	0	0	0	0	0.0526316	0	0	0	0.6	0.285714	0	0.25	0.5	0.0606061	0.809524	0.5	0.0555556	0.2	0.185185	0.000779097	Sugar (pentulose and hexulose) kinases
COG1071	0	0.966667	0.666667	0.238095	1	1	0.973684	0.933333	0.923077	0.2	0.2	0.952381	1	0.5	0.75	0	0	0.710526	0.722222	0.6	0.740741	0.122641	Pyruvate/2-oxoglutarate dehydrogenase complex, dehydrogenase (E1) component, eukaryotic type, alpha subunit
COG1073	0	0	0.127193	0	0	1	0.736842	1	1	0.8	1	0	0.222222	0.25	0.5	0.151515	0.571429	0.184211	0	0	0.259259	0.984115	Hydrolases of the alpha/beta superfamily
COG1074	0	0	0	0	0	0	0	0	0	1	0.6	0	0	0	0	0.030303	0.047619	0	0	0	0.148148	0.0451128	ATP-dependent exoDNAse (exonuclease V) beta subunit (contains helicase and exonuclease domains)
COG1077	0	0	0	0	0	0	1	0.933333	0.384615	1	0.6	0	0	1	0	0.535354	0.285714	0	0	0	0	0.797125	Actin-like ATPase involved in cell morphogenesis
COG1078	0.944444	0.966667	0	0.904762	1	1	1	1	1	1	1	1	0.111111	0	0	0.181818	0.0952381	0.710526	0.777778	1	0	0.116473	HD superfamily phosphohydrolases
COG1079	1	0.0333333	0.811404	0.380952	1	1	1	1	1	0.8	0.8	1	0	1	0.75	0.0505051	0.428571	0.894737	0.888889	1	0.851852	0.192012	Uncharacterized ABC-type transport system, permease component
COG1080	0	0.0333333	0.640351	1	1	1	1	1	1	1	1	0.857143	1	0.75	0	0.020202	0	0.710526	0.111111	0.8	0.666667	0.225438	Phosphoenolpyruvate-protein kinase (PTS system EI component in bacteria)
COG1082	0	0.0333333	0.0570175	0	0	0	0.0263158	0	0	0.6	0.2	0.047619	0	0	0.5	0.0606061	0.190476	0.710526	0.0555556	0.8	0.0740741	0.00228286	Sugar phosphate isomerases/epimerases
COG1083	0	0	0	0	0	0	0	0	0	0.2	0.2	0	0	0	0	0.030303	0.047619	0	0	0	0	0.103759	CMP-N-acetylneuraminic acid synthetase
COG1085	0	0	0	0	0	0	0	0	0	0	0	0	0	0	0	0	0	0	0	0	0.037037	1	Galactose-1-phosphate uridylyltransferase
COG1086	0	0.0333333	0	0	0	0	0	0	0	0.6	0.6	1	0	1	0.25	0.0808081	0.285714	0.868421	0.888889	0.8	0.333333	8.16521e-05	Predicted nucleoside-diphosphate sugar epimerases
COG1087	0	0.0333333	0.0964912	0.238095	0.801587	0.66129	0	0	0	1	1	1	0.444444	0.5	0.5	0.545455	0.809524	0.815789	0.888889	0.8	0.259259	0.00100364	UDP-glucose 4-epimerase
COG1088	0	0	0	0	0	0	0	0	0	0.8	1	0.142857	0	0	0	0.171717	0.47619	0.0526316	0.111111	0	0.0740741	0.004069	dTDP-D-glucose 4,6-dehydratase
COG1091	0	0	0	0	0	0	0	0	0	0.6	1	0.142857	0	0	0	0.131313	0.190476	0	0.111111	0	0.037037	0.0120743	dTDP-4-dehydrorhamnose reductase
COG1092	0	0	0	0	0	0	0	0	0	0.2	1	0.428571	0	0	0	0.888889	0	0.921053	0.111111	1	0	0.0120743	Predicted SAM-dependent methyltransferases
COG1098	0	0.0333333	0.00877193	0	0	0	1	0.933333	0.538462	1	0.8	0.857143	0.222222	0.75	1	0.808081	0.47619	0.684211	0.944444	1	0.925926	0.0135168	Predicted RNA binding protein (contains ribosomal protein S1 domain)
COG1099	0	0	0	0	0	0	0	0	0	0	0	0	0	0	0	0	0	0	0	0	0	1	Predicted metal-dependent hydrolases with the TIM-barrel fold
COG1101	0	0	0.0131579	0	0.00793651	0	0	0	0	0.8	0.8	0	0	0	0.75	0.040404	0.0952381	0	0	0	0	0.184122	ABC-type uncharacterized transport system, ATPase component
COG1104	0	0	0	0	0	0	0	0	0	1	1	0.047619	0	1	1	0.848485	0.904762	0.789474	0.111111	0.8	0.777778	6.46412e-05	Cysteine sulfinate desulfinase/cysteine desulfurase and related enzymes
COG1105	0	0	0.188596	0.238095	0.769841	0.951613	0.947368	1	1	1	1	0	0	0	0	0.010101	0.142857	0.605263	0.0555556	1	0.333333	0.400895	Fructose-1-phosphate kinase and related fructose-6-phosphate kinase (PfkB)
COG1106	0	0	0.00438596	0	0	0	0	0	0	0	0.4	0.142857	0	0	0	0.151515	0.333333	0.0526316	0	0	0.0740741	0.0278638	Predicted ATPases
COG1108	0	1	0	0	0	0	0	0	0	1	0.4	1	0	1	1	0.111111	0.142857	0.973684	1	1	0.888889	0.0015718	ABC-type Mn2+/Zn2+ transport systems, permease components
COG1109	0.972222	0.0333333	0.337719	1	1	1	1	0.933333	1	1	1	1	0.222222	1	0.75	0.777778	1	0.921053	1	1	0.888889	0.996856	Phosphomannomutase
COG1112	0.972222	0.0666667	0.986842	0.0952381	1	0.693548	0.131579	0.133333	0.230769	1	0	1	0.111111	1	0.5	0.111111	0.285714	0.578947	0.222222	0.4	0.666667	0.766468	Superfamily I DNA and RNA helicases and helicase subunits
COG1114	0	0	0	0	0	0	0	0	0	0.8	0.6	0	0	0	0	0.020202	0.047619	0	0	0	0	0.103759	Branched-chain amino acid permeases
COG1115	0	0	0	0	0	0	0	0	0	1	0.6	0	0	0	0	0.252525	0	0.0263158	0	0	0	0.103759	Na+/alanine symporter
COG1116	0	0	0	0	0.00793651	0	0	0	0	1	0.2	0	0	0.25	0.75	0.919192	0.571429	0	0	0	0	0.0396285	ABC-type nitrate/sulfonate/bicarbonate transport system, ATPase component
COG1117	0.972222	0.0333333	0.127193	1	1	0.983871	1	1	1	1	0.8	0.857143	1	0.25	0	0.0808081	0.47619	0.947368	0.888889	0.8	0.037037	0.0725955	ABC-type phosphate transport system, ATPase component
COG1118	0	0	0	0	0	0	0	0	0	0	0	0	0	0	0	0	0.047619	0	0	0	0	1	ABC-type sulfate/molybdate transport systems, ATPase component
COG1120	0.972222	0	0.0438596	0.714286	0.920635	0	0	0	0	1	0.8	0.0952381	0	0.5	0	0.020202	0.666667	0.0789474	0.0555556	0	0	0.636444	ABC-type cobalamin/Fe3+-siderophores transport systems, ATPase components
COG1121	0	1	0	0	0	0	0.0263158	0	0	1	0.2	1	0	1	1	0.121212	0.142857	0.947368	1	1	0.888889	0.00173851	ABC-type Mn/Zn transport systems, ATPase component
COG1122	1	1	1	1	1	1	1	1	1	1	1	1	1	1	1	0.292929	0.904762	0.894737	0.944444	1	0.925926	0.0451128	ABC-type cobalt transport system, ATPase component
COG1123	0	0.0333333	0	0	0	0	0	0	0	0	0.2	0	0	0	0	0	0.047619	0	0	0	0	0.702256	ATPase components of various ABC-type transport systems, contain duplicated ATPase
COG1124	0.972222	0	0.758772	0	0.198413	0.903226	0	0	0	0	0	0	0	0	0	0.010101	0	0	0	0	0	0.0599735	ABC-type dipeptide/oligopeptide/nickel transport system, ATPase component
COG1125	0	0	0	0	0	0	0	0	0	0.2	0.4	0	0	0	0	0.10101	0	0	0	0	0.185185	0.103759	ABC-type proline/glycine betaine transport systems, ATPase components
COG1126	0	0.866667	0	0	0	0	0	0	0	1	0.8	1	0	1	0.75	0.454545	0.571429	0.947368	0.944444	1	0.444444	0.00051713	ABC-type polar amino acid transport system, ATPase component
COG1129	0	0	0.166667	0	0	0	0.210526	0	0.153846	0.2	0.2	0.142857	0	0.5	0	0.040404	0.52381	0.5	0.0555556	0.2	0.333333	0.0276494	ABC-type sugar transport system, ATPase component
COG1131	1	0.166667	0.97807	0.904762	0.944444	1	1	1	1	1	1	1	0.777778	1	1	0.919192	0.952381	0.973684	1	1	1	0.59571	ABC-type multidrug transport system, ATPase component
COG1132	1	1	0.969298	0.428571	1	1	1	1	1	1	1	1	0.222222	1	1	0.959596	1	1	1	1	1	0.933835	ABC-type multidrug transport system, ATPase and permease components
COG1134	0	0	0	0	0	0	0.0263158	0	0	0.4	1	0	0	0	0	0.59596	0.047619	0	0	0	0.037037	0.0785493	ABC-type polysaccharide/polyol phosphate transport system, ATPase component
COG1135	0	0.666667	0	0	0	0	0	0	0	1	0.8	1	0	0.75	0.5	0.0909091	0.047619	0.684211	0.111111	0.4	0.222222	0.000819923	ABC-type metal ion transport system, ATPase component
COG1136	1	0.866667	0.995614	0.952381	1	1	1	1	1	1	1	1	1	1	1	0.979798	0.952381	1	1	1	1	0.735338	ABC-type antimicrobial peptide transport system, ATPase component
COG1139	0	0	0	0	0	0	0	0	0	0	0	0	0	0	0	0	0	0	0	0	0	1	Uncharacterized conserved protein containing a ferredoxin-like domain
COG1141	0	0	0	0	0	0	0	0	0	1	0.6	0	0	0	0	0.69697	0.857143	0	0	0	0	0.103759	Ferredoxin
COG1142	0	0	0	0	0	0	0	0	0	0.2	0	0	0	1	0.5	0.020202	0	0.710526	0	1	0.703704	0.0120743	Fe-S-cluster-containing hydrogenase components 2
COG1143	0	0	0	0	0	0	0	0	0	0	0.2	0	0	1	0	0	0	0.552632	0	0.2	0	0.103759	Formate hydrogenlyase subunit 6/NADH:ubiquinone oxidoreductase 23 kD subunit (chain I)
COG1144	0	0	0	0	0	0	0	0	0	0	0.2	0	0	0	0	0	0	0	0	0	0	1	Pyruvate:ferredoxin oxidoreductase and related 2-oxoacid:ferredoxin oxidoreductases, delta subunit
COG1145	0	0	0	0.0952381	0	0	0	0	0	0.8	1	0.047619	0	1	0.5	0.161616	0.47619	0.710526	0.777778	1	0.777778	0.000136087	Ferredoxin
COG1146	0	0	0	0	0	0	0	0	0	0.2	0.2	0	0	1	1	0.030303	0.142857	0.894737	0.5	0.8	0.851852	0.000333413	Ferredoxin
COG1148	0	0	0	0	0	0	0	0	0	0	0	0	0	0	0	0	0	0	0	0	0	1	Heterodisulfide reductase, subunit A and related polyferredoxins
COG1149	0	0	0	0	0	0	0	0	0	0	0	0	0	0.75	0	0	0	0.0526316	0	0	0.111111	0.228571	MinD superfamily P-loop ATPase containing an inserted ferredoxin domain
COG1150	0	0	0	0	0	0	0	0	0	0	0	0	0	0	0	0	0.047619	0	0	0	0	1	Heterodisulfide reductase, subunit C
COG1151	0	0	0	0	0	0	0	0	0	0.8	0.6	0	0	0.5	0	0.020202	0.047619	0	0	0	0	0.0451128	6Fe-6S prismane cluster-containing protein
COG1154	0	0	0	0.238095	0.222222	0	0.236842	0	0	1	0.8	0.047619	0	1	0.75	0.313131	0.857143	0.789474	1	1	0.925926	0.000523934	Deoxyxylulose-5-phosphate synthase
COG1155	0	0.0333333	0.00438596	0	0	0	0	0	0	0	0.4	1	0	0	0.5	0.010101	0	0.5	0.777778	0.2	0	0.0240602	Archaeal/vacuolar-type H+-ATPase subunit A
COG1156	0	0.0333333	0.00438596	0	0	0	0	0	0	0	0.6	1	0	0	0.5	0.010101	0	0.421053	0.833333	0.2	0	0.0250332	Archaeal/vacuolar-type H+-ATPase subunit B
COG1157	0	0	0	0	0	0	0	0	0	0.2	0	0	0	0	0	0	0	0	0	0	0	1	Flagellar biosynthesis/type III secretory pathway ATPase
COG1158	0	0	0	0	0	0	0	0	0	0	0.2	0	0	0	0	0	0.047619	0	0	0	0	0.485714	Transcription termination factor
COG1159	1	1	0.995614	0.333333	1	1	1	1	1	1	1	1	0.777778	1	0.75	0.959596	0.857143	0.894737	0.944444	1	0.851852	0.0756303	GTPase
COG1160	1	0.933333	1	1	1	1	1	1	1	1	1	1	1	1	1	0.959596	0.952381	0.973684	1	1	0.851852	0.349049	Predicted GTPases
COG1161	0.972222	1	1	0.52381	1	1	1	1	1	1	1	1	0.777778	1	0.75	0.919192	0.761905	0.973684	0.944444	1	0.925926	0.142694	Predicted GTPases
COG1162	0.972222	1	1	0.238095	1	1	1	1	1	1	1	1	1	1	0.75	0.959596	0.52381	0.973684	0.833333	0.8	1	0.265856	Predicted GTPases
COG1164	1	0.7	0.951754	0.952381	0.801587	1	1	0.133333	0.769231	1	1	1	0.222222	1	1	0.747475	0.952381	1	1	1	0.962963	0.134011	Oligoendopeptidase F
COG1167	0	0	0	0	0	0	0	0	0	0.4	1	0	0	0	0	0.020202	0.0952381	0.684211	0.0555556	0.8	0.037037	0.004069	Transcriptional regulators containing a DNA-binding HTH domain and an aminotransferase domain (MocR family) and their eukaryotic orthologs
COG1168	0	0.0333333	0	0	0	1	0.578947	0.0333333	0.384615	0	0.8	0.0952381	0	0	0.25	0.0606061	0.619048	0.0526316	0.222222	0	0.481481	0.627857	Bifunctional PLP-dependent enzyme with beta-cystathionase and maltose regulon repressor activities
COG1171	0	0	0.00877193	0.0952381	0	0.903226	0.605263	0.1	0.230769	0.6	0.8	0	0.222222	0	0	0.010101	0	0	0	0	0	0.188388	Threonine dehydratase
[truncated: 1,422 more rows]

## Sheet: EGGNOG
freq	Ureaplasma	Phytoplasma	hominis group	suis group	pneumonia group	mycoides group	Spiroplasma	Mesoplasma	Entomoplasma	Haloplasmatales	Erysipetrichales	Acholeplasmatales	Hepatoplasma	Izemoplasmatales	Bioreactor	gut lineage1	gut lineage2	Ground water	Mud	Waste	Hypersaline lake sediment	P value of Mann-Whitney test between the percentages of the genes in the Tenericutes groups belonging to AHC clusters 1 and 2
[truncated: 8,781 more rows]
